# Supplementary material for: Methodology for the inference of gene function from phenotype data
Source: BMC Bioinformatics. 2014 Dec 12;15(1):405. doi: 10.1186/s12859-014-0405-z (PMC4302099; doi:10.1186/s12859-014-0405-z)
Supplement: Additional file 1: — 5 files, where [RuleName] is either Plus, Minus, Plus-Plus, Minus-Minus, or Plus-Minus, corresponding to the rules described in this work. The files include the instances of all the rules and the calculated p-value. [file 12859_2014_405_MOESM1_ESM.zip]

Archive with 5 entries (5 files):
- 12859_2014_405_add1.csv
- 12859_2014_405_add2.csv
- 12859_2014_405_add3.csv
- 12859_2014_405_add4.csv
- 12859_2014_405_add5.csv
