# Supplementary material for: Methodology for the inference of gene function from phenotype data
Source: BMC Bioinformatics. 2014 Dec 12;15(1):405. doi: 10.1186/s12859-014-0405-z (PMC4302099; doi:10.1186/s12859-014-0405-z)
Supplement: Additional file 1: — 5 files, where [RuleName] is either Plus, Minus, Plus-Plus, Minus-Minus, or Plus-Minus, corresponding to the rules described in this work. The files include the instances of all the rules and the calculated p-value. [file 12859_2014_405_MOESM1_ESM.zip › 12859_2014_405_add1.csv]

Rule #	PMID	Allele ID	GO Term
0	20005806	MGI:1349428	GO:0001541
0	18685602	MGI:1930079	GO:0001541
1	19000668	MGI:1333850	GO:0007368
1	17075880	MGI:2447670	GO:0007368
2	14701682	MGI:88064	GO:0007283
2	14745012	MGI:88064	GO:0007283
2	16326839	MGI:88064	GO:0007283
2	21209834	MGI:96250	GO:0007283
2	19910458	MGI:98847	GO:0007283
2	21791561	MGI:101783	GO:0007283
2	21482674	MGI:103009	GO:0007283
2	17951539	MGI:104774	GO:0007283
2	19258705	MGI:894645	GO:0007283
2	23209306	MGI:1100510	GO:0007283
2	23269666	MGI:1315200	GO:0007283
2	17289919	MGI:1346344	GO:0007283
2	18533145	MGI:1347557	GO:0007283
2	20534472	MGI:1891384	GO:0007283
2	22771120	MGI:1913884	GO:0007283
2	21291880	MGI:1914487	GO:0007283
2	21079677	MGI:1915231	GO:0007283
2	21124965	MGI:1916510	GO:0007283
2	20213691	MGI:1919619	GO:0007283
2	17681941	MGI:1920583	GO:0007283
2	20059948	MGI:1921941	GO:0007283
2	20335278	MGI:1922638	GO:0007283
2	23039116	MGI:1923078	GO:0007283
2	19211677	MGI:1924303	GO:0007283
2	16549803	MGI:1933227	GO:0007283
2	23177736	MGI:2144489	GO:0007283
2	22067321	MGI:2148793	GO:0007283
2	18483145	MGI:2152297	GO:0007283
2	15774719	MGI:2152345	GO:0007283
2	20963592	MGI:2153463	GO:0007283
2	20962153	MGI:2177469	GO:0007283
2	21072209	MGI:2384034	GO:0007283
2	19050760	MGI:2429498	GO:0007283
2	22764053	MGI:2444662	GO:0007283
2	21852425	MGI:2446217	GO:0007283
2	21383078	MGI:2684949	GO:0007283
3	16980622	MGI:2142116	GO:0009952
4	17283043	MGI:102779	GO:0030324
4	19805361	MGI:1354946	GO:0030324
5	17476358	MGI:97849	GO:0048535
6	17151244	MGI:2683537	GO:0009952
7	20005806	MGI:1349428	GO:0001541
7	18685602	MGI:1930079	GO:0001541
7	19759265	MGI:2684058	GO:0001541
8	22819676	MGI:1352498	GO:0009952
9	17911624	MGI:88373	GO:0032496
9	14670297	MGI:103063	GO:0032496
9	16382159	MGI:1197007	GO:0032496
9	20457915	MGI:1314884	GO:0032496
9	15489954	MGI:1340806	GO:0032496
9	12055629	MGI:1341909	GO:0032496
9	21778228	MGI:1888527	GO:0032496
9	16546100	MGI:1931465	GO:0032496
9	17404240	MGI:1934835	GO:0032496
9	18438411	MGI:2429603	GO:0032496
10	22954793	MGI:1196625	GO:0001541
10	20005806	MGI:1349428	GO:0001541
10	18611960	MGI:1913904	GO:0001541
10	21637789	MGI:1922709	GO:0001541
10	17563351	MGI:2663985	GO:0001541
10	16982049	MGI:3696042	GO:0001541
11	18325992	MGI:88388	GO:0001541
11	22067321	MGI:2148793	GO:0001541
12	21059868	MGI:105050	GO:0009952
12	16980622	MGI:2142116	GO:0009952
13	19412548	MGI:1918771	GO:0009952
13	16980622	MGI:2142116	GO:0009952
14	22819676	MGI:1352498	GO:0009952
14	19270745	MGI:1922552	GO:0009952
15	21482674	MGI:103009	GO:0007283
15	20385750	MGI:1929069	GO:0007283
16	17951539	MGI:104774	GO:0007283
16	17301292	MGI:104872	GO:0007283
16	18075202	MGI:1309516	GO:0007283
16	23269666	MGI:1315200	GO:0007283
16	21487003	MGI:1342292	GO:0007283
16	18353862	MGI:1347521	GO:0007283
16	21561988	MGI:1928741	GO:0007283
16	18987333	MGI:2135607	GO:0007283
16	16537498	MGI:2181363	GO:0007283
17	18096605	MGI:104327	GO:0042474
17	17216607	MGI:2139360	GO:0042474
18	15746429	MGI:2181407	GO:0009409
18	21555074	MGI:2443101	GO:0009409
20	18685602	MGI:1930079	GO:0001541
20	19759265	MGI:2684058	GO:0001541
21	21559415	MGI:104659	GO:0007368
21	23184148	MGI:106676	GO:0007368
21	15475956	MGI:1306784	GO:0007368
21	19000668	MGI:1333850	GO:0007368
25	17654715	MGI:1100514	GO:0001707
25	21283715	MGI:2445019	GO:0001707
26	18430026	MGI:1343101	GO:0009952
26	16951254	MGI:1923062	GO:0009952
29	14723851	MGI:95728	GO:0007368
29	22698544	MGI:1914160	GO:0007368
29	17027958	MGI:1921166	GO:0007368
31	14981357	MGI:97492	GO:0042474
31	18096605	MGI:104327	GO:0042474
31	16564235	MGI:109587	GO:0042474
32	16951254	MGI:1923062	GO:0009952
32	16980622	MGI:2142116	GO:0009952
35	19997487	MGI:97750	GO:0007568
35	19091948	MGI:97800	GO:0007568
35	15105378	MGI:106209	GO:0007568
35	19620979	MGI:108028	GO:0007568
35	15703192	MGI:892977	GO:0007568
35	17872905	MGI:1339998	GO:0007568
35	20548961	MGI:1919227	GO:0007568
35	17227869	MGI:2445003	GO:0007568
36	17654715	MGI:1100514	GO:0009952
36	16980622	MGI:2142116	GO:0009952
37	17951539	MGI:104774	GO:0007283
38	18025196	MGI:1099800	GO:0048535
38	20818394	MGI:2181659	GO:0048535
39	18325992	MGI:88388	GO:0001541
39	12072412	MGI:97360	GO:0001541
39	10694572	MGI:1333783	GO:0001541
39	22696294	MGI:1916023	GO:0001541
41	21044951	MGI:95476	GO:0042593
41	15883378	MGI:95777	GO:0042593
41	11457755	MGI:97362	GO:0042593
41	15051828	MGI:97454	GO:0042593
41	14603033	MGI:97747	GO:0042593
41	22326958	MGI:104993	GO:0042593
41	12923231	MGI:107899	GO:0042593
41	22269949	MGI:1298392	GO:0042593
41	15616563	MGI:1347476	GO:0042593
41	20203013	MGI:1858171	GO:0042593
41	12727934	MGI:1858229	GO:0042593
41	19934005	MGI:1858417	GO:0042593
41	19819944	MGI:1861377	GO:0042593
41	16254043	MGI:1889549	GO:0042593
41	18322014	MGI:1889549	GO:0042593
41	22433842	MGI:1914263	GO:0042593
41	19187773	MGI:1914762	GO:0042593
41	22815809	MGI:2441758	GO:0042593
42	21048919	MGI:1929289	GO:0001541
42	16537498	MGI:2181363	GO:0001541
43	18430026	MGI:1343101	GO:0009952
44	18430026	MGI:1343101	GO:0009952
45	18366140	MGI:88174	GO:0009952
45	19412548	MGI:1918771	GO:0009952
45	16951254	MGI:1923062	GO:0009952
45	16980622	MGI:2142116	GO:0009952
46	20844538	MGI:2153044	GO:0007283
47	11115063	MGI:97798	GO:0001822
47	15469971	MGI:97902	GO:0001822
47	16452504	MGI:97902	GO:0001822
47	16565502	MGI:1929699	GO:0001822
47	21303848	MGI:2685011	GO:0001822
47	18604206	MGI:3045256	GO:0001822
53	17179092	MGI:96561	GO:0048535
53	18025196	MGI:1099800	GO:0048535
54	18025196	MGI:1099800	GO:0048535
56	17425408	MGI:105393	GO:0001541
56	10694572	MGI:1333783	GO:0001541
57	19651893	MGI:88138	GO:0009791
57	16790509	MGI:105382	GO:0009791
57	17636028	MGI:1917649	GO:0009791
59	18519639	MGI:97515	GO:0035137
61	19398581	MGI:2447775	GO:0030900
62	15136139	MGI:98864	GO:0001525
62	15223333	MGI:105097	GO:0001525
62	20691046	MGI:1855698	GO:0001525
62	21149574	MGI:2182799	GO:0001525
62	19644017	MGI:2442092	GO:0001525
64	18678597	MGI:109344	GO:0042472
65	17420280	MGI:2442114	GO:0042475
69	18325992	MGI:88388	GO:0001541
69	17563351	MGI:2663985	GO:0001541
71	16118274	MGI:98240	GO:0031424
71	22038835	MGI:2681008	GO:0031424
73	17563351	MGI:2663985	GO:0001541
77	17069789	MGI:95664	GO:0030324
77	22186994	MGI:1913287	GO:0030324
77	16087869	MGI:2444465	GO:0030324
79	21307093	MGI:1099818	GO:0007368
79	17027958	MGI:1921166	GO:0007368
80	14695375	MGI:102780	GO:0042472
80	18678597	MGI:109344	GO:0042472
84	19258705	MGI:894645	GO:0001675
84	17192404	MGI:1321119	GO:0001675
84	12556490	MGI:1345156	GO:0001675
84	15247423	MGI:1913192	GO:0001675
84	19359518	MGI:1918339	GO:0001675
84	12149515	MGI:2149946	GO:0001675
85	17192404	MGI:1321119	GO:0007286
85	12556490	MGI:1345156	GO:0007286
85	15247423	MGI:1913192	GO:0007286
85	15710904	MGI:1917319	GO:0007286
85	19359518	MGI:1918339	GO:0007286
85	19091768	MGI:2685449	GO:0007286
85	9674995	MGI:105076	GO:0007286
86	18519639	MGI:97515	GO:0035137
87	20338044	MGI:103222	GO:0009952
88	15475956	MGI:1306784	GO:0007368
88	19218456	MGI:2446294	GO:0007368
89	17046737	MGI:99612	GO:0030324
89	21482757	MGI:102793	GO:0030324
89	19710174	MGI:1921405	GO:0030324
89	19233133	MGI:1922667	GO:0030324
89	17997399	MGI:1927616	GO:0030324
89	19465597	MGI:2147077	GO:0030324
89	20407208	MGI:2384812	GO:0030324
90	15294947	MGI:1350931	GO:0048535
91	15355564	MGI:1314891	GO:0001503
92	19258705	MGI:894645	GO:0001675
92	12556490	MGI:1345156	GO:0001675
92	19359518	MGI:1918339	GO:0001675
92	12149515	MGI:2149946	GO:0001675
92	22764053	MGI:2444662	GO:0001675
92	20424323	MGI:2444945	GO:0001675
92	21383078	MGI:2684949	GO:0001675
94	22819676	MGI:1352498	GO:0009952
94	19270745	MGI:1922552	GO:0009952
95	20067920	MGI:88005	GO:0042475
95	17420280	MGI:2442114	GO:0042475
98	12801998	MGI:97822	GO:0007286
98	15107851	MGI:1298230	GO:0007286
99	20818394	MGI:2181659	GO:0048535
100	20818394	MGI:2181659	GO:0048535
102	18325992	MGI:88388	GO:0001541
102	18367514	MGI:1195265	GO:0001541
103	14981357	MGI:97492	GO:0042474
105	10970822	MGI:95317	GO:0048286
105	12598898	MGI:95489	GO:0048286
105	18339630	MGI:95489	GO:0048286
105	19128402	MGI:98754	GO:0048286
105	15739229	MGI:101900	GO:0048286
105	19581591	MGI:1351610	GO:0048286
105	21049041	MGI:1920989	GO:0048286
105	19710174	MGI:1921405	GO:0048286
106	16900517	MGI:101926	GO:0042472
108	22067321	MGI:2148793	GO:0001541
108	17563351	MGI:2663985	GO:0001541
109	18325992	MGI:88388	GO:0001541
109	17595229	MGI:2148793	GO:0001541
113	23226340	MGI:1347347	GO:0043588
114	16870370	MGI:1196389	GO:0048839
114	12620969	MGI:1196458	GO:0048839
114	16901941	MGI:1196458	GO:0048839
116	21789179	MGI:88540	GO:0007595
116	16275924	MGI:102768	GO:0007595
116	15226505	MGI:103118	GO:0007595
116	15540113	MGI:107572	GO:0007595
116	15890771	MGI:109126	GO:0007595
118	5565073	MGI:97454	GO:0001675
118	19258705	MGI:894645	GO:0001675
118	12556490	MGI:1345156	GO:0001675
119	22396656	MGI:107933	GO:0007283
119	20550699	MGI:1098824	GO:0007283
119	22654669	MGI:1921437	GO:0007283
122	19127565	MGI:103302	GO:0048704
127	15705663	MGI:99675	GO:0007283
127	11940664	MGI:1201407	GO:0007283
127	22822165	MGI:1346085	GO:0007283
127	17079737	MGI:1891468	GO:0007283
127	21291880	MGI:1914487	GO:0007283
128	17595229	MGI:2663985	GO:0001541
129	22028304	MGI:88452	GO:0051216
129	17656374	MGI:95688	GO:0051216
129	17213231	MGI:96257	GO:0051216
129	15007057	MGI:99829	GO:0051216
129	15703192	MGI:892977	GO:0051216
129	17360554	MGI:1889844	GO:0051216
129	18985159	MGI:1915677	GO:0051216
130	19578404	MGI:88039	GO:0006298
130	18337503	MGI:101938	GO:0006298
130	21436583	MGI:1919650	GO:0006298
130	22014574	MGI:1927664	GO:0006298
130	18974114	MGI:1930958	GO:0006298
132	22067542	MGI:87902	GO:0048741
132	9678511	MGI:97783	GO:0048741
132	18407290	MGI:98488	GO:0048741
134	21149718	MGI:102673	GO:0007283
134	19696012	MGI:1261847	GO:0007283
134	23026748	MGI:1914342	GO:0007283
134	21637789	MGI:1922709	GO:0007283
134	17312021	MGI:2150020	GO:0007283
134	16982049	MGI:3696042	GO:0007283
139	17563351	MGI:2663985	GO:0001541
142	17027958	MGI:1921166	GO:0007368
146	20637190	MGI:1916863	GO:0001707
146	21283715	MGI:2445019	GO:0001707
146	19877283	MGI:3834125	GO:0001707
148	22771120	MGI:1913884	GO:0001541
148	22621333	MGI:1922908	GO:0001541
148	21048919	MGI:1929289	GO:0001541
148	18685602	MGI:1930079	GO:0001541
148	19759265	MGI:2684058	GO:0001541
150	15891643	MGI:108083	GO:0050885
151	17595229	MGI:2148793	GO:0001541
151	22067321	MGI:2148793	GO:0001541
151	16537498	MGI:2181363	GO:0001541
152	16790509	MGI:105382	GO:0043066
152	17923534	MGI:1330839	GO:0043066
152	14983020	MGI:1859333	GO:0043066
152	16287848	MGI:1919439	GO:0043066
153	15569941	MGI:96782	GO:0007283
153	18974271	MGI:1931237	GO:0007283
153	14652023	MGI:2148793	GO:0007283
155	22771120	MGI:1913884	GO:0006302
155	22696294	MGI:1916023	GO:0006302
156	22396656	MGI:107933	GO:0007283
157	15044845	MGI:95388	GO:0042474
157	19073250	MGI:95524	GO:0042474
157	12606286	MGI:95689	GO:0042474
157	14981357	MGI:97492	GO:0042474
157	18096605	MGI:104327	GO:0042474
157	16564235	MGI:109587	GO:0042474
158	19548314	MGI:95607	GO:0005977
158	18250099	MGI:1277223	GO:0005977
158	21493628	MGI:1341085	GO:0005977
159	15514086	MGI:96783	GO:0001541
159	17951539	MGI:104774	GO:0001541
162	15282340	MGI:95713	GO:0001541
162	20005806	MGI:1349428	GO:0001541
162	18685602	MGI:1930079	GO:0001541
162	17563351	MGI:2663985	GO:0001541
162	16982049	MGI:3696042	GO:0001541
163	17425408	MGI:105393	GO:0001541
163	22771120	MGI:1913884	GO:0001541
163	22621333	MGI:1922908	GO:0001541
163	21048919	MGI:1929289	GO:0001541
168	18033766	MGI:107321	GO:0030900
168	20619750	MGI:2138319	GO:0030900
168	20460369	MGI:2384875	GO:0030900
169	15498462	MGI:108083	GO:0060088
169	18794526	MGI:3769724	GO:0060088
170	15569941	MGI:96782	GO:0007283
170	18483174	MGI:1345277	GO:0007283
170	17595229	MGI:2148793	GO:0007283
170	16537498	MGI:2181363	GO:0007283
170	17563351	MGI:2663985	GO:0007283
171	15721238	MGI:2179061	GO:0007411
173	17420276	MGI:103227	GO:0042472
175	20534466	MGI:1276535	GO:0042593
175	17130489	MGI:1891340	GO:0042593
178	22067321	MGI:2148793	GO:0001541
178	17563351	MGI:2663985	GO:0001541
179	18519639	MGI:97515	GO:0035137
181	19776033	MGI:3584243	GO:0009952
182	19515693	MGI:1098718	GO:0030324
183	20844538	MGI:2153044	GO:0007283
184	20074521	MGI:107813	GO:0007411
184	15721238	MGI:2179061	GO:0007411
187	20881209	MGI:108411	GO:0006879
187	18523150	MGI:1919003	GO:0006879
188	9678511	MGI:97783	GO:0048741
190	16618927	MGI:96995	GO:0009952
190	16951254	MGI:1923062	GO:0009952
191	19482943	MGI:2446159	GO:0001503
192	19359518	MGI:1918339	GO:0007283
194	15466159	MGI:1859388	GO:0001570
194	19644017	MGI:2442092	GO:0001570
197	12231623	MGI:97359	GO:0007368
197	23184148	MGI:106676	GO:0007368
199	18430026	MGI:1343101	GO:0009952
199	16951254	MGI:1923062	GO:0009952
201	9678511	MGI:97783	GO:0048741
201	18680552	MGI:1890619	GO:0048741
203	15569941	MGI:96782	GO:0007283
203	18974271	MGI:1931237	GO:0007283
203	17563351	MGI:2663985	GO:0007283
204	21559415	MGI:104659	GO:0001756
204	15857913	MGI:1919725	GO:0001756
206	17268472	MGI:93830	GO:0042593
206	17303807	MGI:96573	GO:0042593
206	17921248	MGI:97747	GO:0042593
206	22326219	MGI:102709	GO:0042593
206	16923958	MGI:104874	GO:0042593
206	19015522	MGI:104993	GO:0042593
206	21803294	MGI:105115	GO:0042593
206	12810606	MGI:109334	GO:0042593
206	18288891	MGI:109334	GO:0042593
206	15314154	MGI:1201407	GO:0042593
206	19952346	MGI:1270854	GO:0042593
206	20534466	MGI:1276535	GO:0042593
206	12511592	MGI:1336173	GO:0042593
206	21293061	MGI:1858212	GO:0042593
206	19187773	MGI:1914762	GO:0042593
206	15778720	MGI:1917976	GO:0042593
206	21856199	MGI:1927665	GO:0042593
206	16377570	MGI:2662992	GO:0042593
206	21720388	MGI:3580016	GO:0042593
207	22396656	MGI:107933	GO:0007286
207	15328412	MGI:1913972	GO:0007286
207	19359518	MGI:1918339	GO:0007286
207	15367682	MGI:2446854	GO:0007286
207	19091768	MGI:2685449	GO:0007286
208	21059868	MGI:105050	GO:0009952
208	16980622	MGI:2142116	GO:0009952
209	21209834	MGI:96250	GO:0007283
209	15084742	MGI:109558	GO:0007283
209	23269666	MGI:1315200	GO:0007283
209	20359371	MGI:1341878	GO:0007283
209	12629043	MGI:1349427	GO:0007283
209	20547853	MGI:1891384	GO:0007283
209	21291880	MGI:1914487	GO:0007283
209	21478856	MGI:1915231	GO:0007283
209	22549958	MGI:1923078	GO:0007283
209	23039116	MGI:1923078	GO:0007283
209	22863743	MGI:1924100	GO:0007283
209	21561988	MGI:1928741	GO:0007283
209	19345203	MGI:1933192	GO:0007283
209	23133398	MGI:2384887	GO:0007283
209	20231363	MGI:3652571	GO:0007283
210	16326839	MGI:88064	GO:0008584
210	15514086	MGI:96783	GO:0008584
212	12428686	MGI:97798	GO:0001822
212	15563565	MGI:97898	GO:0001822
212	15528468	MGI:98973	GO:0001822
212	12039984	MGI:103178	GO:0001822
212	20974805	MGI:1203729	GO:0001822
213	14652023	MGI:2148793	GO:0007283
213	17595229	MGI:2148793	GO:0007283
213	22067321	MGI:2148793	GO:0007283
214	15475956	MGI:109340	GO:0007368
215	22037768	MGI:97424	GO:0007286
215	12801998	MGI:97822	GO:0007286
215	12167408	MGI:102794	GO:0007286
215	19417079	MGI:104767	GO:0007286
215	22396656	MGI:107933	GO:0007286
215	17003133	MGI:1274789	GO:0007286
215	15107851	MGI:1298230	GO:0007286
215	12695510	MGI:1340044	GO:0007286
215	12149515	MGI:2149946	GO:0007286
215	17517695	MGI:2385046	GO:0007286
215	22764053	MGI:2444662	GO:0007286
215	20691678	MGI:2684999	GO:0007286
216	20566664	MGI:1270150	GO:0042593
216	12511592	MGI:1336173	GO:0042593
216	21293061	MGI:1858212	GO:0042593
216	19451219	MGI:1914256	GO:0042593
216	20308425	MGI:1914725	GO:0042593
216	23173044	MGI:1921765	GO:0042593
216	17878307	MGI:2155936	GO:0042593
217	21750041	MGI:99925	GO:0006302
217	23269666	MGI:1315200	GO:0006302
217	22771120	MGI:1913884	GO:0006302
217	21291880	MGI:1914487	GO:0006302
217	20711356	MGI:1916966	GO:0006302
217	19247432	MGI:1921325	GO:0006302
217	16427009	MGI:3525201	GO:0006302
218	18366140	MGI:88174	GO:0009952
218	16951254	MGI:1923062	GO:0009952
218	16980622	MGI:2142116	GO:0009952
219	23028652	MGI:1347073	GO:0030324
220	16951254	MGI:1923062	GO:0009952
220	16980622	MGI:2142116	GO:0009952
220	19922872	MGI:2442415	GO:0009952
221	19778998	MGI:98642	GO:0007286
221	16850391	MGI:1097712	GO:0007286
221	20004656	MGI:1202878	GO:0007286
221	15107851	MGI:1298230	GO:0007286
221	12556490	MGI:1345156	GO:0007286
221	12110578	MGI:1346999	GO:0007286
221	16272280	MGI:1888996	GO:0007286
221	15247423	MGI:1913192	GO:0007286
221	21291880	MGI:1914487	GO:0007286
221	19571264	MGI:1916698	GO:0007286
221	15710904	MGI:1917319	GO:0007286
221	19359518	MGI:1918339	GO:0007286
221	15870294	MGI:2148775	GO:0007286
221	19091768	MGI:2685449	GO:0007286
222	22396656	MGI:107933	GO:0007283
223	17070019	MGI:104673	GO:0001570
223	20679233	MGI:107717	GO:0001570
223	15466159	MGI:1859388	GO:0001570
223	20978237	MGI:2147274	GO:0001570
223	19644017	MGI:2442092	GO:0001570
224	22800760	MGI:1352467	GO:0001541
224	18758446	MGI:2142523	GO:0001541
226	17855431	MGI:95517	GO:0048705
226	20809182	MGI:98472	GO:0048705
226	17035289	MGI:1920480	GO:0048705
226	20562861	MGI:2135272	GO:0048705
227	17353270	MGI:97311	GO:0001501
227	21402791	MGI:1313278	GO:0001501
228	18325992	MGI:88388	GO:0001541
228	10694572	MGI:1333783	GO:0001541
229	22119903	MGI:99918	GO:0008344
229	16750274	MGI:102709	GO:0008344
229	19935654	MGI:1201386	GO:0008344
229	16508006	MGI:1861434	GO:0008344
229	21857657	MGI:2442197	GO:0008344
231	17069789	MGI:95664	GO:0030324
231	21765215	MGI:96976	GO:0030324
231	19710174	MGI:1921405	GO:0030324
231	15623520	MGI:2385368	GO:0030324
232	16618927	MGI:96995	GO:0009952
233	16397896	MGI:106676	GO:0009952
235	17901218	MGI:2179432	GO:0007411
236	21059868	MGI:105050	GO:0009952
236	16980622	MGI:2142116	GO:0009952
237	21044951	MGI:95476	GO:0042593
237	21990309	MGI:96009	GO:0042593
237	15051828	MGI:97454	GO:0042593
237	17003330	MGI:97747	GO:0042593
237	22269949	MGI:1298392	GO:0042593
237	19819944	MGI:1861377	GO:0042593
237	16254043	MGI:1889549	GO:0042593
237	19187773	MGI:1914762	GO:0042593
237	21856199	MGI:1927665	GO:0042593
239	19398581	MGI:2447775	GO:0030900
243	22940080	MGI:2447776	GO:0007626
244	21240276	MGI:106299	GO:0001541
244	16982049	MGI:3696042	GO:0001541
246	18366140	MGI:88174	GO:0009952
246	16951254	MGI:1923062	GO:0009952
246	16980622	MGI:2142116	GO:0009952
247	11760831	MGI:97800	GO:0051216
248	15107499	MGI:88064	GO:0007283
248	16326839	MGI:88064	GO:0007283
248	15569941	MGI:96782	GO:0007283
248	17951539	MGI:104774	GO:0007283
248	18974271	MGI:1931237	GO:0007283
248	19050760	MGI:2429498	GO:0007283
249	19073250	MGI:95524	GO:0050885
249	17167097	MGI:97783	GO:0050885
249	22235191	MGI:1891346	GO:0050885
249	19696885	MGI:1913100	GO:0050885
249	21454591	MGI:2155445	GO:0050885
250	19398581	MGI:2447775	GO:0030900
251	18987333	MGI:2135607	GO:0007283
251	14652023	MGI:2148793	GO:0007283
251	17595229	MGI:2148793	GO:0007283
251	22067321	MGI:2148793	GO:0007283
252	20145110	MGI:96796	GO:0030900
252	19605412	MGI:1097716	GO:0030900
252	21804188	MGI:1858746	GO:0030900
252	21632933	MGI:1925177	GO:0030900
252	19398581	MGI:2447775	GO:0030900
253	21307093	MGI:1099818	GO:0007368
255	20619750	MGI:2138319	GO:0001764
255	20675713	MGI:2447586	GO:0001764
256	23040355	MGI:96021	GO:0001889
256	12543979	MGI:98388	GO:0001889
257	18538758	MGI:95487	GO:0030324
257	16237459	MGI:1098280	GO:0030324
258	15891643	MGI:108083	GO:0042491
258	18794526	MGI:3769724	GO:0042491
259	21240276	MGI:106299	GO:0001541
259	22954793	MGI:1196625	GO:0001541
260	21291880	MGI:1914487	GO:0007283
262	18366140	MGI:88174	GO:0030097
262	12509446	MGI:96952	GO:0030097
262	20818388	MGI:98834	GO:0030097
262	22773809	MGI:1197013	GO:0030097
262	21674502	MGI:1347076	GO:0030097
262	17227869	MGI:2445003	GO:0030097
263	20624957	MGI:104288	GO:0007283
264	17079737	MGI:1891468	GO:0007283
265	16982049	MGI:3696042	GO:0001541
266	21670200	MGI:96995	GO:0001568
266	21041952	MGI:98354	GO:0001568
266	20647008	MGI:99852	GO:0001568
266	20525685	MGI:1913287	GO:0001568
266	20713964	MGI:1925384	GO:0001568
266	16702405	MGI:2442415	GO:0001568
266	18987025	MGI:2676811	GO:0001568
272	17108173	MGI:1346881	GO:0007411
273	15891643	MGI:108083	GO:0042491
273	18794526	MGI:3769724	GO:0042491
275	21746884	MGI:95407	GO:0001889
277	17951539	MGI:104774	GO:0007283
277	20213691	MGI:1919619	GO:0007283
277	18936156	MGI:1920086	GO:0007283
277	19345203	MGI:1933192	GO:0007283
277	17395546	MGI:3041167	GO:0007283
278	21240276	MGI:106299	GO:0007283
278	17312021	MGI:2150020	GO:0007283
278	17563351	MGI:2663985	GO:0007283
279	21538020	MGI:88452	GO:0001501
279	22028304	MGI:88452	GO:0001501
279	23026747	MGI:1915775	GO:0001501
279	21653639	MGI:2682064	GO:0001501
280	21538020	MGI:88452	GO:0001501
280	22028304	MGI:88452	GO:0001501
280	11994406	MGI:97800	GO:0001501
280	23026747	MGI:1915775	GO:0001501
283	19651893	MGI:88138	GO:0009791
283	18003909	MGI:97603	GO:0009791
283	23064367	MGI:97603	GO:0009791
283	16790509	MGI:105382	GO:0009791
283	20150535	MGI:105382	GO:0009791
283	16785743	MGI:1891468	GO:0009791
284	20079728	MGI:1321390	GO:0001947
284	21419221	MGI:2147538	GO:0001947
285	18854157	MGI:1335098	GO:0051276
285	12640136	MGI:1351320	GO:0051276
286	17478727	MGI:96765	GO:0008203
287	17179092	MGI:96561	GO:0048535
287	18025196	MGI:1099800	GO:0048535
288	17179092	MGI:96561	GO:0048535
288	20818394	MGI:2181659	GO:0048535
289	18025196	MGI:1099800	GO:0048535
290	20818394	MGI:2181659	GO:0048535
294	16707492	MGI:88005	GO:0070166
294	20067920	MGI:88005	GO:0070166
295	20067920	MGI:88005	GO:0070166
302	16751399	MGI:104798	GO:0048535
303	16790474	MGI:1344424	GO:0001656
306	23251483	MGI:104510	GO:0042472
309	23026747	MGI:1915775	GO:0001501
311	21940951	MGI:99460	GO:0007628
311	20700442	MGI:107384	GO:0007628
311	18597946	MGI:109482	GO:0007628
311	19854154	MGI:109482	GO:0007628
311	19893029	MGI:1859152	GO:0007628
311	21552537	MGI:1921444	GO:0007628
312	21826198	MGI:102793	GO:0001501
313	22057188	MGI:2447362	GO:0007608
316	16683252	MGI:95627	GO:0048149
316	16105698	MGI:98259	GO:0048149
316	16448676	MGI:109609	GO:0048149
316	19705551	MGI:1341787	GO:0048149
316	15258586	MGI:1927073	GO:0048149
318	10549278	MGI:1100864	GO:0007368
318	20643351	MGI:1923670	GO:0007368
318	19666828	MGI:1933388	GO:0007368
319	17167097	MGI:97783	GO:0042472
323	21989057	MGI:1920591	GO:0050808
329	17460146	MGI:1354756	GO:0001822
329	14701729	MGI:2157018	GO:0001822
332	17591922	MGI:95566	GO:0001756
332	2658196	MGI:98472	GO:0001756
333	17531978	MGI:2685968	GO:0007389
334	15226444	MGI:107946	GO:0060710
334	15492213	MGI:109583	GO:0060710
337	20067920	MGI:88005	GO:0070166
338	17360776	MGI:2685968	GO:0021516
343	19997487	MGI:97750	GO:0007568
343	19620979	MGI:108028	GO:0007568
343	15703192	MGI:892977	GO:0007568
343	16847346	MGI:1096381	GO:0007568
343	17872905	MGI:1339998	GO:0007568
343	20548961	MGI:1919227	GO:0007568
343	22227519	MGI:2442060	GO:0007568
343	17227869	MGI:2445003	GO:0007568
354	20498043	MGI:87885	GO:0008152
355	21949185	MGI:2385095	GO:0001822
357	21071672	MGI:1925810	GO:0001525
362	22485132	MGI:102793	GO:0001657
363	15832287	MGI:104798	GO:0048535
363	16751399	MGI:104798	GO:0048535
364	17210747	MGI:97492	GO:0021984
369	23251483	MGI:104510	GO:0042472
377	22539951	MGI:2444748	GO:0042474
378	16790474	MGI:1344424	GO:0001656
379	16790474	MGI:1344424	GO:0001656
381	17108173	MGI:1346881	GO:0007411
382	17108173	MGI:1346881	GO:0007411
385	22821687	MGI:95835	GO:0030900
385	20074521	MGI:107813	GO:0030900
386	19549984	MGI:1098239	GO:0001756
386	17531978	MGI:2685968	GO:0001756
387	17075880	MGI:2447670	GO:0007368
388	19805151	MGI:1202878	GO:0007283
388	21291880	MGI:1914487	GO:0007283
388	20034429	MGI:1924845	GO:0007283
389	22037768	MGI:97424	GO:0030382
389	12801998	MGI:97822	GO:0030382
389	17301292	MGI:104872	GO:0030382
389	17311913	MGI:894288	GO:0030382
389	12695510	MGI:1340044	GO:0030382
389	17442852	MGI:1918168	GO:0030382
389	17517695	MGI:2385046	GO:0030382
389	22764053	MGI:2444662	GO:0030382
389	20691678	MGI:2684999	GO:0030382
390	12167408	MGI:102794	GO:0030382
390	19417079	MGI:104767	GO:0030382
390	17301292	MGI:104872	GO:0030382
390	22396656	MGI:107933	GO:0030382
390	22764053	MGI:2444662	GO:0030382
391	22038835	MGI:2681008	GO:0061436
396	18079750	MGI:1891830	GO:0043588
398	19218456	MGI:2446294	GO:0007368
410	12149515	MGI:2149946	GO:0001675
411	20359371	MGI:1341878	GO:0001675
412	15832287	MGI:104798	GO:0048535
414	20093497	MGI:1099818	GO:0043066
414	16287848	MGI:1919439	GO:0043066
415	12149515	MGI:2149946	GO:0001675
423	15105378	MGI:106209	GO:0001501
423	18234727	MGI:1095413	GO:0001501
423	17360554	MGI:1889844	GO:0001501
425	17179092	MGI:96561	GO:0048535
425	18025196	MGI:1099800	GO:0048535
426	17179092	MGI:96561	GO:0048535
427	17855431	MGI:95517	GO:0042472
429	12149515	MGI:2149946	GO:0001675
429	20691678	MGI:2684999	GO:0001675
430	19855134	MGI:2444748	GO:0048844
431	17881463	MGI:97486	GO:0001657
431	16452504	MGI:97902	GO:0001657
431	22485132	MGI:102793	GO:0001657
431	21949185	MGI:2385095	GO:0001657
432	19822762	MGI:1096391	GO:0035176
432	22072671	MGI:2676665	GO:0035176
435	19855134	MGI:2444748	GO:0048844
439	9432976	MGI:1099800	GO:0048535
441	17899553	MGI:96448	GO:0048535
448	22242013	MGI:95489	GO:0001501
448	18353862	MGI:1347521	GO:0001501
450	23123197	MGI:1914555	GO:0008283
454	18366140	MGI:88174	GO:0009952
454	19270745	MGI:1922552	GO:0009952
455	16980622	MGI:2142116	GO:0009952
461	17881463	MGI:97486	GO:0001657
461	21949185	MGI:2385095	GO:0001657
463	21949185	MGI:2385095	GO:0001822
464	10821808	MGI:97362	GO:0009887
464	19515693	MGI:1098718	GO:0009887
468	23251483	MGI:104510	GO:0042472
468	11276175	MGI:3577767	GO:0042472
473	17301292	MGI:104872	GO:0030317
473	17244819	MGI:1919090	GO:0030317
473	22764053	MGI:2444662	GO:0030317
476	15891643	MGI:108083	GO:0050885
477	17053835	MGI:96824	GO:0007179
483	16790474	MGI:1344424	GO:0001656
488	16859901	MGI:102673	GO:0021983
490	19228982	MGI:1100886	GO:0060060
490	21824473	MGI:2159437	GO:0060060
490	19339551	MGI:2664102	GO:0060060
493	20534480	MGI:1343135	GO:0035176
493	21593326	MGI:1916672	GO:0035176
496	16751399	MGI:104798	GO:0048535
497	16751399	MGI:104798	GO:0048535
499	12695510	MGI:1340044	GO:0007286
499	17517695	MGI:2385046	GO:0007286
499	16054031	MGI:2660854	GO:0007286
500	22573669	MGI:1346052	GO:0007420
501	22573669	MGI:1346052	GO:0007420
501	21674502	MGI:1347076	GO:0007420
503	23251483	MGI:104510	GO:0042472
506	21199920	MGI:1328360	GO:0042113
506	21423172	MGI:1859661	GO:0042113
506	21423173	MGI:1859661	GO:0042113
508	19945391	MGI:2150309	GO:0060041
510	16790474	MGI:1344424	GO:0001656
511	16790474	MGI:1344424	GO:0001656
517	17201918	MGI:2135607	GO:0007595
528	18678597	MGI:109344	GO:0042472
530	19428613	MGI:97816	GO:0019233
530	16793879	MGI:1929676	GO:0019233
532	22159122	MGI:96433	GO:0042491
534	12167408	MGI:102794	GO:0030317
534	22396656	MGI:107933	GO:0030317
541	15146045	MGI:88398	GO:0046541
548	21345181	MGI:108067	GO:0021983
551	18431515	MGI:1916197	GO:0001541
554	12801998	MGI:97822	GO:0030382
554	19417079	MGI:104767	GO:0030382
554	17301292	MGI:104872	GO:0030382
554	15107851	MGI:1298230	GO:0030382
555	12149515	MGI:2149946	GO:0030382
560	19941312	MGI:96537	GO:0032720
560	22396549	MGI:97511	GO:0032720
560	23160464	MGI:97551	GO:0032720
560	19641038	MGI:98259	GO:0032720
560	21411755	MGI:98834	GO:0032720
560	16982844	MGI:102709	GO:0032720
560	16424221	MGI:105120	GO:0032720
560	17923674	MGI:1858418	GO:0032720
560	21856199	MGI:1927665	GO:0032720
560	20140199	MGI:2444773	GO:0032720
564	19666828	MGI:1933388	GO:0007368
565	22539951	MGI:2444748	GO:0042474
566	19126872	MGI:97848	GO:0033153
567	20740013	MGI:104752	GO:0032496
567	20457915	MGI:1314884	GO:0032496
567	21469130	MGI:1352754	GO:0032496
567	17470642	MGI:2182474	GO:0032496
567	19224918	MGI:2429603	GO:0032496
572	18519639	MGI:97515	GO:0035137
573	16236760	MGI:97493	GO:0042475
573	19127565	MGI:103302	GO:0042475
577	12620969	MGI:1196458	GO:0048745
578	20538597	MGI:2145264	GO:0046716
588	18325992	MGI:88388	GO:0001541
592	12434331	MGI:101926	GO:0048704
592	18199583	MGI:105923	GO:0048704
597	17626615	MGI:99852	GO:0033077
600	20881209	MGI:108411	GO:0030097
601	18955558	MGI:1915678	GO:0030097
605	16980622	MGI:2142116	GO:0009952
607	14673081	MGI:109351	GO:0007286
613	18096605	MGI:104327	GO:0042472
616	22396656	MGI:107933	GO:0060271
618	16382160	MGI:2677633	GO:0001756
618	21303848	MGI:2685011	GO:0001756
620	16938878	MGI:892003	GO:0001755
621	16618927	MGI:96995	GO:0009952
621	16951254	MGI:1923062	GO:0009952
622	15153557	MGI:88456	GO:0001822
622	21765215	MGI:96976	GO:0001822
622	19005011	MGI:106621	GO:0001822
622	11576348	MGI:108420	GO:0001822
622	18032551	MGI:1929940	GO:0001822
622	14701729	MGI:2157018	GO:0001822
622	22730198	MGI:2385368	GO:0001822
623	12177238	MGI:88057	GO:0007588
623	15277235	MGI:96599	GO:0007588
623	19797313	MGI:98968	GO:0007588
623	14701729	MGI:2157018	GO:0007588
627	22116031	MGI:96795	GO:0030900
627	20145110	MGI:96796	GO:0030900
627	12887924	MGI:108390	GO:0030900
627	19605412	MGI:1097716	GO:0030900
627	19332558	MGI:1858236	GO:0030900
627	19398581	MGI:2447775	GO:0030900
628	21307093	MGI:1099818	GO:0007368
628	19218456	MGI:2446294	GO:0007368
631	20881139	MGI:1351631	GO:0007409
633	12842012	MGI:1100883	GO:0001843
633	18296642	MGI:2135272	GO:0001843
633	21404367	MGI:2135272	GO:0001843
633	22363783	MGI:2135272	GO:0001843
633	19966784	MGI:2139764	GO:0001843
633	20215345	MGI:2139764	GO:0001843
635	20441793	MGI:95636	GO:0060349
639	23251483	MGI:104510	GO:0042472
639	20510926	MGI:1349410	GO:0042472
639	22558334	MGI:2683897	GO:0042472
641	16980622	MGI:2142116	GO:0009952
643	20498043	MGI:87885	GO:0008152
645	12149515	MGI:2149946	GO:0001675
645	22764053	MGI:2444662	GO:0001675
645	20424323	MGI:2444945	GO:0001675
646	17951539	MGI:104774	GO:0001541
647	16537498	MGI:2181363	GO:0001541
648	12801998	MGI:97822	GO:0007286
648	17301292	MGI:104872	GO:0007286
648	18353305	MGI:1890651	GO:0007286
649	16793879	MGI:1929676	GO:0019233
651	22396656	MGI:107933	GO:0030317
657	19501001	MGI:2653833	GO:0048294
658	12154006	MGI:107824	GO:0032753
658	12714510	MGI:1354701	GO:0032753
658	18591248	MGI:1925542	GO:0032753
660	7504064	MGI:107656	GO:0044130
662	21339642	MGI:97847	GO:0003007
666	18678597	MGI:109344	GO:0042472
671	18431515	MGI:1916197	GO:0001541
675	20023287	MGI:1914719	GO:0031424
675	22038835	MGI:2681008	GO:0031424
678	21345181	MGI:108067	GO:0021983
690	22895717	MGI:95785	GO:0060060
690	17496142	MGI:97525	GO:0060060
690	22933801	MGI:1098749	GO:0060060
690	19228982	MGI:1100886	GO:0060060
690	15452577	MGI:1920910	GO:0060060
690	18641643	MGI:2146149	GO:0060060
690	21824473	MGI:2159437	GO:0060060
690	19339551	MGI:2664102	GO:0060060
693	21555074	MGI:2443101	GO:0009409
699	18025196	MGI:1099800	GO:0048535
699	15294947	MGI:1350931	GO:0048535
708	16707492	MGI:88005	GO:0042475
708	14960276	MGI:99484	GO:0042475
708	20018657	MGI:2442252	GO:0042475
710	21909105	MGI:1100089	GO:0001503
710	22068587	MGI:1100089	GO:0001503
710	15355564	MGI:1314891	GO:0001503
710	19940926	MGI:1314891	GO:0001503
710	21958845	MGI:1339753	GO:0001503
711	23226340	MGI:1347347	GO:0043588
712	14695375	MGI:102780	GO:0071599
713	15013800	MGI:2137520	GO:0060322
714	22028304	MGI:88452	GO:0002063
716	14695375	MGI:102780	GO:0042472
716	23226461	MGI:1888519	GO:0042472
716	22872862	MGI:2153480	GO:0042472
719	19126872	MGI:97848	GO:0033153
719	20133615	MGI:1335098	GO:0033153
721	22488641	MGI:1354756	GO:0048745
722	16452504	MGI:97902	GO:0001657
722	22485132	MGI:102793	GO:0001657
722	21949185	MGI:2385095	GO:0001657
724	12167408	MGI:102794	GO:0030382
724	17301292	MGI:104872	GO:0030382
724	22396656	MGI:107933	GO:0030382
724	17311913	MGI:894288	GO:0030382
724	15107851	MGI:1298230	GO:0030382
724	12695510	MGI:1340044	GO:0030382
725	20023287	MGI:1914719	GO:0061436
725	22038835	MGI:2681008	GO:0061436
727	19218456	MGI:2446294	GO:0007368
729	14617570	MGI:96560	GO:0033690
729	21402791	MGI:1313278	GO:0033690
729	20410296	MGI:1929955	GO:0033690
729	23238125	MGI:3646642	GO:0033690
730	12668636	MGI:102780	GO:0048741
732	17521568	MGI:1891217	GO:0007409
736	19913004	MGI:109360	GO:0042472
740	21124965	MGI:1916510	GO:0001675
740	12149515	MGI:2149946	GO:0001675
740	17360959	MGI:2149946	GO:0001675
740	22764053	MGI:2444662	GO:0001675
740	20424323	MGI:2444945	GO:0001675
742	15138153	MGI:95708	GO:0031016
742	11897695	MGI:97763	GO:0031016
742	19357791	MGI:108005	GO:0031016
742	19952346	MGI:1270854	GO:0031016
742	22698525	MGI:1270854	GO:0031016
742	21104068	MGI:1277097	GO:0031016
745	17353270	MGI:97311	GO:0001503
745	17327419	MGI:98742	GO:0001503
750	16938878	MGI:892003	GO:0048704
752	22539951	MGI:2444748	GO:0042474
757	21765215	MGI:96976	GO:0001822
757	12039984	MGI:103178	GO:0001822
760	23184148	MGI:106676	GO:0007368
760	19000668	MGI:1333850	GO:0007368
772	17210673	MGI:107823	GO:0045779
772	17218256	MGI:1346349	GO:0045779
772	21444817	MGI:1352467	GO:0045779
774	16793879	MGI:1929676	GO:0019233
774	21555074	MGI:2443101	GO:0019233
777	15277235	MGI:96599	GO:0001822
777	11115063	MGI:97798	GO:0001822
777	15563565	MGI:97898	GO:0001822
777	12039984	MGI:103178	GO:0001822
777	20974805	MGI:1203729	GO:0001822
777	16847066	MGI:1341077	GO:0001822
777	18227149	MGI:1932535	GO:0001822
778	20503384	MGI:95523	GO:0008285
779	16847333	MGI:2384495	GO:0033598
780	19284971	MGI:96617	GO:0002027
780	21242513	MGI:99403	GO:0002027
780	17202406	MGI:102718	GO:0002027
780	21947296	MGI:2443878	GO:0002027
781	22396656	MGI:107933	GO:0007283
782	16675847	MGI:1333815	GO:0007601
785	19270745	MGI:1922552	GO:0009952
788	22235191	MGI:1891346	GO:0042472
790	12434331	MGI:101926	GO:0048704
790	18199583	MGI:105923	GO:0048704
792	15631996	MGI:97610	GO:0003007
792	21041952	MGI:98354	GO:0003007
792	19590044	MGI:102844	GO:0003007
792	16204254	MGI:109321	GO:0003007
792	20943660	MGI:2443063	GO:0003007
802	18325992	MGI:88388	GO:0001541
802	18663015	MGI:97362	GO:0001541
802	18268329	MGI:109392	GO:0001541
809	15223333	MGI:105097	GO:0007411
812	15199137	MGI:1298230	GO:0007286
814	10026810	MGI:97453	GO:0007595
814	16275924	MGI:102768	GO:0007595
814	16847332	MGI:2384495	GO:0007595
814	21057503	MGI:2676817	GO:0007595
822	17595229	MGI:2148793	GO:0001541
823	18325992	MGI:88388	GO:0001541
826	16900517	MGI:101926	GO:0042472
827	16900517	MGI:101926	GO:0042472
827	19913004	MGI:109360	GO:0042472
828	16900517	MGI:101926	GO:0042472
829	20881209	MGI:108411	GO:0006879
829	20200349	MGI:1919003	GO:0006879
830	12434331	MGI:101926	GO:0048704
835	22508565	MGI:87911	GO:0030500
835	22028304	MGI:88452	GO:0030500
837	9834074	MGI:104797	GO:0044130
837	20118928	MGI:1341836	GO:0044130
838	21059868	MGI:105050	GO:0009952
839	17027958	MGI:1921166	GO:0007368
839	19218456	MGI:2446294	GO:0007368
840	19389353	MGI:102780	GO:0042472
844	15845877	MGI:99698	GO:0042593
844	22055502	MGI:1890077	GO:0042593
844	22343897	MGI:2147577	GO:0042593
844	23078342	MGI:2429660	GO:0042593
844	22815809	MGI:2441758	GO:0042593
845	22698544	MGI:1914160	GO:0009952
848	16782882	MGI:99683	GO:0048565
850	18820681	MGI:1934135	GO:0042102
851	14622583	MGI:105090	GO:0050905
852	18384745	MGI:104797	GO:0048535
854	18483625	MGI:96224	GO:0045776
854	15350840	MGI:97362	GO:0045776
854	19959875	MGI:97798	GO:0045776
854	12920136	MGI:103307	GO:0045776
854	18448676	MGI:108174	GO:0045776
854	22245782	MGI:108174	GO:0045776
854	20203013	MGI:1858171	GO:0045776
854	21178975	MGI:1915045	GO:0045776
855	18483625	MGI:96224	GO:0045776
855	15350840	MGI:97362	GO:0045776
855	19959875	MGI:97798	GO:0045776
855	12920136	MGI:103307	GO:0045776
855	18448676	MGI:108174	GO:0045776
855	22245782	MGI:108174	GO:0045776
855	20203013	MGI:1858171	GO:0045776
855	21178975	MGI:1915045	GO:0045776
858	21909105	MGI:1100089	GO:0001503
858	22068587	MGI:1100089	GO:0001503
858	15355564	MGI:1314891	GO:0001503
858	19940926	MGI:1314891	GO:0001503
858	15750601	MGI:1333854	GO:0001503
858	21958845	MGI:1339753	GO:0001503
858	19251634	MGI:1344360	GO:0001503
858	20519122	MGI:1346831	GO:0001503
863	19861679	MGI:2684063	GO:0048538
865	15466159	MGI:1859388	GO:0001525
867	20818394	MGI:2181659	GO:0048535
871	15652702	MGI:1277234	GO:0048704
878	18325992	MGI:88388	GO:0001541
883	19097194	MGI:2147077	GO:0051216
884	18367514	MGI:1195265	GO:0001541
884	19172181	MGI:1351648	GO:0001541
887	22128329	MGI:97904	GO:0042130
887	16287712	MGI:107776	GO:0042130
887	15963787	MGI:2384850	GO:0042130
895	18199583	MGI:105923	GO:0042474
896	19287388	MGI:98297	GO:0030900
896	16540508	MGI:1920441	GO:0030900
896	20460369	MGI:2384875	GO:0030900
898	12167408	MGI:102794	GO:0030317
898	17301292	MGI:104872	GO:0030317
898	22396656	MGI:107933	GO:0030317
898	17244819	MGI:1919090	GO:0030317
899	18199583	MGI:105923	GO:0048704
900	9281443	MGI:94885	GO:0003007
901	12941632	MGI:1338946	GO:0001525
901	15466159	MGI:1859388	GO:0001525
907	20498043	MGI:87885	GO:0007528
907	17959719	MGI:87890	GO:0007528
907	22178625	MGI:87894	GO:0007528
907	12101101	MGI:87895	GO:0007528
907	21305030	MGI:87895	GO:0007528
907	19635813	MGI:88392	GO:0007528
907	18647752	MGI:96257	GO:0007528
907	15044844	MGI:97010	GO:0007528
907	20080621	MGI:103149	GO:0007528
907	18718936	MGI:103581	GO:0007528
907	22802075	MGI:109257	GO:0007528
907	20844119	MGI:1277201	GO:0007528
908	19127565	MGI:103302	GO:0042475
909	20161774	MGI:108392	GO:0001889
912	17184791	MGI:96612	GO:0001701
916	19357198	MGI:102548	GO:0008285
919	12801998	MGI:97822	GO:0030317
920	20503384	MGI:95523	GO:0048704
921	21445300	MGI:2384307	GO:0030216
921	16949565	MGI:2655333	GO:0030216
922	15569941	MGI:96782	GO:0008585
922	15514086	MGI:96783	GO:0008585
922	18974271	MGI:1931237	GO:0008585
922	17595229	MGI:2148793	GO:0008585
922	16537498	MGI:2181363	GO:0008585
923	17128269	MGI:88258	GO:0001503
923	15777672	MGI:97361	GO:0001503
923	16403440	MGI:893592	GO:0001503
923	15355564	MGI:1314891	GO:0001503
925	15347914	MGI:3577767	GO:0048839
925	22558334	MGI:2683897	GO:0048839
926	21949185	MGI:2385095	GO:0001822
929	14622583	MGI:105090	GO:0050905
930	18037990	MGI:107718	GO:0007368
930	15475956	MGI:1306784	GO:0007368
930	17075880	MGI:2447670	GO:0007368
931	19666828	MGI:1933388	GO:0007368
932	19005179	MGI:96612	GO:0007596
932	15776109	MGI:97797	GO:0007596
932	18488037	MGI:1316743	GO:0007596
932	15334074	MGI:1333849	GO:0007596
932	12897207	MGI:1918089	GO:0007596
932	18685602	MGI:1930079	GO:0007596
932	23021219	MGI:2145890	GO:0007596
933	17384153	MGI:1931295	GO:0007596
934	19005179	MGI:96612	GO:0007596
934	14617760	MGI:97361	GO:0007596
934	16614756	MGI:97798	GO:0007596
934	15705797	MGI:1353576	GO:0007596
934	12897207	MGI:1918089	GO:0007596
934	18685602	MGI:1930079	GO:0007596
934	23021219	MGI:2145890	GO:0007596
936	17273171	MGI:1891436	GO:0050728
937	12668636	MGI:102780	GO:0001756
942	20512147	MGI:88467	GO:0040015
942	19819987	MGI:95674	GO:0040015
942	14982752	MGI:98306	GO:0040015
942	21151569	MGI:104663	GO:0040015
942	16406654	MGI:104797	GO:0040015
942	19015522	MGI:104993	GO:0040015
942	17435174	MGI:1195275	GO:0040015
942	23277562	MGI:1919742	GO:0040015
942	17904108	MGI:2135956	GO:0040015
943	16876494	MGI:1101353	GO:0048705
948	19425068	MGI:87919	GO:0020027
948	19179303	MGI:88024	GO:0020027
948	20056793	MGI:98385	GO:0020027
948	20161774	MGI:108392	GO:0020027
948	18048346	MGI:1332659	GO:0020027
949	18539900	MGI:1270126	GO:0020027
952	18025196	MGI:1099800	GO:0048535
953	19727123	MGI:96431	GO:0048535
953	17476358	MGI:97849	GO:0048535
953	18025196	MGI:1099800	GO:0048535
965	18025196	MGI:1099800	GO:0045086
965	20200280	MGI:1278319	GO:0045086
965	20133615	MGI:1335098	GO:0045086
965	12818158	MGI:1916978	GO:0045086
965	21983831	MGI:2154405	GO:0045086
967	16111892	MGI:1342270	GO:0060041
967	19339595	MGI:1859314	GO:0060041
967	20675713	MGI:2447586	GO:0060041
972	16939638	MGI:88296	GO:0007613
972	18022143	MGI:96418	GO:0007613
972	19729478	MGI:98260	GO:0007613
972	18272690	MGI:3613677	GO:0007613
974	20498043	MGI:87885	GO:0008152
974	19805361	MGI:1354946	GO:0008152
976	17923534	MGI:1330839	GO:0001822
976	20457918	MGI:1913975	GO:0001822
977	16790509	MGI:105382	GO:0043066
982	15572448	MGI:97372	GO:0001541
983	22336941	MGI:96690	GO:0043588
983	15491998	MGI:1931595	GO:0043588
983	10839719	MGI:2661061	GO:0043588
991	19211672	MGI:103580	GO:0001889
999	21292981	MGI:1330838	GO:0001822
1001	20510926	MGI:1349410	GO:0042472
1001	22558334	MGI:2683897	GO:0042472
1003	12620969	MGI:1196458	GO:0048745
1004	19009524	MGI:98923	GO:0048873
1005	16900517	MGI:101926	GO:0007389
1005	14695375	MGI:102780	GO:0007389
1006	20881209	MGI:108411	GO:0030097
1007	19515693	MGI:1098718	GO:0007585
1008	19126872	MGI:97848	GO:0033153
1010	12163394	MGI:88564	GO:0043588
1010	18079750	MGI:1891830	GO:0043588
1010	10839719	MGI:2661061	GO:0043588
1012	14981357	MGI:97492	GO:0042474
1015	21803294	MGI:105115	GO:0042593
1015	20381490	MGI:1347246	GO:0042593
1015	22055502	MGI:1890077	GO:0042593
1015	22343897	MGI:2147577	GO:0042593
1015	23078342	MGI:2429660	GO:0042593
1016	11731798	MGI:107674	GO:0045582
1017	14695375	MGI:102780	GO:0042472
1023	9779941	MGI:97588	GO:0007420
1023	21122816	MGI:109252	GO:0007420
1023	17409257	MGI:2154239	GO:0007420
1024	21674502	MGI:1347076	GO:0007420
1024	17409257	MGI:2154239	GO:0007420
1028	18818194	MGI:97138	GO:0031069
1028	22415368	MGI:1098658	GO:0031069
1032	17660199	MGI:1890596	GO:0001501
1033	22159122	MGI:96433	GO:0090103
1035	12434331	MGI:101926	GO:0048704
1039	17303807	MGI:96573	GO:0050796
1039	19952346	MGI:1270854	GO:0050796
1048	22771120	MGI:1913884	GO:0006302
1048	22696294	MGI:1916023	GO:0006302
1048	16292313	MGI:2384854	GO:0006302
1055	18033315	MGI:94869	GO:0030097
1055	20881209	MGI:108411	GO:0030097
1055	17192275	MGI:1927555	GO:0030097
1060	15210949	MGI:108420	GO:0009887
1061	19000668	MGI:1333850	GO:0007368
1061	17027958	MGI:1921166	GO:0007368
1061	21750036	MGI:1924217	GO:0007368
1061	19004860	MGI:2142166	GO:0007368
1061	21725307	MGI:3603820	GO:0007368
1064	16221728	MGI:96174	GO:0042474
1064	14695375	MGI:102780	GO:0042474
1065	19258705	MGI:894645	GO:0001675
1065	12556490	MGI:1345156	GO:0001675
1065	19359518	MGI:1918339	GO:0001675
1065	12149515	MGI:2149946	GO:0001675
1066	17855431	MGI:95517	GO:0090103
1066	18678597	MGI:109344	GO:0090103
1069	12434331	MGI:101927	GO:0051216
1072	16980622	MGI:2142116	GO:0009952
1074	20730911	MGI:88452	GO:0048704
1078	17050626	MGI:97902	GO:0001755
1078	17223098	MGI:105097	GO:0001755
1080	19428613	MGI:97816	GO:0019233
1080	20729846	MGI:1346042	GO:0019233
1080	16793879	MGI:1929676	GO:0019233
1082	15243133	MGI:96673	GO:0048839
1084	15652702	MGI:1277234	GO:0001501
1086	21339642	MGI:97847	GO:0003007
1086	19590044	MGI:102844	GO:0003007
1086	11923874	MGI:1890508	GO:0003007
1086	20943660	MGI:2443063	GO:0003007
1087	15029240	MGI:96648	GO:0042130
1087	19923443	MGI:1914992	GO:0042130
1088	17216607	MGI:2139360	GO:0042474
1089	17351639	MGI:99484	GO:0043588
1089	14638864	MGI:1338881	GO:0043588
1089	21445300	MGI:2384307	GO:0043588
1089	16949565	MGI:2655333	GO:0043588
1091	15278437	MGI:98239	GO:0043588
1091	10839719	MGI:2661061	GO:0043588
1093	12414538	MGI:107489	GO:0001501
1094	16501171	MGI:1261819	GO:0043066
1098	19515693	MGI:1098718	GO:0030324
1102	14981357	MGI:97492	GO:0042474
1103	14981357	MGI:97492	GO:0042474
1105	8674430	MGI:97902	GO:0001656
1105	16790474	MGI:1344424	GO:0001656
1106	12231623	MGI:97359	GO:0007368
1108	19091948	MGI:97800	GO:0007568
1108	15105378	MGI:106209	GO:0007568
1108	19620979	MGI:108028	GO:0007568
1108	16847346	MGI:1096381	GO:0007568
1108	17872905	MGI:1339998	GO:0007568
1108	17227869	MGI:2445003	GO:0007568
1109	19179303	MGI:88024	GO:0030097
1109	20881209	MGI:108411	GO:0030097
1109	18454133	MGI:1332659	GO:0030097
1115	18538758	MGI:95487	GO:0060021
1116	16900517	MGI:101926	GO:0071599
1116	17334657	MGI:2444748	GO:0071599
1121	16782887	MGI:1321390	GO:0060710
1122	19605412	MGI:1097716	GO:0030900
1123	20338044	MGI:103222	GO:0009953
1126	17327419	MGI:98742	GO:0001501
1126	21958845	MGI:1339753	GO:0001501
1128	18353862	MGI:1347521	GO:0001501
1129	16980622	MGI:2142116	GO:0009952
1136	19365570	MGI:1352501	GO:0043010
1136	21436445	MGI:2140279	GO:0043010
1137	22235191	MGI:1891346	GO:0042491
1140	12126936	MGI:99912	GO:0050885
1140	21454591	MGI:2155445	GO:0050885
1143	22028304	MGI:88452	GO:0030500
1144	16397896	MGI:106676	GO:0016055
1148	16790509	MGI:105382	GO:0001822
1150	21705796	MGI:106040	GO:0035137
1152	18483174	MGI:1345277	GO:0007283
1152	17563351	MGI:2663985	GO:0007283
1154	12434331	MGI:101926	GO:0060021
1157	11457755	MGI:97362	GO:0042593
1157	14603033	MGI:97747	GO:0042593
1159	19820125	MGI:1927616	GO:0001822
1160	18040647	MGI:98968	GO:0001656
1160	19715689	MGI:2150920	GO:0001656
1161	21670218	MGI:88448	GO:0001501
1161	16051666	MGI:98742	GO:0001501
1161	17550335	MGI:102709	GO:0001501
1161	21515589	MGI:107931	GO:0001501
1161	21958845	MGI:1339753	GO:0001501
1161	15312244	MGI:1339758	GO:0001501
1161	21571217	MGI:1919595	GO:0001501
1166	15695336	MGI:95296	GO:0014037
1166	19244508	MGI:95296	GO:0014037
1166	21613327	MGI:1916151	GO:0014037
1167	17227850	MGI:96396	GO:0035019
1167	20818388	MGI:98834	GO:0035019
1167	21482716	MGI:104779	GO:0035019
1167	20865787	MGI:1346319	GO:0035019
1167	21674502	MGI:1347076	GO:0035019
1167	21844206	MGI:1915276	GO:0035019
1167	22227519	MGI:2442060	GO:0035019
1168	17379091	MGI:2180511	GO:0048535
1168	19861679	MGI:2684063	GO:0048535
1169	17476358	MGI:97849	GO:0048535
1169	18384745	MGI:104797	GO:0048535
1169	17538631	MGI:1913331	GO:0048535
1175	15767679	MGI:1330262	GO:0001824
1175	18541669	MGI:1915023	GO:0001824
1175	14617767	MGI:1935129	GO:0001824
1176	21813673	MGI:102567	GO:0046548
1176	22933801	MGI:1098749	GO:0046548
1176	16597347	MGI:1859639	GO:0046548
1176	21824473	MGI:2159437	GO:0046548
1187	18067586	MGI:1922667	GO:0009954
1187	12413903	MGI:107456	GO:0009954
1189	18003898	MGI:99659	GO:0007519
1189	18820033	MGI:2429765	GO:0007519
1192	12069389	MGI:96551	GO:0001541
1193	18199583	MGI:105923	GO:0048704
1201	21189261	MGI:96416	GO:0007286
1201	12110578	MGI:1346999	GO:0007286
1201	15247423	MGI:1913192	GO:0007286
1201	19571264	MGI:1916698	GO:0007286
1201	16054031	MGI:2660854	GO:0007286
1202	21087515	MGI:2137302	GO:0048535
1205	17015619	MGI:1341850	GO:0001889
1208	16951254	MGI:1923062	GO:0009952
1209	19759265	MGI:2684058	GO:0001541
1210	15153557	MGI:88456	GO:0001822
1210	11115063	MGI:97798	GO:0001822
1210	19357295	MGI:97798	GO:0001822
1210	15563565	MGI:97898	GO:0001822
1210	12039984	MGI:103178	GO:0001822
1210	10587518	MGI:104618	GO:0001822
1210	19005011	MGI:106621	GO:0001822
1210	12902521	MGI:107674	GO:0001822
1210	20974805	MGI:1203729	GO:0001822
1210	18227149	MGI:1932535	GO:0001822
1211	18096605	MGI:104327	GO:0042474
1212	9779941	MGI:97588	GO:0021766
1216	12414538	MGI:107489	GO:0001501
1216	21653639	MGI:2682064	GO:0001501
1217	20080621	MGI:103149	GO:0007628
1217	23175812	MGI:1931787	GO:0007628
1218	22161748	MGI:107489	GO:0001501
1222	16900517	MGI:101926	GO:0042472
1222	23226461	MGI:1888519	GO:0042472
1223	21049041	MGI:1920989	GO:0030324
1224	17626615	MGI:99852	GO:0033153
1227	15475956	MGI:1306784	GO:0007368
1230	20133609	MGI:96448	GO:0001503
1230	21333553	MGI:104741	GO:0001503
1233	16138191	MGI:97800	GO:0033690
1233	17567669	MGI:1306802	GO:0033690
1233	21402791	MGI:1313278	GO:0033690
1233	15283680	MGI:1352467	GO:0033690
1233	23238125	MGI:3646642	GO:0033690
1236	18079750	MGI:1891830	GO:0043588
1242	12149515	MGI:2149946	GO:0001675
1242	20691678	MGI:2684999	GO:0001675
1243	16287712	MGI:107776	GO:0042130
1243	11672539	MGI:1355318	GO:0042130
1243	18329370	MGI:1859822	GO:0042130
1243	19923443	MGI:1914992	GO:0042130
1244	18037990	MGI:107718	GO:0007368
1244	21131974	MGI:2443893	GO:0007368
1244	17075880	MGI:2447670	GO:0007368
1245	17680805	MGI:1861942	GO:0007612
1246	19020030	MGI:2685385	GO:0007612
1250	22539951	MGI:2444748	GO:0042474
1251	19451219	MGI:1914256	GO:0043588
1251	15143190	MGI:1929915	GO:0043588
1253	12414538	MGI:107489	GO:0001501
1253	20440000	MGI:2138346	GO:0001501
1254	19363484	MGI:96195	GO:0050776
1254	20133609	MGI:96448	GO:0050776
1254	15128785	MGI:96558	GO:0050776
1254	18025196	MGI:1099800	GO:0050776
1254	20133615	MGI:1335098	GO:0050776
1254	17283041	MGI:1346349	GO:0050776
1254	20421391	MGI:1859147	GO:0050776
1254	21423172	MGI:1859661	GO:0050776
1254	23267013	MGI:1913802	GO:0050776
1254	12818158	MGI:1916978	GO:0050776
1254	12867037	MGI:1916978	GO:0050776
1258	18519639	MGI:97515	GO:0035137
1259	17267394	MGI:1351617	GO:0048286
1262	17595229	MGI:2148793	GO:0001541
1263	16537498	MGI:2181363	GO:0001541
1267	14695375	MGI:102780	GO:0042472
1268	16467704	MGI:109587	GO:0007389
1269	21177346	MGI:2181192	GO:0001755
1274	21411755	MGI:98834	GO:0048538
1278	19945391	MGI:2150309	GO:0060041
1279	21339642	MGI:97847	GO:0070584
1279	19959875	MGI:98090	GO:0070584
1283	17075880	MGI:2447670	GO:0007368
1284	20643351	MGI:1923670	GO:0007368
1288	23055936	MGI:2444681	GO:0048704
1290	15891643	MGI:108083	GO:0050885
1295	18611960	MGI:1913904	GO:0007129
1295	19217432	MGI:2448480	GO:0007129
1298	16785743	MGI:1891468	GO:0009791
1301	18199583	MGI:105923	GO:0048704
1307	15661876	MGI:108445	GO:0006955
1307	19339990	MGI:1929004	GO:0006955
1307	22773818	MGI:2159680	GO:0006955
1307	17463290	MGI:2676840	GO:0006955
1313	19696885	MGI:1913100	GO:0048839
1321	20498043	MGI:87885	GO:0008152
1321	19635813	MGI:88392	GO:0008152
1321	15689563	MGI:109602	GO:0008152
1322	16982049	MGI:3696042	GO:0001541
1326	18303018	MGI:1890616	GO:0001843
1326	17442300	MGI:2384768	GO:0001843
1328	12434331	MGI:101926	GO:0060325
1333	15832287	MGI:104798	GO:0048535
1333	18025196	MGI:1099800	GO:0048535
1334	21479780	MGI:95522	GO:0042474
1336	12591246	MGI:97495	GO:0001656
1336	19820125	MGI:1927616	GO:0001656
1340	12434331	MGI:101926	GO:0048704
1340	17127413	MGI:106676	GO:0048704
1343	18025196	MGI:1099800	GO:0001503
1347	11124469	MGI:1891428	GO:0060088
1347	22363783	MGI:2135272	GO:0060088
1347	21045211	MGI:3584243	GO:0060088
1349	23251483	MGI:104510	GO:0048839
1349	11124469	MGI:1891428	GO:0048839
1350	12434331	MGI:101926	GO:0001501
1350	15269168	MGI:1916147	GO:0001501
1353	14622583	MGI:105090	GO:0050905
1354	18343975	MGI:2443306	GO:0048535
1355	22573669	MGI:1346052	GO:0021766
1357	19644017	MGI:2442092	GO:0001570
1360	15215210	MGI:894293	GO:0009952
1362	18268329	MGI:109392	GO:0001541
1362	10694572	MGI:1333783	GO:0001541
1363	17921248	MGI:97747	GO:0042593
1363	12810606	MGI:109334	GO:0042593
1363	12511592	MGI:1336173	GO:0042593
1363	15448684	MGI:1860476	GO:0042593
1363	15778720	MGI:1917976	GO:0042593
1363	16377570	MGI:2662992	GO:0042593
1364	14981357	MGI:97492	GO:0042474
1369	17027958	MGI:1921166	GO:0021513
1370	20219826	MGI:103150	GO:0001501
1370	22161748	MGI:107489	GO:0001501
1373	22028304	MGI:88452	GO:0030199
1373	15509771	MGI:102858	GO:0030199
1373	20089971	MGI:1924393	GO:0030199
1374	17951539	MGI:104774	GO:0001541
1374	18987333	MGI:2135607	GO:0001541
1376	14764732	MGI:97011	GO:0042130
1376	16287712	MGI:107776	GO:0042130
1376	19592273	MGI:1352744	GO:0042130
1376	16107703	MGI:1889342	GO:0042130
1376	19805371	MGI:1914139	GO:0042130
1376	20493730	MGI:1914139	GO:0042130
1376	19016524	MGI:1916833	GO:0042130
1376	21061440	MGI:1926446	GO:0042130
1376	19073936	MGI:1929004	GO:0042130
1376	15589167	MGI:2138162	GO:0042130
1379	14755335	MGI:96560	GO:0045779
1379	17327419	MGI:98743	GO:0045779
1379	15809356	MGI:1921164	GO:0045779
1379	20410296	MGI:1929955	GO:0045779
1379	14679186	MGI:2429764	GO:0045779
1382	21613325	MGI:107168	GO:0007283
1382	21987787	MGI:1918817	GO:0007283
1382	12960381	MGI:2135607	GO:0007283
1391	21071672	MGI:1925810	GO:0030900
1392	16289327	MGI:97490	GO:0007626
1394	23226461	MGI:1888519	GO:0042472
1394	22872862	MGI:2153480	GO:0042472
1396	20332152	MGI:104510	GO:0060088
1396	11124469	MGI:1891428	GO:0060088
1404	21149718	MGI:102673	GO:0021984
1405	22067321	MGI:2148793	GO:0060736
1411	15124020	MGI:101941	GO:0009887
1413	20596238	MGI:98359	GO:0051216
1414	16787536	MGI:1931256	GO:0001839
1415	9780166	MGI:105370	GO:0048535
1415	12714510	MGI:1354701	GO:0048535
1415	23267013	MGI:1913802	GO:0048535
1416	21750041	MGI:99925	GO:0007283
1416	22696294	MGI:1916023	GO:0007283
1416	20711356	MGI:1916966	GO:0007283
1416	19247432	MGI:1921325	GO:0007283
1416	20059948	MGI:1921941	GO:0007283
1419	12434331	MGI:101926	GO:0048704
1420	22028304	MGI:88452	GO:0030204
1420	18852472	MGI:1918480	GO:0030204
1421	17595229	MGI:2148793	GO:0008585
1421	17563351	MGI:2663985	GO:0008585
1422	12414538	MGI:107489	GO:0060349
1423	22590589	MGI:97806	GO:0001503
1424	16223892	MGI:1349467	GO:0007409
1429	19936220	MGI:1931237	GO:0022612
1430	18358466	MGI:1306784	GO:0030324
1432	20536544	MGI:96677	GO:0009887
1432	20881209	MGI:108411	GO:0009887
1432	17158226	MGI:1919012	GO:0009887
1433	15572448	MGI:97372	GO:0001541
1434	15569941	MGI:96782	GO:0007283
1434	17595229	MGI:2148793	GO:0007283
1434	22067321	MGI:2148793	GO:0007283
1434	16537498	MGI:2181363	GO:0007283
1436	12381721	MGI:1352459	GO:0007369
1440	18710942	MGI:1338013	GO:0009887
1445	18003898	MGI:99659	GO:0001501
1455	19127565	MGI:103302	GO:0048704
1456	21075145	MGI:87926	GO:0008344
1458	23055936	MGI:2444681	GO:0048701
1461	5565073	MGI:97454	GO:0001675
1461	19258705	MGI:894645	GO:0001675
1461	12556490	MGI:1345156	GO:0001675
1461	12110578	MGI:1346999	GO:0001675
1461	15774719	MGI:2152345	GO:0001675
1462	16790509	MGI:105382	GO:0001822
1462	17923534	MGI:1330839	GO:0001822
1463	11115063	MGI:97798	GO:0001822
1463	12428686	MGI:97798	GO:0001822
1463	17923534	MGI:1330839	GO:0001822
1463	18227149	MGI:1932535	GO:0001822
1463	22067321	MGI:2148793	GO:0001822
1465	20133615	MGI:1335098	GO:0010332
1469	18079750	MGI:1891830	GO:0043588
1470	18685602	MGI:1930079	GO:0001541
1471	16326839	MGI:88064	GO:0008584
1471	15514086	MGI:96783	GO:0008584
1472	20724589	MGI:88090	GO:0031069
1472	17127714	MGI:103557	GO:0031069
1472	20548961	MGI:1919227	GO:0031069
1473	11851870	MGI:103076	GO:0031069
1473	15871460	MGI:2182368	GO:0031069
1473	19002527	MGI:97433	GO:0031069
1474	17652350	MGI:2140945	GO:0001501
1475	17652350	MGI:2140945	GO:0001501
1476	15647822	MGI:88057	GO:0030279
1476	16679075	MGI:96560	GO:0030279
1476	16763060	MGI:97362	GO:0030279
1476	16939396	MGI:98389	GO:0030279
1476	16362077	MGI:893579	GO:0030279
1476	12509461	MGI:1341171	GO:0030279
1476	18269310	MGI:1921749	GO:0030279
1476	19419300	MGI:1921749	GO:0030279
1476	20952383	MGI:1921749	GO:0030279
1476	23238125	MGI:3646642	GO:0030279
1479	16814752	MGI:1916348	GO:0008284
1480	21479780	MGI:95522	GO:0042474
1480	14981357	MGI:97492	GO:0042474
1481	15105378	MGI:106209	GO:0007568
1481	16847346	MGI:1096381	GO:0007568
1481	17872905	MGI:1339998	GO:0007568
1482	14981357	MGI:97492	GO:0042473
1488	15832287	MGI:104798	GO:0048535
1489	12591246	MGI:97495	GO:0001656
1490	19179303	MGI:88024	GO:0030097
1490	20881209	MGI:108411	GO:0030097
1490	15210949	MGI:108420	GO:0030097
1490	18454133	MGI:1332659	GO:0030097
1490	18955558	MGI:1915678	GO:0030097
1492	16452504	MGI:97902	GO:0001658
1492	16287848	MGI:1919439	GO:0001658
1493	18233958	MGI:95662	GO:0001658
1496	17482547	MGI:1923560	GO:0042632
1497	17954558	MGI:88543	GO:0030900
1497	23055936	MGI:2444681	GO:0030900
1497	14645126	MGI:2683486	GO:0030900
1498	12353028	MGI:1349419	GO:0008283
1502	12023988	MGI:97305	GO:0007519
1507	21911473	MGI:2146220	GO:0008285
1509	15138153	MGI:95708	GO:0031016
1509	19955657	MGI:96573	GO:0031016
1509	19487809	MGI:102851	GO:0031016
1509	22698525	MGI:1270854	GO:0031016
1509	21293061	MGI:1858212	GO:0031016
1511	17303807	MGI:96573	GO:0050796
1511	22124465	MGI:107678	GO:0050796
1511	23149623	MGI:2181411	GO:0050796
1511	15923615	MGI:2673307	GO:0050796
1513	16914493	MGI:98493	GO:0001569
1514	15857913	MGI:1919725	GO:0009952
1515	21826198	MGI:102793	GO:0009952
1518	11067893	MGI:104741	GO:0002467
1524	12668636	MGI:102780	GO:0001756
1527	20591941	MGI:102674	GO:0001658
1527	16641094	MGI:1096865	GO:0001658
1527	17229678	MGI:1096865	GO:0001658
1527	19841070	MGI:1336882	GO:0001658
1530	21730163	MGI:107934	GO:0001839
1533	14652023	MGI:2148793	GO:0001541
1534	15355564	MGI:1314891	GO:0001503
1534	20519122	MGI:1346831	GO:0001503
1537	18353862	MGI:1347521	GO:0001501
1538	16951254	MGI:1923062	GO:0009952
1539	22995555	MGI:104735	GO:0007368
1540	12470859	MGI:103555	GO:0007601
1543	15278437	MGI:98239	GO:0031069
1543	10839719	MGI:2661061	GO:0031069
1548	18325992	MGI:88388	GO:0001541
1549	19365570	MGI:1352501	GO:0043010
1549	17064680	MGI:1353569	GO:0043010
1549	21436445	MGI:2140279	GO:0043010
1550	14645240	MGI:1355330	GO:0030900
1550	22886576	MGI:1891832	GO:0030900
1550	20460369	MGI:2384875	GO:0030900
1551	17360776	MGI:2685968	GO:0001756
1555	16221728	MGI:96174	GO:0042474
1557	16816384	MGI:88338	GO:0001525
1557	12093914	MGI:1346347	GO:0001525
1557	16809768	MGI:1858193	GO:0001525
1557	18694565	MGI:2676811	GO:0001525
1558	22366455	MGI:2176159	GO:0030216
1558	16949565	MGI:2655333	GO:0030216
1561	17595229	MGI:2148793	GO:0008585
1561	17563351	MGI:2663985	GO:0008585
1563	12591246	MGI:97495	GO:0001822
1563	19820125	MGI:1927616	GO:0001822
1570	20067920	MGI:88005	GO:0042475
1570	12952213	MGI:101900	GO:0042475
1570	21420399	MGI:1930813	GO:0042475
1572	18809756	MGI:96603	GO:0048536
1574	21958845	MGI:1339753	GO:0048704
1578	15044845	MGI:95388	GO:0042474
1578	19073250	MGI:95524	GO:0042474
1578	12606286	MGI:95689	GO:0042474
1578	18096605	MGI:104327	GO:0042474
1578	16564235	MGI:109587	GO:0042474
1579	19834559	MGI:88445	GO:0051216
1579	21538020	MGI:88452	GO:0051216
1579	19623272	MGI:96192	GO:0051216
1579	17213231	MGI:96257	GO:0051216
1579	18579682	MGI:102556	GO:0051216
1579	12414538	MGI:107489	GO:0051216
1581	12354389	MGI:107364	GO:0042102
1581	18097024	MGI:107899	GO:0042102
1581	16055701	MGI:700006	GO:0042102
1581	18025196	MGI:1099800	GO:0042102
1581	20200280	MGI:1278319	GO:0042102
1581	17283041	MGI:1346349	GO:0042102
1581	12818158	MGI:1916978	GO:0042102
1581	21983831	MGI:2154405	GO:0042102
1581	16172387	MGI:2155399	GO:0042102
1585	16467704	MGI:109587	GO:0042474
1585	22539951	MGI:2444748	GO:0042474
1587	11035038	MGI:1096865	GO:0001822
1587	21303848	MGI:2685011	GO:0001822
1588	17458864	MGI:1916161	GO:0001654
1589	16382151	MGI:96828	GO:0001889
1589	17068117	MGI:98254	GO:0001889
1589	17015619	MGI:1341850	GO:0001889
1593	17558564	MGI:892968	GO:0008344
1595	17301292	MGI:104872	GO:0030317
1595	22396656	MGI:107933	GO:0030317
1596	14699507	MGI:1351659	GO:0042632
1602	19515693	MGI:1098718	GO:0030324
1605	11897695	MGI:97763	GO:0031016
1605	19487809	MGI:102851	GO:0031016
1605	19952346	MGI:1270854	GO:0031016
1605	22698525	MGI:1270854	GO:0031016
1605	21104068	MGI:1277097	GO:0031016
1605	21293061	MGI:1858212	GO:0031016
1605	20090907	MGI:1913438	GO:0031016
1607	12163394	MGI:88564	GO:0031069
1607	20548961	MGI:1919227	GO:0031069
1607	15240817	MGI:2182368	GO:0031069
1607	16103225	MGI:2182368	GO:0031069
1607	22846721	MGI:2445221	GO:0031069
1607	19002527	MGI:97433	GO:0031069
1608	19086028	MGI:95524	GO:0048704
1608	12434331	MGI:101926	GO:0048704
1608	16938878	MGI:892003	GO:0048704
1609	17438141	MGI:95812	GO:0060088
1609	19270079	MGI:1890219	GO:0060088
1609	20644563	MGI:1890219	GO:0060088
1609	20502675	MGI:2682003	GO:0060088
1610	19127565	MGI:103302	GO:0051216
1610	16938878	MGI:892003	GO:0051216
1611	18974863	MGI:105368	GO:0008344
1611	11976689	MGI:1342283	GO:0008344
1611	23226461	MGI:1888519	GO:0008344
1611	20644563	MGI:1890219	GO:0008344
1611	17216607	MGI:2139360	GO:0008344
1611	22872862	MGI:2153480	GO:0008344
1612	20133609	MGI:96448	GO:0048535
1612	21333553	MGI:104741	GO:0048535
1612	17392163	MGI:1333797	GO:0048535
1614	12434331	MGI:101926	GO:0060021
1615	15832287	MGI:104798	GO:0048535
1616	17179069	MGI:88454	GO:0002088
1616	22503753	MGI:97169	GO:0002088
1616	18424556	MGI:1891468	GO:0002088
1616	21262768	MGI:2441808	GO:0002088
1618	16785743	MGI:1891468	GO:0001822
1619	16452504	MGI:97902	GO:0043066
1619	16287848	MGI:1919439	GO:0043066
1620	16890163	MGI:96170	GO:0021612
1622	21600797	MGI:1859396	GO:0032720
1623	19515693	MGI:1098718	GO:0007585
1623	17142808	MGI:1351617	GO:0007585
1625	21177346	MGI:2181192	GO:0001755
1625	19855134	MGI:2444748	GO:0001755
1626	16705172	MGI:104797	GO:0048535
1629	18384745	MGI:104797	GO:0048538
1629	17218256	MGI:1346349	GO:0048538
1629	15308101	MGI:1890081	GO:0048538
1631	22037768	MGI:97424	GO:0007286
1631	22396656	MGI:107933	GO:0007286
1631	17003133	MGI:1274789	GO:0007286
1631	15107851	MGI:1298230	GO:0007286
1631	12695510	MGI:1340044	GO:0007286
1631	12149515	MGI:2149946	GO:0007286
1631	17517695	MGI:2385046	GO:0007286
1631	20691678	MGI:2684999	GO:0007286
1635	22539951	MGI:2444748	GO:0042474
1638	19211672	MGI:103580	GO:0048704
1639	16421190	MGI:95522	GO:0001843
1639	17409257	MGI:2154239	GO:0001843
1639	20978075	MGI:2182543	GO:0001843
1639	19482943	MGI:2446159	GO:0001843
1639	16949565	MGI:2655333	GO:0001843
1644	9432976	MGI:1099800	GO:0048535
1644	21205887	MGI:1891831	GO:0048535
1644	21087515	MGI:2137302	GO:0048535
1645	20624957	MGI:104288	GO:0030317
1645	16612000	MGI:1889272	GO:0030317
1645	21124965	MGI:1916510	GO:0030317
1646	11760831	MGI:97800	GO:0001501
1647	21478856	MGI:1915231	GO:0007129
1647	22696294	MGI:1916023	GO:0007129
1650	17652350	MGI:2140945	GO:0001501
1651	16980622	MGI:2142116	GO:0048705
1652	18981215	MGI:108554	GO:0030900
1654	20881209	MGI:108411	GO:0030097
1654	19037656	MGI:1277957	GO:0030097
1655	20056793	MGI:98385	GO:0030097
1656	18559482	MGI:88316	GO:0030097
1656	23040355	MGI:96021	GO:0030097
1656	20056793	MGI:98385	GO:0030097
1656	18955558	MGI:1915678	GO:0030097
1657	22110132	MGI:1196284	GO:0007283
1657	19696012	MGI:1261847	GO:0007283
1657	21561988	MGI:1928741	GO:0007283
1657	19345203	MGI:1933192	GO:0007283
1657	15774719	MGI:2152345	GO:0007283
1657	16982049	MGI:3696042	GO:0007283
1658	15347914	MGI:3577767	GO:0060088
1660	15498462	MGI:108083	GO:0060088
1660	18794526	MGI:3769724	GO:0060088
1665	16644867	MGI:97511	GO:0019216
1665	12697680	MGI:97742	GO:0019216
1665	15070780	MGI:97742	GO:0019216
1665	23093774	MGI:97742	GO:0019216
1665	14982752	MGI:98306	GO:0019216
1665	16269339	MGI:99457	GO:0019216
1665	16950139	MGI:99924	GO:0019216
1665	20663924	MGI:103291	GO:0019216
1665	15685168	MGI:104993	GO:0019216
1665	16123339	MGI:104993	GO:0019216
1665	19015522	MGI:104993	GO:0019216
1665	20381490	MGI:1347246	GO:0019216
1665	20203013	MGI:1858171	GO:0019216
1665	15448684	MGI:1860476	GO:0019216
1665	18758446	MGI:2142523	GO:0019216
1667	21674502	MGI:1347076	GO:0007420
1670	22028304	MGI:88452	GO:0051216
1670	19073250	MGI:95524	GO:0051216
1670	18985159	MGI:1915677	GO:0051216
1670	22206015	MGI:2672118	GO:0051216
1673	17136045	MGI:1891436	GO:0006954
1674	11115063	MGI:97798	GO:0001822
1676	9779941	MGI:97588	GO:0001764
1676	16814752	MGI:1916348	GO:0001764
1676	17409257	MGI:2154239	GO:0001764
1677	15105378	MGI:106209	GO:0001501
1677	17660199	MGI:1890596	GO:0001501
1678	19127565	MGI:103302	GO:0007389
1679	12434331	MGI:101926	GO:0048704
1682	20978075	MGI:2182543	GO:0001843
1682	21377456	MGI:2182543	GO:0001843
1683	20056793	MGI:98385	GO:0030097
1685	22028304	MGI:88452	GO:0051216
1690	17804598	MGI:109151	GO:0001755
1691	14585968	MGI:98365	GO:0009566
1692	21750041	MGI:99925	GO:0007283
1692	21478856	MGI:1915231	GO:0007283
1692	22696294	MGI:1916023	GO:0007283
1692	19247432	MGI:1921325	GO:0007283
1692	20059948	MGI:1921941	GO:0007283
1692	21637789	MGI:1922709	GO:0007283
1694	20074521	MGI:107813	GO:0007411
1694	12890759	MGI:1096347	GO:0007411
1694	17021036	MGI:1352451	GO:0007411
1695	15355564	MGI:1314891	GO:0001503
1698	20730911	MGI:88452	GO:0030900
1703	12055629	MGI:1341909	GO:0032496
1703	17404240	MGI:1934835	GO:0032496
1703	17485511	MGI:2182474	GO:0032496
1704	20548961	MGI:1919227	GO:0007568
1705	20724589	MGI:88090	GO:0043588
1705	20548961	MGI:1919227	GO:0043588
1705	20651301	MGI:1929658	GO:0043588
1705	12490533	MGI:2138281	GO:0043588
1705	18288204	MGI:2182540	GO:0043588
1705	10839719	MGI:2661061	GO:0043588
1706	15016763	MGI:1098273	GO:0005977
1707	21482716	MGI:104779	GO:0008283
1707	17227869	MGI:2445003	GO:0008283
1711	17360554	MGI:1889844	GO:0051216
1711	20089971	MGI:1924393	GO:0051216
1713	14695375	MGI:102780	GO:0042474
1714	15153557	MGI:88456	GO:0043066
1714	16790509	MGI:105382	GO:0043066
1714	18787104	MGI:1096360	GO:0043066
1714	17549255	MGI:1354951	GO:0043066
1714	21828077	MGI:1913975	GO:0043066
1714	18227149	MGI:1932535	GO:0043066
1716	18037990	MGI:107718	GO:0007368
1717	22658483	MGI:2444748	GO:0030900
1719	22116031	MGI:96795	GO:0007528
1719	15269181	MGI:99954	GO:0007528
1721	21303848	MGI:2685011	GO:0048705
1723	17609388	MGI:1298224	GO:0001570
1723	22046433	MGI:1914544	GO:0001570
1724	20080621	MGI:103149	GO:0007628
1724	19196968	MGI:1926163	GO:0007628
1727	18430026	MGI:1343101	GO:0009952
1727	16951254	MGI:1923062	GO:0009952
1728	17151244	MGI:2683537	GO:0009952
1729	19273721	MGI:1927140	GO:0030324
1732	19412548	MGI:1918771	GO:0048706
1733	17184791	MGI:96612	GO:0003007
1733	19696889	MGI:97548	GO:0003007
1733	23064367	MGI:97603	GO:0003007
1733	21339643	MGI:99511	GO:0003007
1733	19590044	MGI:102844	GO:0003007
1733	22574107	MGI:1347344	GO:0003007
1733	20943660	MGI:2443063	GO:0003007
1736	15832287	MGI:104798	GO:0048535
1739	12591246	MGI:97495	GO:0001822
1740	15635054	MGI:97857	GO:0030324
1741	14578211	MGI:95824	GO:0030324
1741	19515693	MGI:1098718	GO:0030324
1741	18358466	MGI:1306784	GO:0030324
1742	12428686	MGI:97798	GO:0001822
1742	15563565	MGI:97898	GO:0001822
1742	12039984	MGI:103178	GO:0001822
1742	20974805	MGI:1203729	GO:0001822
1744	20133609	MGI:96448	GO:0048535
1744	18809756	MGI:96603	GO:0048535
1744	19450594	MGI:103579	GO:0048535
1744	21333553	MGI:104741	GO:0048535
1745	20080568	MGI:87859	GO:0003007
1746	20145239	MGI:1891740	GO:0030903
1747	20440000	MGI:2138346	GO:0001503
1752	21148188	MGI:96434	GO:0048705
1754	15998839	MGI:103076	GO:0001501
1754	17123805	MGI:103076	GO:0001501
1754	12414538	MGI:107489	GO:0001501
1754	17710565	MGI:107489	GO:0001501
1754	22161748	MGI:107489	GO:0001501
1755	21873215	MGI:1352467	GO:0001541
1755	17563351	MGI:2663985	GO:0001541
1756	22159122	MGI:96433	GO:0042472
1757	16923965	MGI:107422	GO:0001822
1757	17409310	MGI:109393	GO:0001822
1757	17923534	MGI:1330839	GO:0001822
1758	23237953	MGI:1890497	GO:0001525
1759	19073250	MGI:95524	GO:0042474
1762	19834559	MGI:88445	GO:0001501
1762	17213231	MGI:96257	GO:0001501
1762	15998839	MGI:103076	GO:0001501
1762	12414538	MGI:107489	GO:0001501
1762	21576357	MGI:2676825	GO:0001501
1767	21852425	MGI:2446217	GO:0007283
1768	18832037	MGI:104798	GO:0007283
1768	16923965	MGI:107422	GO:0007283
1768	20359371	MGI:1341878	GO:0007283
1768	12556490	MGI:1345156	GO:0007283
1768	20213691	MGI:1919619	GO:0007283
1773	15891643	MGI:108083	GO:0050885
1773	21454591	MGI:2155445	GO:0050885
1774	20510926	MGI:1349410	GO:0042491
1774	22235191	MGI:1891346	GO:0042491
1775	22318228	MGI:2446296	GO:0001503
1776	16407178	MGI:95489	GO:0001756
1776	12668636	MGI:102780	GO:0001756
1777	19233133	MGI:1922667	GO:0030324
1778	14695375	MGI:102780	GO:0042474
1778	16564235	MGI:109587	GO:0042474
1779	19548314	MGI:95607	GO:0042593
1779	21493628	MGI:1341085	GO:0042593
1780	19548314	MGI:95607	GO:0005977
1781	21811566	MGI:1346029	GO:0050885
1781	14519688	MGI:1919338	GO:0050885
1781	21454591	MGI:2155445	GO:0050885
1783	21689626	MGI:1890219	GO:0048839
1783	21454591	MGI:2155445	GO:0048839
1786	18987333	MGI:2135607	GO:0007283
1786	17595229	MGI:2148793	GO:0007283
1787	16015579	MGI:96693	GO:0007286
1787	22396656	MGI:107933	GO:0007286
1788	23102580	MGI:1346325	GO:0007548
1791	21151569	MGI:104663	GO:0006629
1791	16794820	MGI:2143311	GO:0006629
1791	22343897	MGI:2147577	GO:0006629
1791	19050760	MGI:2429498	GO:0006629
1792	17229845	MGI:1890391	GO:0040015
1792	19187773	MGI:1914762	GO:0040015
1793	22771120	MGI:1913884	GO:0006974
1794	20498043	MGI:87885	GO:0008152
1794	19635813	MGI:88392	GO:0008152
1796	15308101	MGI:1890081	GO:0042130
1798	17524391	MGI:1891217	GO:0030900
1798	23077216	MGI:1919227	GO:0030900
1803	16870370	MGI:1196389	GO:0043524
1809	9016869	MGI:99928	GO:0030217
1813	16118274	MGI:98240	GO:0031424
1813	22038835	MGI:2681008	GO:0031424
1814	11994406	MGI:97800	GO:0001501
1814	12414538	MGI:107489	GO:0001501
1814	21576357	MGI:2676825	GO:0001501
1817	17595229	MGI:2148793	GO:0008585
1817	17563351	MGI:2663985	GO:0008585
1818	17353270	MGI:97311	GO:0060351
1820	21445271	MGI:88516	GO:0043010
1820	18424556	MGI:1891468	GO:0043010
1820	21353609	MGI:2443065	GO:0043010
1824	17699759	MGI:1194490	GO:0050728
1828	21909105	MGI:1100089	GO:0001503
1828	21958845	MGI:1339753	GO:0001503
1829	22819676	MGI:1352498	GO:0009952
1831	12591246	MGI:97495	GO:0001822
1831	15121863	MGI:1890357	GO:0001822
1834	19127565	MGI:103302	GO:0007389
1835	16107726	MGI:109520	GO:0021987
1835	21954064	MGI:1338882	GO:0021987
1838	16980622	MGI:2142116	GO:0009952
1840	19126872	MGI:97848	GO:0033152
1840	10958665	MGI:101877	GO:0033152
1840	12970761	MGI:1342293	GO:0033152
1841	19727123	MGI:96431	GO:0033152
1841	19126872	MGI:97848	GO:0033152
1841	19752184	MGI:98510	GO:0033152
1841	16713566	MGI:105086	GO:0033152
1843	12509446	MGI:96952	GO:0030097
1843	20818388	MGI:98834	GO:0030097
1843	21724834	MGI:98834	GO:0030097
1843	21482716	MGI:104779	GO:0030097
1843	22773809	MGI:1197013	GO:0030097
1843	21674502	MGI:1347076	GO:0030097
1843	16439206	MGI:1354161	GO:0030097
1843	21844206	MGI:1915276	GO:0030097
1843	21576088	MGI:2386976	GO:0030097
1843	22227519	MGI:2442060	GO:0030097
1845	20093497	MGI:1099818	GO:0005977
1845	22269949	MGI:1298392	GO:0005977
1845	19351970	MGI:1930079	GO:0005977
1846	16750274	MGI:102709	GO:0008344
1846	23047693	MGI:1335106	GO:0008344
1846	19265195	MGI:1858493	GO:0008344
1846	16508006	MGI:1861434	GO:0008344
1848	20084116	MGI:88039	GO:0030900
1849	21041952	MGI:98354	GO:0001701
1849	16394172	MGI:104663	GO:0001701
1849	16204254	MGI:109321	GO:0001701
1849	15375213	MGI:109392	GO:0001701
1854	14603255	MGI:97486	GO:0001656
1854	16452504	MGI:97902	GO:0001656
1854	16287848	MGI:1919439	GO:0001656
1854	19715689	MGI:2150920	GO:0001656
1854	21303848	MGI:3045256	GO:0001656
1862	12381721	MGI:1352459	GO:0001756
1863	22028304	MGI:88452	GO:0030500
1864	21482716	MGI:104779	GO:0030217
1864	21423173	MGI:1859661	GO:0030217
1864	18663224	MGI:1919299	GO:0030217
1864	18378701	MGI:1920591	GO:0030217
1864	18157938	MGI:2149010	GO:0030217
1864	20190135	MGI:2442232	GO:0030217
1866	22053053	MGI:104783	GO:0007626
1868	14519688	MGI:1919338	GO:0060088
1869	22800760	MGI:1352467	GO:0001541
1871	15890620	MGI:98352	GO:0009791
1872	20503384	MGI:95523	GO:0048704
1872	19127565	MGI:103302	GO:0048704
1878	21857651	MGI:1914103	GO:0070584
1878	20585624	MGI:1921256	GO:0070584
1882	10843660	MGI:95496	GO:0032729
1882	12925851	MGI:1890564	GO:0032729
1882	12867037	MGI:1916978	GO:0032729
1882	19260764	MGI:1916978	GO:0032729
1882	15897272	MGI:1930125	GO:0032729
1882	21983831	MGI:2154405	GO:0032729
1888	16996494	MGI:1096325	GO:0001501
1888	21098559	MGI:1096325	GO:0001501
1890	15509771	MGI:102858	GO:0001756
1890	16996494	MGI:1096325	GO:0001756
1890	21795391	MGI:1914372	GO:0001756
1890	16382160	MGI:2677633	GO:0001756
1890	21303848	MGI:2685011	GO:0001756
1896	17027958	MGI:1921166	GO:0007368
1897	17329594	MGI:109334	GO:0001541
1897	16982049	MGI:3696042	GO:0001541
1901	20186915	MGI:95781	GO:0021987
1902	18367514	MGI:1195265	GO:0001541
1903	22280990	MGI:2681120	GO:0001503
1904	17244677	MGI:97495	GO:0030183
1904	15879151	MGI:104779	GO:0030183
1904	21482716	MGI:104779	GO:0030183
1904	16330815	MGI:104963	GO:0030183
1904	20865787	MGI:1346319	GO:0030183
1904	18378701	MGI:1920591	GO:0030183
1904	21613258	MGI:1923876	GO:0030183
1904	22406534	MGI:2384936	GO:0030183
1904	19692705	MGI:2441769	GO:0030183
1904	20190135	MGI:2442232	GO:0030183
1910	16982049	MGI:3696042	GO:0001541
1913	15899871	MGI:98664	GO:0001525
1914	19086028	MGI:95524	GO:0001501
1914	16980622	MGI:2142116	GO:0001501
1915	16551741	MGI:1858201	GO:0007628
1916	18250099	MGI:1277223	GO:0005977
1918	18025196	MGI:1099800	GO:0001503
1918	15355564	MGI:1314891	GO:0001503
1918	20519122	MGI:1346831	GO:0001503
1919	18362329	MGI:102724	GO:0048538
1919	19861679	MGI:2684063	GO:0048538
1921	12059977	MGI:88407	GO:0008542
1921	15302123	MGI:102695	GO:0008542
1921	17728457	MGI:2151070	GO:0008542
1921	17481393	MGI:2447658	GO:0008542
[truncated: 1,592 more rows]
