# Supplementary material for: Methodology for the inference of gene function from phenotype data
Source: BMC Bioinformatics. 2014 Dec 12;15(1):405. doi: 10.1186/s12859-014-0405-z (PMC4302099; doi:10.1186/s12859-014-0405-z)
Supplement: Additional file 1: — 5 files, where [RuleName] is either Plus, Minus, Plus-Plus, Minus-Minus, or Plus-Minus, corresponding to the rules described in this work. The files include the instances of all the rules and the calculated p-value. [file 12859_2014_405_MOESM1_ESM.zip › 12859_2014_405_add2.csv]

Rule #	PMID	Allele ID	GO Term
0	17706958	MGI:95566	GO:0001525
0	22723016	MGI:98369	GO:0001525
0	18449193	MGI:1206581	GO:0001525
0	20691046	MGI:1855698	GO:0001525
0	19464366	MGI:1917834	GO:0001525
0	16690964	MGI:104735	GO:0001525
1	15282340	MGI:95713	GO:0001541
1	18799790	MGI:107917	GO:0001541
1	22954793	MGI:1196625	GO:0001541
1	20005806	MGI:1349428	GO:0001541
1	22800760	MGI:1352467	GO:0001541
1	18611960	MGI:1913904	GO:0001541
1	21637789	MGI:1922709	GO:0001541
1	18685602	MGI:1930079	GO:0001541
1	17563351	MGI:2663985	GO:0001541
1	16982049	MGI:3696042	GO:0001541
2	17301292	MGI:104872	GO:0007283
2	19258705	MGI:894645	GO:0007283
2	23269666	MGI:1315200	GO:0007283
2	12556490	MGI:1345156	GO:0007283
2	16612000	MGI:1889272	GO:0007283
2	18353305	MGI:1890651	GO:0007283
2	21124965	MGI:1916510	GO:0007283
2	19359518	MGI:1918339	GO:0007283
2	22654669	MGI:1921437	GO:0007283
2	18952892	MGI:1924825	GO:0007283
2	18077340	MGI:1932622	GO:0007283
2	17360959	MGI:2149946	GO:0007283
2	22764053	MGI:2444662	GO:0007283
2	20424323	MGI:2444945	GO:0007283
2	21640725	MGI:2450915	GO:0007283
2	17080196	MGI:2654325	GO:0007283
2	21383078	MGI:2684949	GO:0007283
3	17301292	MGI:104872	GO:0007283
3	23269666	MGI:1315200	GO:0007283
3	16612000	MGI:1889272	GO:0007283
3	18353305	MGI:1890651	GO:0007283
3	21124965	MGI:1916510	GO:0007283
3	22654669	MGI:1921437	GO:0007283
3	18952892	MGI:1924825	GO:0007283
3	18077340	MGI:1932622	GO:0007283
3	17360959	MGI:2149946	GO:0007283
3	22764053	MGI:2444662	GO:0007283
3	20424323	MGI:2444945	GO:0007283
3	21640725	MGI:2450915	GO:0007283
3	17080196	MGI:2654325	GO:0007283
3	21383078	MGI:2684949	GO:0007283
3	20691678	MGI:2684999	GO:0007283
4	16396910	MGI:88360	GO:0009952
4	19623272	MGI:96192	GO:0009952
4	19571879	MGI:1202709	GO:0009952
4	20439742	MGI:1261819	GO:0009952
4	18430026	MGI:1343101	GO:0009952
4	22819676	MGI:1352498	GO:0009952
4	12101104	MGI:1354159	GO:0009952
4	18789316	MGI:1920480	GO:0009952
4	19270745	MGI:1922552	GO:0009952
4	19922872	MGI:2442415	GO:0009952
4	17151244	MGI:2683537	GO:0009952
5	16015579	MGI:96693	GO:0009566
5	5565073	MGI:97454	GO:0009566
5	12167408	MGI:102794	GO:0009566
5	17301292	MGI:104872	GO:0009566
5	17311913	MGI:894288	GO:0009566
5	18684731	MGI:1858233	GO:0009566
5	16230537	MGI:1928401	GO:0009566
5	17360959	MGI:2149946	GO:0009566
6	15044845	MGI:95388	GO:0042474
6	21479780	MGI:95522	GO:0042474
6	12606286	MGI:95689	GO:0042474
6	16221728	MGI:96174	GO:0042474
6	14695375	MGI:102780	GO:0042474
6	18096605	MGI:104327	GO:0042474
6	16564235	MGI:109587	GO:0042474
7	23226461	MGI:1888519	GO:0060088
7	18794526	MGI:3769724	GO:0060088
8	19127565	MGI:103302	GO:0030878
8	19341725	MGI:103580	GO:0030878
8	20981831	MGI:1861437	GO:0030878
8	19668215	MGI:1927753	GO:0030878
9	17301292	MGI:104872	GO:0007283
9	23269666	MGI:1315200	GO:0007283
9	16612000	MGI:1889272	GO:0007283
9	18353305	MGI:1890651	GO:0007283
9	21124965	MGI:1916510	GO:0007283
9	22654669	MGI:1921437	GO:0007283
9	18952892	MGI:1924825	GO:0007283
9	18077340	MGI:1932622	GO:0007283
9	17360959	MGI:2149946	GO:0007283
9	21640725	MGI:2450915	GO:0007283
9	17080196	MGI:2654325	GO:0007283
9	20691678	MGI:2684999	GO:0007283
10	21826198	MGI:102793	GO:0009952
10	15857913	MGI:1919725	GO:0009952
10	19332562	MGI:2157525	GO:0009952
11	21345181	MGI:108067	GO:0030878
12	21826198	MGI:102793	GO:0009952
12	15857913	MGI:1919725	GO:0009952
12	19332562	MGI:2157525	GO:0009952
13	21345181	MGI:108067	GO:0030878
14	12591246	MGI:97495	GO:0001656
14	8674430	MGI:97902	GO:0001656
14	16790474	MGI:1344424	GO:0001656
14	22738954	MGI:1891468	GO:0001656
14	19820125	MGI:1927616	GO:0001656
14	19715689	MGI:2150920	GO:0001656
15	17634284	MGI:98817	GO:0048646
15	11013212	MGI:1858963	GO:0048646
15	12588986	MGI:1890430	GO:0048646
15	20404087	MGI:1919818	GO:0048646
15	16787536	MGI:1931256	GO:0048646
16	22055502	MGI:1890077	GO:0001568
16	22046433	MGI:1914544	GO:0001568
16	16061358	MGI:2443157	GO:0001568
18	16618927	MGI:96995	GO:0009952
18	19412548	MGI:1918771	GO:0009952
19	15731517	MGI:96677	GO:0007281
19	15569941	MGI:96782	GO:0007281
19	12923533	MGI:104772	GO:0007281
19	17425408	MGI:105393	GO:0007281
19	15937223	MGI:105931	GO:0007281
19	14667414	MGI:1098610	GO:0007281
19	19014927	MGI:1921684	GO:0007281
19	19211677	MGI:1924303	GO:0007281
19	15515002	MGI:1929645	GO:0007281
19	17595229	MGI:2148793	GO:0007281
19	18483145	MGI:2152297	GO:0007281
19	16982049	MGI:3696042	GO:0007281
20	8674430	MGI:97902	GO:0001656
20	16790474	MGI:1344424	GO:0001656
20	21571217	MGI:1919595	GO:0001656
21	18048346	MGI:1332659	GO:0048705
21	18454133	MGI:1332659	GO:0048705
21	18955558	MGI:1915678	GO:0048705
21	20679398	MGI:2676829	GO:0048705
22	19417079	MGI:104767	GO:0007286
22	22396656	MGI:107933	GO:0007286
22	20550699	MGI:1098824	GO:0007286
22	15328412	MGI:1913972	GO:0007286
22	17967448	MGI:1914595	GO:0007286
22	19359518	MGI:1918339	GO:0007286
22	15367682	MGI:2446854	GO:0007286
22	16054031	MGI:2660854	GO:0007286
22	19091768	MGI:2685449	GO:0007286
23	14701682	MGI:88064	GO:0001541
23	15107499	MGI:88064	GO:0001541
23	15919750	MGI:88064	GO:0001541
23	16400023	MGI:88064	GO:0001541
23	22869780	MGI:88184	GO:0001541
23	21368045	MGI:95789	GO:0001541
23	15514086	MGI:96783	GO:0001541
23	12072412	MGI:97360	GO:0001541
23	17951539	MGI:104774	GO:0001541
23	20667977	MGI:1352467	GO:0001541
23	21444817	MGI:1352467	GO:0001541
23	18431515	MGI:1916197	GO:0001541
24	12163394	MGI:88564	GO:0042473
24	15111796	MGI:96418	GO:0042473
24	14981357	MGI:97492	GO:0042473
25	23226340	MGI:1347347	GO:0030216
26	23226340	MGI:1347347	GO:0043588
29	20969841	MGI:107456	GO:0008584
30	18325992	MGI:88388	GO:0001541
30	12072412	MGI:97360	GO:0001541
30	18663015	MGI:97362	GO:0001541
30	18268329	MGI:109392	GO:0001541
30	10694572	MGI:1333783	GO:0001541
31	15282340	MGI:95713	GO:0008016
31	17556660	MGI:104597	GO:0008016
31	15498462	MGI:108083	GO:0008016
31	21903939	MGI:1298211	GO:0008016
31	19008300	MGI:1927152	GO:0008016
32	18366140	MGI:88174	GO:0009952
32	15741318	MGI:99161	GO:0009952
32	17654715	MGI:1100514	GO:0009952
32	19571879	MGI:1202709	GO:0009952
32	20439742	MGI:1261819	GO:0009952
32	22819676	MGI:1352498	GO:0009952
32	12101104	MGI:1354159	GO:0009952
32	19270745	MGI:1922552	GO:0009952
32	17151244	MGI:2683537	GO:0009952
33	16221728	MGI:96174	GO:0042472
33	14695375	MGI:102780	GO:0042472
34	18037990	MGI:107718	GO:0007420
34	22396656	MGI:107933	GO:0007420
34	21049041	MGI:1920989	GO:0007420
34	23168168	MGI:2447024	GO:0007420
35	18037990	MGI:107718	GO:0007283
35	22396656	MGI:107933	GO:0007283
35	21049041	MGI:1920989	GO:0007283
35	23168168	MGI:2447024	GO:0007283
36	15044845	MGI:95388	GO:0042474
36	21479780	MGI:95522	GO:0042474
36	19073250	MGI:95524	GO:0042474
36	12606286	MGI:95689	GO:0042474
36	16221728	MGI:96174	GO:0042474
36	14695375	MGI:102780	GO:0042474
36	18096605	MGI:104327	GO:0042474
36	16564235	MGI:109587	GO:0042474
37	8674430	MGI:97902	GO:0001656
37	16790474	MGI:1344424	GO:0001656
38	18003898	MGI:99659	GO:0043588
38	23226340	MGI:1347347	GO:0043588
39	18325992	MGI:88388	GO:0001541
39	18663015	MGI:97362	GO:0001541
39	10694572	MGI:1333783	GO:0001541
40	16015579	MGI:96693	GO:0060271
40	12167408	MGI:102794	GO:0060271
40	20624957	MGI:104288	GO:0060271
40	22396656	MGI:107933	GO:0060271
40	16612000	MGI:1889272	GO:0060271
40	23055941	MGI:1915958	GO:0060271
40	21124965	MGI:1916510	GO:0060271
41	16015579	MGI:96693	GO:0060271
41	12167408	MGI:102794	GO:0060271
41	20624957	MGI:104288	GO:0060271
41	22396656	MGI:107933	GO:0060271
41	16612000	MGI:1889272	GO:0060271
41	23055941	MGI:1915958	GO:0060271
41	21124965	MGI:1916510	GO:0060271
42	16015579	MGI:96693	GO:0060271
42	20624957	MGI:104288	GO:0060271
42	16612000	MGI:1889272	GO:0060271
42	23055941	MGI:1915958	GO:0060271
42	21124965	MGI:1916510	GO:0060271
43	8674435	MGI:88145	GO:0048839
44	19727123	MGI:96431	GO:0030183
44	14739214	MGI:98282	GO:0030183
44	19752184	MGI:98510	GO:0030183
44	9016869	MGI:99928	GO:0030183
44	19349461	MGI:2441769	GO:0030183
45	8674435	MGI:88145	GO:0048839
46	17899553	MGI:96448	GO:0006955
46	12196288	MGI:96550	GO:0006955
46	18025196	MGI:1099800	GO:0006955
46	19119317	MGI:1261415	GO:0006955
46	12970761	MGI:1342293	GO:0006955
46	16887989	MGI:1342293	GO:0006955
46	15294947	MGI:1350931	GO:0006955
46	18343975	MGI:2443306	GO:0006955
47	18221528	MGI:94912	GO:0001701
47	15273686	MGI:95777	GO:0001701
47	19136628	MGI:95777	GO:0001701
47	21600199	MGI:95891	GO:0001701
47	19036803	MGI:98974	GO:0001701
47	18854139	MGI:99204	GO:0001701
47	18039842	MGI:2148922	GO:0001701
48	21826198	MGI:102793	GO:0009952
48	15857913	MGI:1919725	GO:0009952
48	19332562	MGI:2157525	GO:0009952
49	19727123	MGI:96431	GO:0030183
49	14739214	MGI:98282	GO:0030183
49	19752184	MGI:98510	GO:0030183
49	9016869	MGI:99928	GO:0030183
49	19349461	MGI:2441769	GO:0030183
50	21750041	MGI:99925	GO:0007129
50	21807948	MGI:102944	GO:0007129
50	9294146	MGI:104517	GO:0007129
50	23269666	MGI:1315200	GO:0007129
50	19470456	MGI:1353499	GO:0007129
50	22771120	MGI:1913884	GO:0007129
50	21291880	MGI:1914487	GO:0007129
50	21478856	MGI:1915231	GO:0007129
50	22696294	MGI:1916023	GO:0007129
50	20711356	MGI:1916966	GO:0007129
50	19247432	MGI:1921325	GO:0007129
50	16292313	MGI:2384854	GO:0007129
50	16427009	MGI:3525201	GO:0007129
51	15044845	MGI:95388	GO:0042474
51	21479780	MGI:95522	GO:0042474
51	19073250	MGI:95524	GO:0042474
51	12606286	MGI:95689	GO:0042474
51	16221728	MGI:96174	GO:0042474
51	14695375	MGI:102780	GO:0042474
51	18096605	MGI:104327	GO:0042474
51	16564235	MGI:109587	GO:0042474
52	9432976	MGI:1099800	GO:0048536
52	21205887	MGI:1891831	GO:0048536
52	21087515	MGI:2137302	GO:0048536
54	14701682	MGI:88064	GO:0007548
54	14745012	MGI:88064	GO:0007548
54	16326839	MGI:88064	GO:0007548
54	12368913	MGI:105062	GO:0007548
54	23102580	MGI:1346325	GO:0007548
54	23102581	MGI:1346325	GO:0007548
56	16618927	MGI:96995	GO:0009952
56	16951254	MGI:1923062	GO:0009952
56	19097194	MGI:2147077	GO:0009952
58	17899553	MGI:96448	GO:0048535
58	12196288	MGI:96550	GO:0048535
58	18025196	MGI:1099800	GO:0048535
58	19119317	MGI:1261415	GO:0048535
58	12970761	MGI:1342293	GO:0048535
58	16887989	MGI:1342293	GO:0048535
58	15294947	MGI:1350931	GO:0048535
58	18343975	MGI:2443306	GO:0048535
59	20709903	MGI:88227	GO:0001503
59	17128269	MGI:88258	GO:0001503
59	20047998	MGI:88373	GO:0001503
59	19834559	MGI:88445	GO:0001503
59	21119595	MGI:95574	GO:0001503
59	17126807	MGI:96617	GO:0001503
59	15777672	MGI:97361	GO:0001503
59	17053833	MGI:97616	GO:0001503
59	19091948	MGI:97800	GO:0001503
59	11181551	MGI:98389	GO:0001503
59	19330010	MGI:106185	GO:0001503
59	14960283	MGI:107931	GO:0001503
59	16403440	MGI:893592	GO:0001503
59	21909105	MGI:1100089	GO:0001503
59	22068587	MGI:1100089	GO:0001503
59	15355564	MGI:1314891	GO:0001503
59	19940926	MGI:1314891	GO:0001503
59	15750601	MGI:1333854	GO:0001503
59	19251634	MGI:1344360	GO:0001503
59	20440000	MGI:2138346	GO:0001503
59	20702777	MGI:2385126	GO:0001503
59	22227519	MGI:2442060	GO:0001503
59	19805329	MGI:2685064	GO:0001503
60	14701682	MGI:88064	GO:0007548
60	12368913	MGI:105062	GO:0007548
60	23102580	MGI:1346325	GO:0007548
60	23102581	MGI:1346325	GO:0007548
62	17899553	MGI:96448	GO:0048535
62	12196288	MGI:96550	GO:0048535
62	18025196	MGI:1099800	GO:0048535
62	19119317	MGI:1261415	GO:0048535
62	12970761	MGI:1342293	GO:0048535
62	16887989	MGI:1342293	GO:0048535
62	15294947	MGI:1350931	GO:0048535
62	18343975	MGI:2443306	GO:0048535
63	15363417	MGI:107159	GO:0071599
63	19913004	MGI:109360	GO:0071599
64	8674435	MGI:88145	GO:0042491
65	19211672	MGI:103580	GO:0009954
65	18326838	MGI:1330810	GO:0009954
65	19877275	MGI:1917550	GO:0009954
65	18067586	MGI:1922667	GO:0009954
66	19211672	MGI:103580	GO:0009953
66	18326838	MGI:1330810	GO:0009953
66	19877275	MGI:1917550	GO:0009953
66	18067586	MGI:1922667	GO:0009953
67	14739214	MGI:98282	GO:0030217
67	9016869	MGI:99928	GO:0030217
68	9380735	MGI:96163	GO:0001822
68	15277235	MGI:96599	GO:0001822
68	19150426	MGI:96892	GO:0001822
68	18818194	MGI:97138	GO:0001822
68	12897053	MGI:97528	GO:0001822
68	11115063	MGI:97798	GO:0001822
68	19357295	MGI:97798	GO:0001822
68	15563565	MGI:97898	GO:0001822
68	16452504	MGI:97902	GO:0001822
68	15509792	MGI:98968	GO:0001822
68	18040647	MGI:98968	GO:0001822
68	19797313	MGI:98968	GO:0001822
68	10587518	MGI:104618	GO:0001822
68	20375117	MGI:104993	GO:0001822
68	22811491	MGI:106621	GO:0001822
68	12902521	MGI:107674	GO:0001822
68	11576348	MGI:108420	GO:0001822
68	18787104	MGI:1096360	GO:0001822
68	16847066	MGI:1341077	GO:0001822
68	21356376	MGI:1351338	GO:0001822
68	19776720	MGI:1354756	GO:0001822
68	21406566	MGI:2384818	GO:0001822
68	22730198	MGI:2385368	GO:0001822
68	17283064	MGI:2441720	GO:0001822
69	16891303	MGI:106687	GO:0042632
69	20864514	MGI:1352466	GO:0042632
69	19287392	MGI:2663253	GO:0042632
70	16015579	MGI:96693	GO:0060271
70	12167408	MGI:102794	GO:0060271
70	22396656	MGI:107933	GO:0060271
70	23055941	MGI:1915958	GO:0060271
71	16221728	MGI:96174	GO:0042474
71	14695375	MGI:102780	GO:0042474
72	15278437	MGI:98239	GO:0043588
72	20336083	MGI:99913	GO:0043588
72	19136672	MGI:1341272	GO:0043588
72	15619623	MGI:1919682	GO:0043588
72	19687302	MGI:2443455	GO:0043588
72	10839719	MGI:2661061	GO:0043588
74	16618927	MGI:96995	GO:0009952
74	21826198	MGI:102793	GO:0009952
74	16951254	MGI:1923062	GO:0009952
74	19097194	MGI:2147077	GO:0009952
75	20709903	MGI:88227	GO:0001503
75	17128269	MGI:88258	GO:0001503
75	20047998	MGI:88373	GO:0001503
75	19834559	MGI:88445	GO:0001503
75	21119595	MGI:95574	GO:0001503
75	17126807	MGI:96617	GO:0001503
75	15777672	MGI:97361	GO:0001503
75	17053833	MGI:97616	GO:0001503
75	11994406	MGI:97799	GO:0001503
75	11181551	MGI:98389	GO:0001503
75	17327419	MGI:98742	GO:0001503
75	19330010	MGI:106185	GO:0001503
75	14960283	MGI:107931	GO:0001503
75	16403440	MGI:893592	GO:0001503
75	22068587	MGI:1100089	GO:0001503
75	19940926	MGI:1314891	GO:0001503
75	15750601	MGI:1333854	GO:0001503
75	21958845	MGI:1339753	GO:0001503
75	19251634	MGI:1344360	GO:0001503
75	20519122	MGI:1346831	GO:0001503
75	20440000	MGI:2138346	GO:0001503
75	20702777	MGI:2385126	GO:0001503
75	22227519	MGI:2442060	GO:0001503
75	19805329	MGI:2685064	GO:0001503
76	18003898	MGI:99659	GO:0043588
76	23226340	MGI:1347347	GO:0043588
77	21750041	MGI:99925	GO:0007129
77	21807948	MGI:102944	GO:0007129
77	9294146	MGI:104517	GO:0007129
77	23269666	MGI:1315200	GO:0007129
77	19470456	MGI:1353499	GO:0007129
77	22771120	MGI:1913884	GO:0007129
77	21291880	MGI:1914487	GO:0007129
77	21478856	MGI:1915231	GO:0007129
77	22696294	MGI:1916023	GO:0007129
77	20711356	MGI:1916966	GO:0007129
77	19247432	MGI:1921325	GO:0007129
77	16292313	MGI:2384854	GO:0007129
77	16427009	MGI:3525201	GO:0007129
78	17515931	MGI:1335092	GO:0030216
78	12032844	MGI:1338881	GO:0030216
78	17304340	MGI:1933331	GO:0030216
79	17515931	MGI:1335092	GO:0043588
79	12032844	MGI:1338881	GO:0043588
79	17304340	MGI:1933331	GO:0043588
80	15994092	MGI:95663	GO:0060088
80	22159122	MGI:96433	GO:0060088
80	16803873	MGI:98742	GO:0060088
80	16397623	MGI:103170	GO:0060088
80	20332152	MGI:104510	GO:0060088
80	23251483	MGI:104510	GO:0060088
80	11124469	MGI:1891428	GO:0060088
80	18466744	MGI:1933154	GO:0060088
80	20562861	MGI:2135272	GO:0060088
80	22363783	MGI:2135272	GO:0060088
80	21045211	MGI:3584243	GO:0060088
82	19623272	MGI:96192	GO:0009952
82	17654715	MGI:1100514	GO:0009952
82	19571879	MGI:1202709	GO:0009952
82	20439742	MGI:1261819	GO:0009952
82	18430026	MGI:1343101	GO:0009952
82	22819676	MGI:1352498	GO:0009952
82	12101104	MGI:1354159	GO:0009952
82	19270745	MGI:1922552	GO:0009952
82	17151244	MGI:2683537	GO:0009952
83	12072412	MGI:97360	GO:0001541
83	18268329	MGI:109392	GO:0001541
83	10694572	MGI:1333783	GO:0001541
83	22696294	MGI:1916023	GO:0001541
84	22219353	MGI:88180	GO:0001843
84	20644727	MGI:98927	GO:0001843
84	14675480	MGI:1346347	GO:0001843
84	17597066	MGI:1889008	GO:0001843
84	21935430	MGI:1917550	GO:0001843
84	17442300	MGI:2384768	GO:0001843
85	21750041	MGI:99925	GO:0006302
85	21807948	MGI:102944	GO:0006302
85	9294146	MGI:104517	GO:0006302
85	19470456	MGI:1353499	GO:0006302
85	21478856	MGI:1915231	GO:0006302
85	20711356	MGI:1916966	GO:0006302
85	19247432	MGI:1921325	GO:0006302
85	16427009	MGI:3525201	GO:0006302
86	16891303	MGI:106687	GO:0042632
86	19841034	MGI:1346060	GO:0042632
86	18820241	MGI:1346344	GO:0042632
86	17609370	MGI:1888999	GO:0042632
86	17077281	MGI:1915065	GO:0042632
87	17301292	MGI:104872	GO:0007283
87	23269666	MGI:1315200	GO:0007283
87	19359518	MGI:1918339	GO:0007283
87	22654669	MGI:1921437	GO:0007283
87	18952892	MGI:1924825	GO:0007283
87	12149515	MGI:2149946	GO:0007283
87	17360959	MGI:2149946	GO:0007283
87	22764053	MGI:2444662	GO:0007283
87	20424323	MGI:2444945	GO:0007283
87	17080196	MGI:2654325	GO:0007283
87	21383078	MGI:2684949	GO:0007283
87	20691678	MGI:2684999	GO:0007283
88	18519586	MGI:95561	GO:0001945
88	16170315	MGI:97772	GO:0001945
88	20223757	MGI:99906	GO:0001945
88	18304521	MGI:1336199	GO:0001945
88	17070806	MGI:2136348	GO:0001945
89	19959667	MGI:99659	GO:0006936
89	15071111	MGI:1347075	GO:0006936
90	15652702	MGI:1277234	GO:0048704
90	16314533	MGI:1926321	GO:0048704
91	21454591	MGI:2155445	GO:0042472
92	11121433	MGI:1306778	GO:0030900
92	19150847	MGI:1917683	GO:0030900
93	21750041	MGI:99925	GO:0009566
93	21807948	MGI:102944	GO:0009566
93	9294146	MGI:104517	GO:0009566
93	23269666	MGI:1315200	GO:0009566
93	19470456	MGI:1353499	GO:0009566
93	21291880	MGI:1914487	GO:0009566
93	21478856	MGI:1915231	GO:0009566
93	20711356	MGI:1916966	GO:0009566
93	19247432	MGI:1921325	GO:0009566
93	16292313	MGI:2384854	GO:0009566
93	16427009	MGI:3525201	GO:0009566
94	15798190	MGI:95777	GO:0071514
94	15883378	MGI:95777	GO:0071514
94	19136628	MGI:95777	GO:0071514
94	12461525	MGI:95891	GO:0071514
94	19276117	MGI:104564	GO:0071514
94	17940072	MGI:105098	GO:0071514
95	20702711	MGI:105120	GO:0048485
95	18772898	MGI:1930187	GO:0048485
95	17652350	MGI:2140945	GO:0048485
96	15496422	MGI:97603	GO:0048251
96	22772368	MGI:98726	GO:0048251
96	20375365	MGI:1929988	GO:0048251
96	22899851	MGI:3050795	GO:0048251
99	20702711	MGI:105120	GO:0007411
99	18772898	MGI:1930187	GO:0007411
99	17652350	MGI:2140945	GO:0007411
100	18543318	MGI:98367	GO:0001501
100	16284304	MGI:99659	GO:0001501
100	18003898	MGI:99659	GO:0001501
100	17660199	MGI:1890596	GO:0001501
100	22936364	MGI:2145890	GO:0001501
101	15891643	MGI:108083	GO:0042472
102	21750041	MGI:99925	GO:0007129
102	21807948	MGI:102944	GO:0007129
102	9294146	MGI:104517	GO:0007129
102	23269666	MGI:1315200	GO:0007129
102	19470456	MGI:1353499	GO:0007129
102	22771120	MGI:1913884	GO:0007129
102	21291880	MGI:1914487	GO:0007129
102	21478856	MGI:1915231	GO:0007129
102	22696294	MGI:1916023	GO:0007129
102	20711356	MGI:1916966	GO:0007129
102	19247432	MGI:1921325	GO:0007129
102	16292313	MGI:2384854	GO:0007129
102	16427009	MGI:3525201	GO:0007129
103	8674435	MGI:88145	GO:0042491
104	19070574	MGI:97250	GO:0006281
104	19126872	MGI:97848	GO:0006281
104	17158923	MGI:103021	GO:0006281
104	23133403	MGI:103199	GO:0006281
104	19450527	MGI:107202	GO:0006281
104	19620979	MGI:108028	GO:0006281
104	17360556	MGI:1333799	GO:0006281
104	20133615	MGI:1335098	GO:0006281
104	20802511	MGI:1349415	GO:0006281
104	16439206	MGI:1354161	GO:0006281
104	22771120	MGI:1913884	GO:0006281
104	18775323	MGI:1922820	GO:0006281
104	20385750	MGI:1929069	GO:0006281
104	16427009	MGI:3525201	GO:0006281
105	20493731	MGI:95496	GO:0032753
105	21119595	MGI:95574	GO:0032753
105	10878379	MGI:96556	GO:0032753
105	15702085	MGI:96787	GO:0032753
105	17525287	MGI:96824	GO:0032753
105	16823489	MGI:99403	GO:0032753
105	22851711	MGI:99668	GO:0032753
105	15557190	MGI:104618	GO:0032753
105	16818748	MGI:107656	GO:0032753
105	12154006	MGI:107824	GO:0032753
105	22586041	MGI:108005	GO:0032753
105	22346732	MGI:109495	GO:0032753
105	17694574	MGI:1333797	GO:0032753
105	12714510	MGI:1354701	GO:0032753
105	22427635	MGI:1858422	GO:0032753
105	19171887	MGI:1861232	GO:0032753
105	22902624	MGI:1914495	GO:0032753
105	19016524	MGI:1916833	GO:0032753
105	18591248	MGI:1925542	GO:0032753
105	21085614	MGI:2442191	GO:0032753
105	21347711	MGI:2675303	GO:0032753
106	20493731	MGI:95496	GO:0032733
106	21119595	MGI:95574	GO:0032733
106	10878379	MGI:96556	GO:0032733
106	15702085	MGI:96787	GO:0032733
106	17525287	MGI:96824	GO:0032733
106	16823489	MGI:99403	GO:0032733
106	22851711	MGI:99668	GO:0032733
106	15557190	MGI:104618	GO:0032733
106	16818748	MGI:107656	GO:0032733
106	12154006	MGI:107824	GO:0032733
106	22586041	MGI:108005	GO:0032733
106	22346732	MGI:109495	GO:0032733
106	17694574	MGI:1333797	GO:0032733
106	12714510	MGI:1354701	GO:0032733
106	22427635	MGI:1858422	GO:0032733
106	19171887	MGI:1861232	GO:0032733
106	22902624	MGI:1914495	GO:0032733
106	19016524	MGI:1916833	GO:0032733
106	18591248	MGI:1925542	GO:0032733
106	21085614	MGI:2442191	GO:0032733
106	21347711	MGI:2675303	GO:0032733
107	15520865	MGI:88279	GO:0032868
107	11274197	MGI:95777	GO:0032868
107	14981264	MGI:96660	GO:0032868
107	17519423	MGI:96824	GO:0032868
107	21035757	MGI:101805	GO:0032868
107	16054054	MGI:104740	GO:0032868
107	19720795	MGI:107612	GO:0032868
107	14573616	MGI:1336173	GO:0032868
107	20855892	MGI:1336185	GO:0032868
107	22586267	MGI:1336185	GO:0032868
107	19651815	MGI:1341087	GO:0032868
107	20381490	MGI:1347246	GO:0032868
107	19996385	MGI:1352463	GO:0032868
107	12727934	MGI:1858229	GO:0032868
107	18322014	MGI:1889549	GO:0032868
107	21164481	MGI:1917711	GO:0032868
107	19224198	MGI:2446526	GO:0032868
107	21803289	MGI:3037150	GO:0032868
108	12042814	MGI:88439	GO:0042130
108	15098030	MGI:95957	GO:0042130
108	19047627	MGI:95957	GO:0042130
108	19433802	MGI:96564	GO:0042130
108	17589510	MGI:96777	GO:0042130
108	15522913	MGI:97009	GO:0042130
108	18688020	MGI:98941	GO:0042130
108	17182110	MGI:104879	GO:0042130
108	16287712	MGI:107776	GO:0042130
108	10064079	MGI:1314883	GO:0042130
108	16675847	MGI:1333815	GO:0042130
108	17100879	MGI:1344360	GO:0042130
108	17115060	MGI:1346882	GO:0042130
108	23042150	MGI:1353655	GO:0042130
108	16107703	MGI:1889342	GO:0042130
108	18546146	MGI:1890474	GO:0042130
108	20493730	MGI:1914139	GO:0042130
108	18825752	MGI:1926446	GO:0042130
108	23241884	MGI:2135885	GO:0042130
108	17548817	MGI:2139279	GO:0042130
108	15589167	MGI:2146430	GO:0042130
108	17200411	MGI:2155888	GO:0042130
108	20562329	MGI:2181676	GO:0042130
108	19380822	MGI:2384409	GO:0042130
108	20038601	MGI:2442359	GO:0042130
109	20493731	MGI:95496	GO:0048873
109	21119595	MGI:95574	GO:0048873
109	10878379	MGI:96556	GO:0048873
109	15702085	MGI:96787	GO:0048873
109	17525287	MGI:96824	GO:0048873
109	16823489	MGI:99403	GO:0048873
109	22851711	MGI:99668	GO:0048873
109	15557190	MGI:104618	GO:0048873
109	16818748	MGI:107656	GO:0048873
109	12154006	MGI:107824	GO:0048873
109	22586041	MGI:108005	GO:0048873
109	22346732	MGI:109495	GO:0048873
109	17694574	MGI:1333797	GO:0048873
109	12714510	MGI:1354701	GO:0048873
109	22427635	MGI:1858422	GO:0048873
109	19171887	MGI:1861232	GO:0048873
109	22902624	MGI:1914495	GO:0048873
109	19016524	MGI:1916833	GO:0048873
109	18591248	MGI:1925542	GO:0048873
109	21085614	MGI:2442191	GO:0048873
109	21347711	MGI:2675303	GO:0048873
110	15243133	MGI:96673	GO:0042472
111	12626772	MGI:103573	GO:0033598
111	12438700	MGI:109392	GO:0033598
111	20439433	MGI:1891831	GO:0033598
112	16377659	MGI:88175	GO:0031016
112	16518688	MGI:894293	GO:0031016
113	15891643	MGI:108083	GO:0042472
114	20392939	MGI:96654	GO:0008344
114	12023988	MGI:97305	GO:0008344
114	15470145	MGI:98331	GO:0008344
114	19587282	MGI:1097716	GO:0008344
114	18657176	MGI:1100492	GO:0008344
114	22040906	MGI:1329042	GO:0008344
114	15454086	MGI:1342774	GO:0008344
114	19147686	MGI:1919127	GO:0008344
114	22186026	MGI:2145264	GO:0008344
114	19001414	MGI:2664186	GO:0008344
116	21464947	MGI:96794	GO:0007059
116	18794363	MGI:97621	GO:0007059
116	16612004	MGI:97874	GO:0007059
116	17158923	MGI:103021	GO:0007059
116	18936171	MGI:103198	GO:0007059
116	18394993	MGI:894323	GO:0007059
116	18801727	MGI:894678	GO:0007059
116	22415365	MGI:1098658	GO:0007059
116	19117986	MGI:1100510	GO:0007059
116	23209306	MGI:1100510	GO:0007059
116	11102810	MGI:1202709	GO:0007059
116	19570515	MGI:1330810	GO:0007059
116	12748381	MGI:1333811	GO:0007059
116	23300461	MGI:1333889	GO:0007059
116	12551952	MGI:1343463	GO:0007059
116	16476774	MGI:1343463	GO:0007059
116	21660050	MGI:1344352	GO:0007059
116	12640136	MGI:1351320	GO:0007059
116	19528295	MGI:1859866	GO:0007059
116	20941357	MGI:1859866	GO:0007059
116	21079677	MGI:1915231	GO:0007059
116	22014574	MGI:1927664	GO:0007059
116	18835033	MGI:2135607	GO:0007059
116	18787701	MGI:2143886	GO:0007059
116	17611414	MGI:2443590	GO:0007059
116	23187126	MGI:3045318	GO:0007059
117	15905545	MGI:88564	GO:0048538
117	14764671	MGI:1858204	GO:0048538
117	11923874	MGI:1890508	GO:0048538
117	15361866	MGI:1926375	GO:0048538
119	15870896	MGI:88296	GO:0042593
119	15220195	MGI:88398	GO:0042593
119	15138153	MGI:95708	GO:0042593
119	15273686	MGI:95777	GO:0042593
119	12145326	MGI:97511	GO:0042593
119	17456788	MGI:97535	GO:0042593
119	20534466	MGI:1276535	GO:0042593
119	18845638	MGI:1924104	GO:0042593
119	22733973	MGI:2441763	GO:0042593
120	20512147	MGI:88467	GO:0001541
120	21368045	MGI:95789	GO:0001541
120	23065701	MGI:97372	GO:0001541
120	19172181	MGI:1351648	GO:0001541
120	15890675	MGI:1352452	GO:0001541
120	17595229	MGI:2148793	GO:0001541
121	21826198	MGI:102793	GO:0009952
121	15857913	MGI:1919725	GO:0009952
122	18221528	MGI:94912	GO:0071514
122	15273686	MGI:95777	GO:0071514
122	19136628	MGI:95777	GO:0071514
122	21600199	MGI:95891	GO:0071514
122	19036803	MGI:98974	GO:0071514
122	18854139	MGI:99204	GO:0071514
122	18039842	MGI:2148922	GO:0071514
124	21389217	MGI:95636	GO:0007601
124	21940951	MGI:99460	GO:0007601
124	18430779	MGI:99912	GO:0007601
124	19050296	MGI:101773	GO:0007601
124	16055701	MGI:700006	GO:0007601
124	16675847	MGI:1333815	GO:0007601
124	16330817	MGI:1928376	GO:0007601
125	12167408	MGI:102794	GO:0030382
125	19417079	MGI:104767	GO:0030382
125	17301292	MGI:104872	GO:0030382
125	15737930	MGI:1270156	GO:0030382
125	17244819	MGI:1919090	GO:0030382
125	22764053	MGI:2444662	GO:0030382
126	16118274	MGI:98240	GO:0043129
126	22038835	MGI:2681008	GO:0043129
127	19596312	MGI:1354963	GO:0007341
127	11994540	MGI:1859515	GO:0007341
128	19188497	MGI:96538	GO:0050728
128	17081782	MGI:97849	GO:0050728
128	17476358	MGI:97849	GO:0050728
128	18318596	MGI:109380	GO:0050728
128	20025862	MGI:1344405	GO:0050728
128	16439206	MGI:1354161	GO:0050728
128	21820333	MGI:1855696	GO:0050728
128	17273171	MGI:1891436	GO:0050728
128	20190135	MGI:2442232	GO:0050728
128	17893708	MGI:2442858	GO:0050728
128	23075849	MGI:2665114	GO:0050728
129	17382885	MGI:88139	GO:0007596
129	15654327	MGI:96612	GO:0007596
129	19005179	MGI:96612	GO:0007596
129	15665111	MGI:96617	GO:0007596
129	14617760	MGI:97361	GO:0007596
129	18815612	MGI:97601	GO:0007596
129	15776109	MGI:97797	GO:0007596
129	15315966	MGI:107814	GO:0007596
129	23131846	MGI:109585	GO:0007596
129	20644114	MGI:1096335	GO:0007596
129	11880646	MGI:1195461	GO:0007596
129	18488037	MGI:1316743	GO:0007596
129	17065550	MGI:1321389	GO:0007596
129	15334074	MGI:1333849	GO:0007596
129	15705797	MGI:1353576	GO:0007596
129	20695981	MGI:1913287	GO:0007596
129	12897207	MGI:1918089	GO:0007596
129	19515725	MGI:1922019	GO:0007596
129	16330817	MGI:1928376	GO:0007596
129	18685602	MGI:1930079	GO:0007596
129	23021219	MGI:2145890	GO:0007596
130	16118274	MGI:98240	GO:0048286
130	22038835	MGI:2681008	GO:0048286
131	19596312	MGI:1354963	GO:0008152
131	11994540	MGI:1859515	GO:0008152
132	12167408	MGI:102794	GO:0007286
132	19417079	MGI:104767	GO:0007286
132	17301292	MGI:104872	GO:0007286
132	15737930	MGI:1270156	GO:0007286
132	17244819	MGI:1919090	GO:0007286
132	22764053	MGI:2444662	GO:0007286
133	19070574	MGI:97250	GO:0006281
133	19126872	MGI:97848	GO:0006281
133	17158923	MGI:103021	GO:0006281
133	23133403	MGI:103199	GO:0006281
133	19450527	MGI:107202	GO:0006281
133	19620979	MGI:108028	GO:0006281
133	17360556	MGI:1333799	GO:0006281
133	20133615	MGI:1335098	GO:0006281
133	20802511	MGI:1349415	GO:0006281
133	16439206	MGI:1354161	GO:0006281
133	22771120	MGI:1913884	GO:0006281
133	21987787	MGI:1918817	GO:0006281
133	18775323	MGI:1922820	GO:0006281
133	20385750	MGI:1929069	GO:0006281
133	16427009	MGI:3525201	GO:0006281
134	21807948	MGI:102944	GO:0009566
134	9294146	MGI:104517	GO:0009566
134	19470456	MGI:1353499	GO:0009566
134	21478856	MGI:1915231	GO:0009566
134	22696294	MGI:1916023	GO:0009566
134	16292313	MGI:2384854	GO:0009566
135	12126936	MGI:99912	GO:0048563
135	15035989	MGI:108520	GO:0048563
135	16870370	MGI:1196389	GO:0048563
135	12620969	MGI:1196458	GO:0048563
135	16901941	MGI:1196458	GO:0048563
135	14690057	MGI:1346029	GO:0048563
135	15320950	MGI:1346029	GO:0048563
136	16407178	MGI:95489	GO:0001756
136	16914736	MGI:95557	GO:0001756
137	20233579	MGI:88180	GO:0042472
137	22159122	MGI:96433	GO:0042472
137	19855134	MGI:98493	GO:0042472
137	19004851	MGI:2443955	GO:0042472
138	20736290	MGI:2444748	GO:0042472
139	12126936	MGI:99912	GO:0048563
139	15035989	MGI:108520	GO:0048563
139	16870370	MGI:1196389	GO:0048563
139	12620969	MGI:1196458	GO:0048563
139	16901941	MGI:1196458	GO:0048563
139	14690057	MGI:1346029	GO:0048563
139	15320950	MGI:1346029	GO:0048563
139	21811566	MGI:1346029	GO:0048563
140	18344414	MGI:88057	GO:0007179
140	17053835	MGI:96824	GO:0007179
140	18832574	MGI:1919683	GO:0007179
141	17353270	MGI:97311	GO:0001503
141	17327419	MGI:98742	GO:0001503
141	17959935	MGI:103076	GO:0001503
141	15355564	MGI:1314891	GO:0001503
141	21958845	MGI:1339753	GO:0001503
141	15563592	MGI:1340026	GO:0001503
141	22374976	MGI:1861377	GO:0001503
141	21228764	MGI:1927555	GO:0001503
141	22318228	MGI:2446296	GO:0001503
142	17353270	MGI:97311	GO:0001503
142	17327419	MGI:98742	GO:0001503
142	16995819	MGI:102709	GO:0001503
142	17959935	MGI:103076	GO:0001503
142	15355564	MGI:1314891	GO:0001503
142	21958845	MGI:1339753	GO:0001503
142	15563592	MGI:1340026	GO:0001503
142	22374976	MGI:1861377	GO:0001503
142	21228764	MGI:1927555	GO:0001503
142	22318228	MGI:2446296	GO:0001503
143	16407178	MGI:95489	GO:0001756
143	16914736	MGI:95557	GO:0001756
143	12668636	MGI:102780	GO:0001756
143	15746098	MGI:1339973	GO:0001756
143	18820033	MGI:2429765	GO:0001756
144	17656374	MGI:95688	GO:0048705
144	17213231	MGI:96257	GO:0048705
144	15007057	MGI:99829	GO:0048705
144	15509771	MGI:102858	GO:0048705
144	15105378	MGI:106209	GO:0048705
144	15703192	MGI:892977	GO:0048705
144	12095919	MGI:1916298	GO:0048705
144	20089971	MGI:1924393	GO:0048705
144	16680148	MGI:1930004	GO:0048705
145	17656374	MGI:95688	GO:0030199
145	17213231	MGI:96257	GO:0030199
145	15007057	MGI:99829	GO:0030199
145	15509771	MGI:102858	GO:0030199
145	15105378	MGI:106209	GO:0030199
145	15703192	MGI:892977	GO:0030199
145	12095919	MGI:1916298	GO:0030199
145	20089971	MGI:1924393	GO:0030199
145	16680148	MGI:1930004	GO:0030199
147	15652702	MGI:1277234	GO:0048704
147	17035289	MGI:1920480	GO:0048704
147	16314533	MGI:1926321	GO:0048704
148	8674435	MGI:88145	GO:0042491
149	11877382	MGI:97384	GO:0042474
150	18325992	MGI:88388	GO:0008584
150	18758446	MGI:2142523	GO:0008584
151	15652702	MGI:1277234	GO:0048704
151	17035289	MGI:1920480	GO:0048704
151	16314533	MGI:1926321	GO:0048704
153	17021036	MGI:1352451	GO:0030900
153	17524391	MGI:1891217	GO:0030900
154	11877382	MGI:97384	GO:0042472
155	18325992	MGI:88388	GO:0007283
155	18758446	MGI:2142523	GO:0007283
156	19218456	MGI:2446294	GO:0001701
157	14617570	MGI:96560	GO:0006816
157	12089348	MGI:103076	GO:0006816
157	15998839	MGI:103076	GO:0006816
157	17959935	MGI:103076	GO:0006816
157	21947295	MGI:103076	GO:0006816
157	16735444	MGI:107164	GO:0006816
157	23284964	MGI:1313314	GO:0006816
157	21816756	MGI:1342284	GO:0006816
157	15347804	MGI:1351351	GO:0006816
157	23237953	MGI:1890497	GO:0006816
157	19936220	MGI:1931237	GO:0006816
158	16407178	MGI:95489	GO:0001756
158	16914736	MGI:95557	GO:0001756
158	12668636	MGI:102780	GO:0001756
158	18820033	MGI:2429765	GO:0001756
159	15278437	MGI:98239	GO:0043588
159	20336083	MGI:99913	GO:0043588
159	19136672	MGI:1341272	GO:0043588
159	15619623	MGI:1919682	GO:0043588
159	10839719	MGI:2661061	GO:0043588
160	11739587	MGI:98743	GO:0048839
160	10575115	MGI:98849	GO:0048839
160	11377879	MGI:101924	GO:0048839
160	15891643	MGI:108083	GO:0048839
160	15995703	MGI:109575	GO:0048839
160	17300776	MGI:1313269	GO:0048839
161	18233958	MGI:95662	GO:0001657
162	15870896	MGI:88296	GO:0042593
162	15220195	MGI:88398	GO:0042593
162	15138153	MGI:95708	GO:0042593
162	15273686	MGI:95777	GO:0042593
162	12145326	MGI:97511	GO:0042593
162	17456788	MGI:97535	GO:0042593
162	20534466	MGI:1276535	GO:0042593
162	22733973	MGI:2441763	GO:0042593
163	20233579	MGI:88180	GO:0042472
163	19855134	MGI:98493	GO:0042472
163	19004851	MGI:2443955	GO:0042472
164	14739214	MGI:98282	GO:0030183
164	9016869	MGI:99928	GO:0030183
165	15994880	MGI:99456	GO:0007268
166	15652702	MGI:1277234	GO:0048704
166	17035289	MGI:1920480	GO:0048704
166	16314533	MGI:1926321	GO:0048704
169	15899871	MGI:98664	GO:0045765
169	12354787	MGI:109548	GO:0045765
169	12093914	MGI:1346347	GO:0045765
170	12626772	MGI:103573	GO:0033598
170	12438700	MGI:109392	GO:0033598
170	20439433	MGI:1891831	GO:0033598
172	20084116	MGI:88039	GO:0030097
172	20457904	MGI:95559	GO:0030097
172	20068132	MGI:104663	GO:0030097
172	20383150	MGI:1891832	GO:0030097
172	19414744	MGI:1923688	GO:0030097
172	19211510	MGI:2676556	GO:0030097
173	19218456	MGI:2446294	GO:0007368
174	19276117	MGI:104564	GO:0001541
174	15710898	MGI:104978	GO:0001541
174	16537498	MGI:2181363	GO:0001541
175	15243133	MGI:96673	GO:0042472
176	20736290	MGI:2444748	GO:0042472
177	15652702	MGI:1277234	GO:0051216
177	17035289	MGI:1920480	GO:0051216
177	16314533	MGI:1926321	GO:0051216
178	15652702	MGI:1277234	GO:0048704
178	17035289	MGI:1920480	GO:0048704
178	16314533	MGI:1926321	GO:0048704
180	15243133	MGI:96673	GO:0042472
181	8674435	MGI:88145	GO:0048839
182	21750041	MGI:99925	GO:0007283
182	21807948	MGI:102944	GO:0007283
182	9294146	MGI:104517	GO:0007283
182	23269666	MGI:1315200	GO:0007283
182	19470456	MGI:1353499	GO:0007283
182	22771120	MGI:1913884	GO:0007283
182	21291880	MGI:1914487	GO:0007283
182	19247432	MGI:1921325	GO:0007283
182	16427009	MGI:3525201	GO:0007283
183	15013800	MGI:2137520	GO:0009880
184	16648858	MGI:1921405	GO:0008544
185	18384745	MGI:104797	GO:0048536
185	9432976	MGI:1099800	GO:0048536
185	21205887	MGI:1891831	GO:0048536
185	21087515	MGI:2137302	GO:0048536
186	12089348	MGI:103076	GO:0006816
186	15998839	MGI:103076	GO:0006816
186	17959935	MGI:103076	GO:0006816
186	21947295	MGI:103076	GO:0006816
186	16735444	MGI:107164	GO:0006816
186	12414538	MGI:107489	GO:0006816
186	23284964	MGI:1313314	GO:0006816
186	21816756	MGI:1342284	GO:0006816
186	15347804	MGI:1351351	GO:0006816
186	23237953	MGI:1890497	GO:0006816
186	19936220	MGI:1931237	GO:0006816
187	17353270	MGI:97311	GO:0001503
187	17959935	MGI:103076	GO:0001503
187	15563592	MGI:1340026	GO:0001503
187	22374976	MGI:1861377	GO:0001503
187	21228764	MGI:1927555	GO:0001503
187	22318228	MGI:2446296	GO:0001503
188	14699416	MGI:98277	GO:0007628
188	12451134	MGI:105088	GO:0007628
188	17719550	MGI:1915674	GO:0007628
188	17855450	MGI:1921268	GO:0007628
188	18957218	MGI:1930001	GO:0007628
189	17487534	MGI:109201	GO:0008284
189	20194968	MGI:1096335	GO:0008284
189	20033184	MGI:1100498	GO:0008284
189	17458864	MGI:1916161	GO:0008284
189	21072209	MGI:2384034	GO:0008284
189	22575959	MGI:3039616	GO:0008284
189	22928477	MGI:3525053	GO:0008284
190	12089348	MGI:103076	GO:0006816
190	15998839	MGI:103076	GO:0006816
190	17959935	MGI:103076	GO:0006816
190	21947295	MGI:103076	GO:0006816
190	16735444	MGI:107164	GO:0006816
190	23284964	MGI:1313314	GO:0006816
190	21816756	MGI:1342284	GO:0006816
190	15347804	MGI:1351351	GO:0006816
190	23237953	MGI:1890497	GO:0006816
190	19936220	MGI:1931237	GO:0006816
191	19037656	MGI:1277957	GO:0030097
191	19037245	MGI:1341168	GO:0030097
191	20179178	MGI:1354956	GO:0030097
191	23135277	MGI:2152883	GO:0030097
192	17899553	MGI:96448	GO:0048535
192	12196288	MGI:96550	GO:0048535
192	18025196	MGI:1099800	GO:0048535
192	12970761	MGI:1342293	GO:0048535
192	16887989	MGI:1342293	GO:0048535
192	15294947	MGI:1350931	GO:0048535
192	18343975	MGI:2443306	GO:0048535
193	16289327	MGI:97490	GO:0050885
193	17553984	MGI:103188	GO:0050885
193	20659958	MGI:1861691	GO:0050885
193	17554007	MGI:2154239	GO:0050885
194	20033184	MGI:1100498	GO:0008284
194	17458864	MGI:1916161	GO:0008284
194	22575959	MGI:3039616	GO:0008284
194	22928477	MGI:3525053	GO:0008284
195	15363417	MGI:107159	GO:0021984
195	18483174	MGI:1345277	GO:0021984
197	16996494	MGI:1096325	GO:0048706
197	19270745	MGI:1922552	GO:0048706
198	15739187	MGI:1096381	GO:0009952
198	21998026	MGI:1914372	GO:0009952
198	18213582	MGI:1919293	GO:0009952
199	18325992	MGI:88388	GO:0007283
199	18758446	MGI:2142523	GO:0007283
200	15870896	MGI:88296	GO:0042593
200	15220195	MGI:88398	GO:0042593
200	15138153	MGI:95708	GO:0042593
200	15273686	MGI:95777	GO:0042593
200	12145326	MGI:97511	GO:0042593
200	17456788	MGI:97535	GO:0042593
200	22733973	MGI:2441763	GO:0042593
201	17301292	MGI:104872	GO:0007286
201	20920498	MGI:1194881	GO:0007286
201	17192404	MGI:1321119	GO:0007286
201	12556490	MGI:1345156	GO:0007286
201	16272280	MGI:1888996	GO:0007286
201	15247423	MGI:1913192	GO:0007286
201	19571264	MGI:1916698	GO:0007286
201	15710904	MGI:1917319	GO:0007286
201	16230537	MGI:1928401	GO:0007286
202	12126936	MGI:99912	GO:0048563
202	15035989	MGI:108520	GO:0048563
202	16870370	MGI:1196389	GO:0048563
202	12620969	MGI:1196458	GO:0048563
202	16901941	MGI:1196458	GO:0048563
202	14690057	MGI:1346029	GO:0048563
202	15320950	MGI:1346029	GO:0048563
203	16061358	MGI:2443157	GO:0045665
204	19218456	MGI:2446294	GO:0007368
205	14695375	MGI:102780	GO:0048704
205	16938878	MGI:892003	GO:0048704
205	17521568	MGI:1891217	GO:0048704
205	23055936	MGI:2444681	GO:0048704
207	21750041	MGI:99925	GO:0007129
207	21807948	MGI:102944	GO:0007129
207	9294146	MGI:104517	GO:0007129
207	23269666	MGI:1315200	GO:0007129
207	19470456	MGI:1353499	GO:0007129
207	21291880	MGI:1914487	GO:0007129
207	21478856	MGI:1915231	GO:0007129
207	22696294	MGI:1916023	GO:0007129
207	20711356	MGI:1916966	GO:0007129
207	16292313	MGI:2384854	GO:0007129
207	16427009	MGI:3525201	GO:0007129
208	20709903	MGI:88227	GO:0001503
208	17128269	MGI:88258	GO:0001503
208	20047998	MGI:88373	GO:0001503
208	19834559	MGI:88445	GO:0001503
208	21119595	MGI:95574	GO:0001503
208	17126807	MGI:96617	GO:0001503
208	15777672	MGI:97361	GO:0001503
208	17053833	MGI:97616	GO:0001503
208	11994406	MGI:97799	GO:0001503
208	11181551	MGI:98389	GO:0001503
208	17327419	MGI:98742	GO:0001503
208	19330010	MGI:106185	GO:0001503
208	14960283	MGI:107931	GO:0001503
208	16403440	MGI:893592	GO:0001503
208	21909105	MGI:1100089	GO:0001503
208	22068587	MGI:1100089	GO:0001503
208	15355564	MGI:1314891	GO:0001503
208	19940926	MGI:1314891	GO:0001503
208	15750601	MGI:1333854	GO:0001503
208	21958845	MGI:1339753	GO:0001503
208	19251634	MGI:1344360	GO:0001503
208	20519122	MGI:1346831	GO:0001503
208	20440000	MGI:2138346	GO:0001503
208	20702777	MGI:2385126	GO:0001503
208	19805329	MGI:2685064	GO:0001503
209	21750041	MGI:99925	GO:0007283
209	21807948	MGI:102944	GO:0007283
209	9294146	MGI:104517	GO:0007283
209	23269666	MGI:1315200	GO:0007283
209	19470456	MGI:1353499	GO:0007283
209	21291880	MGI:1914487	GO:0007283
209	21478856	MGI:1915231	GO:0007283
209	22696294	MGI:1916023	GO:0007283
209	20711356	MGI:1916966	GO:0007283
209	16292313	MGI:2384854	GO:0007283
209	16427009	MGI:3525201	GO:0007283
210	17654715	MGI:1100514	GO:0009952
211	21750041	MGI:99925	GO:0007129
211	21807948	MGI:102944	GO:0007129
211	9294146	MGI:104517	GO:0007129
211	23269666	MGI:1315200	GO:0007129
211	19470456	MGI:1353499	GO:0007129
211	21291880	MGI:1914487	GO:0007129
211	21478856	MGI:1915231	GO:0007129
211	20711356	MGI:1916966	GO:0007129
211	19247432	MGI:1921325	GO:0007129
211	16292313	MGI:2384854	GO:0007129
211	16427009	MGI:3525201	GO:0007129
212	17359303	MGI:1341163	GO:0009952
212	20145239	MGI:1891740	GO:0009952
212	19270745	MGI:1922552	GO:0009952
212	19956724	MGI:2135679	GO:0009952
213	18325992	MGI:88388	GO:0022602
213	18758446	MGI:2142523	GO:0022602
214	20466003	MGI:87917	GO:0045776
214	18596078	MGI:88574	GO:0045776
214	19262461	MGI:96918	GO:0045776
214	17710229	MGI:97793	GO:0045776
214	17898038	MGI:98389	GO:0045776
214	15611339	MGI:98913	GO:0045776
214	17202406	MGI:102718	GO:0045776
214	20389022	MGI:108114	GO:0045776
214	20813865	MGI:1858416	GO:0045776
214	16767097	MGI:1888518	GO:0045776
214	16985211	MGI:1926234	GO:0045776
214	21593186	MGI:2153465	GO:0045776
214	17283064	MGI:2441720	GO:0045776
214	21131289	MGI:2442092	GO:0045776
215	15652702	MGI:1277234	GO:0048704
215	17035289	MGI:1920480	GO:0048704
215	16314533	MGI:1926321	GO:0048704
217	16407178	MGI:95489	GO:0001756
217	12668636	MGI:102780	GO:0001756
217	15746098	MGI:1339973	GO:0001756
217	18820033	MGI:2429765	GO:0001756
218	16015579	MGI:96693	GO:0060271
218	12167408	MGI:102794	GO:0060271
218	20624957	MGI:104288	GO:0060271
219	14966286	MGI:109360	GO:0048703
220	18832574	MGI:1919683	GO:0030324
221	18758446	MGI:2142523	GO:0008584
223	19417079	MGI:104767	GO:0007286
223	16932748	MGI:1096329	GO:0007286
223	15328412	MGI:1913972	GO:0007286
223	19359518	MGI:1918339	GO:0007286
223	20424323	MGI:2444945	GO:0007286
223	19091768	MGI:2685449	GO:0007286
224	21807948	MGI:102944	GO:0007129
224	9294146	MGI:104517	GO:0007129
224	19470456	MGI:1353499	GO:0007129
224	21478856	MGI:1915231	GO:0007129
224	22696294	MGI:1916023	GO:0007129
224	16292313	MGI:2384854	GO:0007129
225	17301292	MGI:104872	GO:0007283
225	23269666	MGI:1315200	GO:0007283
225	19359518	MGI:1918339	GO:0007283
225	18952892	MGI:1924825	GO:0007283
225	17360959	MGI:2149946	GO:0007283
225	22764053	MGI:2444662	GO:0007283
225	20424323	MGI:2444945	GO:0007283
225	21640725	MGI:2450915	GO:0007283
225	17080196	MGI:2654325	GO:0007283
225	21383078	MGI:2684949	GO:0007283
226	18325992	MGI:88388	GO:0001541
226	12072412	MGI:97360	GO:0001541
226	18663015	MGI:97362	GO:0001541
226	10694572	MGI:1333783	GO:0001541
226	22696294	MGI:1916023	GO:0001541
227	15899871	MGI:98664	GO:0045765
227	12354787	MGI:109548	GO:0045765
227	12093914	MGI:1346347	GO:0045765
228	20730911	MGI:88452	GO:0048704
228	14695375	MGI:102780	GO:0048704
228	16938878	MGI:892003	GO:0048704
228	17521568	MGI:1891217	GO:0048704
228	23055936	MGI:2444681	GO:0048704
229	14617570	MGI:96560	GO:0006816
229	12089348	MGI:103076	GO:0006816
229	21947295	MGI:103076	GO:0006816
229	16735444	MGI:107164	GO:0006816
229	12414538	MGI:107489	GO:0006816
229	23284964	MGI:1313314	GO:0006816
229	21816756	MGI:1342284	GO:0006816
229	15347804	MGI:1351351	GO:0006816
230	18234727	MGI:1095413	GO:0048706
230	16996494	MGI:1096325	GO:0048706
230	20145239	MGI:1891740	GO:0048706
230	19270745	MGI:1922552	GO:0048706
230	19956724	MGI:2135679	GO:0048706
231	12451134	MGI:94869	GO:0007628
231	14699416	MGI:98277	GO:0007628
231	17719550	MGI:1915674	GO:0007628
231	17855450	MGI:1921268	GO:0007628
231	18957218	MGI:1930001	GO:0007628
232	15739187	MGI:1096381	GO:0009952
232	21998026	MGI:1914372	GO:0009952
232	18213582	MGI:1919293	GO:0009952
