# Supplementary material for: Methodology for the inference of gene function from phenotype data
Source: BMC Bioinformatics. 2014 Dec 12;15(1):405. doi: 10.1186/s12859-014-0405-z (PMC4302099; doi:10.1186/s12859-014-0405-z)
Supplement: Additional file 1: — 5 files, where [RuleName] is either Plus, Minus, Plus-Plus, Minus-Minus, or Plus-Minus, corresponding to the rules described in this work. The files include the instances of all the rules and the calculated p-value. [file 12859_2014_405_MOESM1_ESM.zip › 12859_2014_405_add3.csv]

Rule #	PMID	Allele ID	GO Term
0	20005806	MGI:1349428	GO:0001541
0	18685602	MGI:1930079	GO:0001541
0	17563351	MGI:2663985	GO:0001541
1	20005806	MGI:1349428	GO:0001541
1	18685602	MGI:1930079	GO:0001541
2	20005806	MGI:1349428	GO:0001541
2	18685602	MGI:1930079	GO:0001541
2	17563351	MGI:2663985	GO:0001541
3	20005806	MGI:1349428	GO:0001541
3	18685602	MGI:1930079	GO:0001541
6	17283043	MGI:102779	GO:0030324
6	19805361	MGI:1354946	GO:0030324
9	19000668	MGI:1333850	GO:0007368
9	17075880	MGI:2447670	GO:0007368
17	18325992	MGI:88388	GO:0001541
17	11162635	MGI:88587	GO:0001541
17	21149718	MGI:102673	GO:0001541
17	16143109	MGI:1096381	GO:0001541
17	10558910	MGI:1352467	GO:0001541
17	16234973	MGI:1352467	GO:0001541
17	22067321	MGI:2148793	GO:0001541
17	17563351	MGI:2663985	GO:0001541
22	20338044	MGI:103222	GO:0009952
22	22819676	MGI:1352498	GO:0009952
22	19270745	MGI:1922552	GO:0009952
23	22819676	MGI:1352498	GO:0009952
24	22819676	MGI:1352498	GO:0009952
26	17595229	MGI:2663985	GO:0001541
27	5565073	MGI:97454	GO:0001675
27	19258705	MGI:894645	GO:0001675
27	20359371	MGI:1341878	GO:0001675
27	12556490	MGI:1345156	GO:0001675
28	15044845	MGI:95388	GO:0042474
28	19073250	MGI:95524	GO:0042474
28	12606286	MGI:95689	GO:0042474
28	14981357	MGI:97492	GO:0042474
28	18096605	MGI:104327	GO:0042474
28	16564235	MGI:109587	GO:0042474
29	18325992	MGI:88388	GO:0001541
29	11162635	MGI:88587	GO:0001541
29	21149718	MGI:102673	GO:0001541
29	16143109	MGI:1096381	GO:0001541
29	10558910	MGI:1352467	GO:0001541
29	16234973	MGI:1352467	GO:0001541
29	22067321	MGI:2148793	GO:0001541
29	17563351	MGI:2663985	GO:0001541
30	18325992	MGI:88388	GO:0001541
30	22067321	MGI:2148793	GO:0001541
30	17563351	MGI:2663985	GO:0001541
31	17476358	MGI:97849	GO:0048535
31	21087515	MGI:2137302	GO:0048535
32	18325992	MGI:88388	GO:0001541
32	11162635	MGI:88587	GO:0001541
32	21149718	MGI:102673	GO:0001541
32	16143109	MGI:1096381	GO:0001541
32	10558910	MGI:1352467	GO:0001541
32	16234973	MGI:1352467	GO:0001541
32	22067321	MGI:2148793	GO:0001541
32	17563351	MGI:2663985	GO:0001541
33	18325992	MGI:88388	GO:0001541
33	22067321	MGI:2148793	GO:0001541
33	17563351	MGI:2663985	GO:0001541
34	22819676	MGI:1352498	GO:0009952
35	20338044	MGI:103222	GO:0009952
35	22819676	MGI:1352498	GO:0009952
35	19270745	MGI:1922552	GO:0009952
36	20338044	MGI:103222	GO:0009952
36	22819676	MGI:1352498	GO:0009952
36	19270745	MGI:1922552	GO:0009952
37	17476358	MGI:97849	GO:0048535
37	9432976	MGI:1099800	GO:0048535
37	21205887	MGI:1891831	GO:0048535
37	21087515	MGI:2137302	GO:0048535
38	20338044	MGI:103222	GO:0009952
38	22819676	MGI:1352498	GO:0009952
38	19270745	MGI:1922552	GO:0009952
39	22819676	MGI:1352498	GO:0009952
39	19270745	MGI:1922552	GO:0009952
40	18325992	MGI:88388	GO:0001541
40	22067321	MGI:2148793	GO:0001541
40	17563351	MGI:2663985	GO:0001541
41	18325992	MGI:88388	GO:0001541
41	11162635	MGI:88587	GO:0001541
41	21149718	MGI:102673	GO:0001541
41	16143109	MGI:1096381	GO:0001541
41	10558910	MGI:1352467	GO:0001541
41	16234973	MGI:1352467	GO:0001541
41	22067321	MGI:2148793	GO:0001541
41	17563351	MGI:2663985	GO:0001541
42	14695375	MGI:102780	GO:0042472
42	18678597	MGI:109344	GO:0042472
44	21765215	MGI:96976	GO:0001822
44	12588882	MGI:1098271	GO:0001822
44	15888484	MGI:1351634	GO:0001822
44	18757825	MGI:2652860	GO:0001822
45	5565073	MGI:97454	GO:0001675
45	19258705	MGI:894645	GO:0001675
45	12556490	MGI:1345156	GO:0001675
45	12110578	MGI:1346999	GO:0001675
45	19359518	MGI:1918339	GO:0001675
45	12149515	MGI:2149946	GO:0001675
45	15774719	MGI:2152345	GO:0001675
45	22764053	MGI:2444662	GO:0001675
45	20424323	MGI:2444945	GO:0001675
45	21383078	MGI:2684949	GO:0001675
46	21826198	MGI:102793	GO:0009952
48	16531066	MGI:97282	GO:0007608
48	23077041	MGI:99675	GO:0007608
48	23028982	MGI:103285	GO:0007608
48	17724338	MGI:106030	GO:0007608
48	15071119	MGI:108040	GO:0007608
48	21516098	MGI:2387214	GO:0007608
48	22057188	MGI:2447362	GO:0007608
48	22837392	MGI:2685073	GO:0007608
50	19127565	MGI:103302	GO:0048704
51	19127565	MGI:103302	GO:0048704
54	17179092	MGI:96561	GO:0048535
54	18025196	MGI:1099800	GO:0048535
54	20818394	MGI:2181659	GO:0048535
55	17476358	MGI:97849	GO:0048535
55	18362329	MGI:102724	GO:0048535
55	20080663	MGI:102726	GO:0048535
55	22438253	MGI:109563	GO:0048535
55	22773809	MGI:1197013	GO:0048535
55	12970761	MGI:1342293	GO:0048535
55	15294947	MGI:1350931	GO:0048535
55	18796632	MGI:2442232	GO:0048535
56	19127565	MGI:103302	GO:0048704
57	21048919	MGI:1929289	GO:0001541
57	16537498	MGI:2181363	GO:0001541
60	14723851	MGI:95728	GO:0007368
60	22698544	MGI:1914160	GO:0007368
60	17027958	MGI:1921166	GO:0007368
61	19287388	MGI:98297	GO:0030900
61	22159418	MGI:98386	GO:0030900
61	18033766	MGI:107321	GO:0030900
61	18054781	MGI:1274781	GO:0030900
61	23047693	MGI:1335106	GO:0030900
61	18459960	MGI:1341070	GO:0030900
61	14645240	MGI:1355330	GO:0030900
61	19332558	MGI:1858236	GO:0030900
61	22886576	MGI:1891832	GO:0030900
61	16540508	MGI:1920441	GO:0030900
61	21071672	MGI:1925810	GO:0030900
61	20619750	MGI:2138319	GO:0030900
61	20460369	MGI:2384875	GO:0030900
65	19127565	MGI:103302	GO:0048704
68	18325992	MGI:88388	GO:0001541
68	22067321	MGI:2148793	GO:0001541
69	18325992	MGI:88388	GO:0001541
69	11162635	MGI:88587	GO:0001541
69	21149718	MGI:102673	GO:0001541
69	16143109	MGI:1096381	GO:0001541
69	10558910	MGI:1352467	GO:0001541
69	16234973	MGI:1352467	GO:0001541
69	22067321	MGI:2148793	GO:0001541
69	17563351	MGI:2663985	GO:0001541
70	22819676	MGI:1352498	GO:0009952
70	19270745	MGI:1922552	GO:0009952
71	20338044	MGI:103222	GO:0009952
71	22819676	MGI:1352498	GO:0009952
71	19270745	MGI:1922552	GO:0009952
72	22819676	MGI:1352498	GO:0009952
72	19270745	MGI:1922552	GO:0009952
74	18325992	MGI:88388	GO:0001541
74	22067321	MGI:2148793	GO:0001541
74	17563351	MGI:2663985	GO:0001541
75	18325992	MGI:88388	GO:0001541
75	11162635	MGI:88587	GO:0001541
75	21149718	MGI:102673	GO:0001541
75	16143109	MGI:1096381	GO:0001541
75	10558910	MGI:1352467	GO:0001541
75	16234973	MGI:1352467	GO:0001541
75	22067321	MGI:2148793	GO:0001541
75	17563351	MGI:2663985	GO:0001541
76	18325992	MGI:88388	GO:0001541
76	22067321	MGI:2148793	GO:0001541
76	17563351	MGI:2663985	GO:0001541
77	22067321	MGI:2148793	GO:0001541
77	17563351	MGI:2663985	GO:0001541
78	22067321	MGI:2148793	GO:0001541
78	17563351	MGI:2663985	GO:0001541
80	22067321	MGI:2148793	GO:0001541
80	17563351	MGI:2663985	GO:0001541
81	18325992	MGI:88388	GO:0001541
81	22067321	MGI:2148793	GO:0001541
82	18325992	MGI:88388	GO:0001541
82	11162635	MGI:88587	GO:0001541
82	21149718	MGI:102673	GO:0001541
82	16143109	MGI:1096381	GO:0001541
82	10558910	MGI:1352467	GO:0001541
82	16234973	MGI:1352467	GO:0001541
82	22067321	MGI:2148793	GO:0001541
82	17563351	MGI:2663985	GO:0001541
83	15044845	MGI:95388	GO:0042474
83	19073250	MGI:95524	GO:0042474
83	12606286	MGI:95689	GO:0042474
83	14981357	MGI:97492	GO:0042474
83	18096605	MGI:104327	GO:0042474
83	16564235	MGI:109587	GO:0042474
86	9432976	MGI:1099800	GO:0048535
87	19127565	MGI:103302	GO:0048704
90	12654299	MGI:97359	GO:0007368
90	15475956	MGI:109340	GO:0007368
91	18325992	MGI:88388	GO:0001541
91	22067321	MGI:2148793	GO:0001541
91	17563351	MGI:2663985	GO:0001541
93	20067920	MGI:88005	GO:0042475
93	12952213	MGI:101900	GO:0042475
93	21420399	MGI:1930813	GO:0042475
93	17420280	MGI:2442114	GO:0042475
94	16900517	MGI:101926	GO:0042472
94	14628042	MGI:102780	GO:0042472
94	15363417	MGI:107159	GO:0042472
94	19913004	MGI:109360	GO:0042472
94	23226461	MGI:1888519	GO:0042472
95	16900517	MGI:101926	GO:0042472
95	14628042	MGI:102780	GO:0042472
95	15363417	MGI:107159	GO:0042472
95	19913004	MGI:109360	GO:0042472
95	23226461	MGI:1888519	GO:0042472
99	14695375	MGI:102780	GO:0042472
99	18678597	MGI:109344	GO:0042472
103	19127565	MGI:103302	GO:0048704
104	19127565	MGI:103302	GO:0048704
108	22698544	MGI:1914160	GO:0009952
108	17442300	MGI:2384768	GO:0009952
109	16790509	MGI:105382	GO:0043066
109	20093497	MGI:1099818	GO:0043066
109	17923534	MGI:1330839	GO:0043066
109	14983020	MGI:1859333	GO:0043066
109	16287848	MGI:1919439	GO:0043066
110	16900517	MGI:101926	GO:0042472
110	14628042	MGI:102780	GO:0042472
110	15363417	MGI:107159	GO:0042472
110	19913004	MGI:109360	GO:0042472
110	23226461	MGI:1888519	GO:0042472
111	15294947	MGI:1350931	GO:0048535
117	19287388	MGI:98297	GO:0030900
117	22159418	MGI:98386	GO:0030900
117	18033766	MGI:107321	GO:0030900
117	18054781	MGI:1274781	GO:0030900
117	23047693	MGI:1335106	GO:0030900
117	18459960	MGI:1341070	GO:0030900
117	14645240	MGI:1355330	GO:0030900
117	19332558	MGI:1858236	GO:0030900
117	22886576	MGI:1891832	GO:0030900
117	16540508	MGI:1920441	GO:0030900
117	21071672	MGI:1925810	GO:0030900
117	20619750	MGI:2138319	GO:0030900
117	20460369	MGI:2384875	GO:0030900
118	17179092	MGI:96561	GO:0048535
118	18025196	MGI:1099800	GO:0048535
118	20818394	MGI:2181659	GO:0048535
119	17179092	MGI:96561	GO:0048535
119	18025196	MGI:1099800	GO:0048535
119	20818394	MGI:2181659	GO:0048535
121	19287388	MGI:98297	GO:0030900
121	18033766	MGI:107321	GO:0030900
121	16540508	MGI:1920441	GO:0030900
121	20619750	MGI:2138319	GO:0030900
121	20460369	MGI:2384875	GO:0030900
123	15514086	MGI:96783	GO:0001541
123	17951539	MGI:104774	GO:0001541
124	15514086	MGI:96783	GO:0001541
124	17951539	MGI:104774	GO:0001541
124	21048919	MGI:1929289	GO:0001541
124	16537498	MGI:2181363	GO:0001541
125	16900517	MGI:101926	GO:0042472
125	19913004	MGI:109360	GO:0042472
126	18096605	MGI:104327	GO:0042474
126	17216607	MGI:2139360	GO:0042474
132	19127565	MGI:103302	GO:0048704
133	19127565	MGI:103302	GO:0048704
135	14723851	MGI:95728	GO:0007368
135	21559415	MGI:104659	GO:0007368
135	23184148	MGI:106676	GO:0007368
135	19000668	MGI:1333850	GO:0007368
135	22698544	MGI:1914160	GO:0007368
135	17027958	MGI:1921166	GO:0007368
135	21750036	MGI:1924217	GO:0007368
135	21209331	MGI:1932386	GO:0007368
135	19776033	MGI:3584243	GO:0007368
135	21045211	MGI:3584243	GO:0007368
136	18519639	MGI:97515	GO:0035137
136	21826198	MGI:102793	GO:0035137
138	22819676	MGI:1352498	GO:0009952
138	19270745	MGI:1922552	GO:0009952
139	20338044	MGI:103222	GO:0009952
139	22819676	MGI:1352498	GO:0009952
139	19270745	MGI:1922552	GO:0009952
140	20338044	MGI:103222	GO:0009952
141	20596238	MGI:98359	GO:0048536
142	15514086	MGI:96783	GO:0001541
142	18790090	MGI:99135	GO:0001541
143	15514086	MGI:96783	GO:0001541
143	18790090	MGI:99135	GO:0001541
148	22819676	MGI:1352498	GO:0009952
148	19270745	MGI:1922552	GO:0009952
149	20338044	MGI:103222	GO:0009952
149	22819676	MGI:1352498	GO:0009952
149	19270745	MGI:1922552	GO:0009952
150	22396656	MGI:107933	GO:0007286
150	12695510	MGI:1340044	GO:0007286
150	15328412	MGI:1913972	GO:0007286
150	19359518	MGI:1918339	GO:0007286
150	17517695	MGI:2385046	GO:0007286
150	15367682	MGI:2446854	GO:0007286
150	16054031	MGI:2660854	GO:0007286
150	19091768	MGI:2685449	GO:0007286
151	20338044	MGI:103222	GO:0009952
154	21765215	MGI:96976	GO:0001822
154	12588882	MGI:1098271	GO:0001822
154	15888484	MGI:1351634	GO:0001822
154	18757825	MGI:2652860	GO:0001822
155	18384745	MGI:104797	GO:0048535
159	15746429	MGI:2181407	GO:0009409
159	21555074	MGI:2443101	GO:0009409
160	14981357	MGI:97492	GO:0042474
160	18096605	MGI:104327	GO:0042474
160	16564235	MGI:109587	GO:0042474
161	18025196	MGI:1099800	GO:0048535
161	15294947	MGI:1350931	GO:0048535
162	15294947	MGI:1350931	GO:0048535
163	16900517	MGI:101926	GO:0042472
163	14628042	MGI:102780	GO:0042472
163	15363417	MGI:107159	GO:0042472
163	19913004	MGI:109360	GO:0042472
163	23226461	MGI:1888519	GO:0042472
164	18384745	MGI:104797	GO:0048535
164	9432976	MGI:1099800	GO:0048535
166	19778998	MGI:98642	GO:0007286
166	16850391	MGI:1097712	GO:0007286
166	20004656	MGI:1202878	GO:0007286
166	15107851	MGI:1298230	GO:0007286
166	17192404	MGI:1321119	GO:0007286
166	12556490	MGI:1345156	GO:0007286
166	12110578	MGI:1346999	GO:0007286
166	16272280	MGI:1888996	GO:0007286
166	15247423	MGI:1913192	GO:0007286
166	21291880	MGI:1914487	GO:0007286
166	19571264	MGI:1916698	GO:0007286
166	15710904	MGI:1917319	GO:0007286
166	19359518	MGI:1918339	GO:0007286
166	15870294	MGI:2148775	GO:0007286
166	19091768	MGI:2685449	GO:0007286
166	9674995	MGI:105076	GO:0007286
167	20503384	MGI:95523	GO:0048704
167	19127565	MGI:103302	GO:0048704
168	20503384	MGI:95523	GO:0048704
169	20503384	MGI:95523	GO:0048704
170	20503384	MGI:95523	GO:0048704
171	19287388	MGI:98297	GO:0030900
171	22159418	MGI:98386	GO:0030900
171	18033766	MGI:107321	GO:0030900
171	18054781	MGI:1274781	GO:0030900
171	23047693	MGI:1335106	GO:0030900
171	18459960	MGI:1341070	GO:0030900
171	14645240	MGI:1355330	GO:0030900
171	19332558	MGI:1858236	GO:0030900
171	22886576	MGI:1891832	GO:0030900
171	16540508	MGI:1920441	GO:0030900
171	21071672	MGI:1925810	GO:0030900
171	20619750	MGI:2138319	GO:0030900
171	20460369	MGI:2384875	GO:0030900
172	20503384	MGI:95523	GO:0048704
173	20503384	MGI:95523	GO:0048704
174	18033766	MGI:107321	GO:0030900
174	20619750	MGI:2138319	GO:0030900
174	20460369	MGI:2384875	GO:0030900
175	18384745	MGI:104797	GO:0048535
176	18384745	MGI:104797	GO:0048535
177	18384745	MGI:104797	GO:0048535
178	21307093	MGI:1099818	GO:0007368
178	17027958	MGI:1921166	GO:0007368
178	19218456	MGI:2446294	GO:0007368
179	15294947	MGI:1350931	GO:0048535
180	15294947	MGI:1350931	GO:0048535
181	18325992	MGI:88388	GO:0001541
181	12072412	MGI:97360	GO:0001541
181	18663015	MGI:97362	GO:0001541
181	18268329	MGI:109392	GO:0001541
181	10694572	MGI:1333783	GO:0001541
181	22696294	MGI:1916023	GO:0001541
182	22485132	MGI:102793	GO:0001657
183	18384745	MGI:104797	GO:0048535
184	19287388	MGI:98297	GO:0030900
184	22159418	MGI:98386	GO:0030900
184	18033766	MGI:107321	GO:0030900
184	18054781	MGI:1274781	GO:0030900
184	23047693	MGI:1335106	GO:0030900
184	18459960	MGI:1341070	GO:0030900
184	14645240	MGI:1355330	GO:0030900
184	19332558	MGI:1858236	GO:0030900
184	22886576	MGI:1891832	GO:0030900
184	16540508	MGI:1920441	GO:0030900
184	21071672	MGI:1925810	GO:0030900
184	20619750	MGI:2138319	GO:0030900
184	20460369	MGI:2384875	GO:0030900
185	17420280	MGI:2442114	GO:0042475
186	12801998	MGI:97822	GO:0007286
186	19778998	MGI:98642	GO:0007286
186	19417079	MGI:104767	GO:0007286
186	17301292	MGI:104872	GO:0007286
186	16850391	MGI:1097712	GO:0007286
186	20004656	MGI:1202878	GO:0007286
186	15107851	MGI:1298230	GO:0007286
186	12556490	MGI:1345156	GO:0007286
186	12110578	MGI:1346999	GO:0007286
186	16272280	MGI:1888996	GO:0007286
186	15247423	MGI:1913192	GO:0007286
186	21291880	MGI:1914487	GO:0007286
186	19571264	MGI:1916698	GO:0007286
186	15710904	MGI:1917319	GO:0007286
186	19359518	MGI:1918339	GO:0007286
186	15870294	MGI:2148775	GO:0007286
186	19091768	MGI:2685449	GO:0007286
187	20503384	MGI:95523	GO:0048704
188	15294947	MGI:1350931	GO:0048535
189	20503384	MGI:95523	GO:0048704
190	18096605	MGI:104327	GO:0042474
190	17216607	MGI:2139360	GO:0042474
191	21048919	MGI:1929289	GO:0001541
191	16537498	MGI:2181363	GO:0001541
192	12801998	MGI:97822	GO:0007286
192	19778998	MGI:98642	GO:0007286
192	17301292	MGI:104872	GO:0007286
192	16850391	MGI:1097712	GO:0007286
192	20004656	MGI:1202878	GO:0007286
192	15107851	MGI:1298230	GO:0007286
192	12556490	MGI:1345156	GO:0007286
192	12110578	MGI:1346999	GO:0007286
192	16272280	MGI:1888996	GO:0007286
192	18353305	MGI:1890651	GO:0007286
192	15247423	MGI:1913192	GO:0007286
192	21291880	MGI:1914487	GO:0007286
192	19571264	MGI:1916698	GO:0007286
192	15710904	MGI:1917319	GO:0007286
192	19359518	MGI:1918339	GO:0007286
192	15870294	MGI:2148775	GO:0007286
192	19091768	MGI:2685449	GO:0007286
193	15514086	MGI:96783	GO:0001541
193	17951539	MGI:104774	GO:0001541
194	19287388	MGI:98297	GO:0030900
194	22159418	MGI:98386	GO:0030900
194	18033766	MGI:107321	GO:0030900
194	18054781	MGI:1274781	GO:0030900
194	23047693	MGI:1335106	GO:0030900
194	18459960	MGI:1341070	GO:0030900
194	14645240	MGI:1355330	GO:0030900
194	19332558	MGI:1858236	GO:0030900
194	22886576	MGI:1891832	GO:0030900
194	16540508	MGI:1920441	GO:0030900
194	21071672	MGI:1925810	GO:0030900
194	20619750	MGI:2138319	GO:0030900
194	20460369	MGI:2384875	GO:0030900
195	17216607	MGI:2139360	GO:0042474
196	18033766	MGI:107321	GO:0030900
196	14645240	MGI:1355330	GO:0030900
196	22886576	MGI:1891832	GO:0030900
196	20619750	MGI:2138319	GO:0030900
196	20460369	MGI:2384875	GO:0030900
197	15746429	MGI:2181407	GO:0009409
197	21555074	MGI:2443101	GO:0009409
198	18325992	MGI:88388	GO:0001541
198	22067321	MGI:2148793	GO:0001541
199	18325992	MGI:88388	GO:0001541
199	11162635	MGI:88587	GO:0001541
199	21149718	MGI:102673	GO:0001541
199	16143109	MGI:1096381	GO:0001541
199	10558910	MGI:1352467	GO:0001541
199	16234973	MGI:1352467	GO:0001541
199	22067321	MGI:2148793	GO:0001541
199	17563351	MGI:2663985	GO:0001541
200	22067321	MGI:2148793	GO:0001541
200	17563351	MGI:2663985	GO:0001541
201	18096605	MGI:104327	GO:0042474
201	17216607	MGI:2139360	GO:0042474
202	18096605	MGI:104327	GO:0042474
202	17216607	MGI:2139360	GO:0042474
203	20338044	MGI:103222	GO:0009952
203	22819676	MGI:1352498	GO:0009952
203	19270745	MGI:1922552	GO:0009952
204	20338044	MGI:103222	GO:0009952
207	19127565	MGI:103302	GO:0048704
209	14645240	MGI:1355330	GO:0030900
209	22886576	MGI:1891832	GO:0030900
209	21071672	MGI:1925810	GO:0030900
209	20460369	MGI:2384875	GO:0030900
210	18096605	MGI:104327	GO:0042474
210	17216607	MGI:2139360	GO:0042474
211	22819676	MGI:1352498	GO:0009952
211	19270745	MGI:1922552	GO:0009952
212	20338044	MGI:103222	GO:0009952
212	22819676	MGI:1352498	GO:0009952
212	19270745	MGI:1922552	GO:0009952
213	20338044	MGI:103222	GO:0009952
215	16847325	MGI:104555	GO:0042472
216	19127565	MGI:103302	GO:0048704
217	19127565	MGI:103302	GO:0048704
218	19127565	MGI:103302	GO:0048704
219	19127565	MGI:103302	GO:0048704
220	17216607	MGI:2139360	GO:0042474
221	20503384	MGI:95523	GO:0048704
221	19127565	MGI:103302	GO:0048704
222	21307093	MGI:1099818	GO:0007368
222	17027958	MGI:1921166	GO:0007368
222	19218456	MGI:2446294	GO:0007368
223	18519639	MGI:97515	GO:0035137
223	21826198	MGI:102793	GO:0035137
224	21307093	MGI:1099818	GO:0007368
224	17027958	MGI:1921166	GO:0007368
225	18325992	MGI:88388	GO:0001541
225	12072412	MGI:97360	GO:0001541
225	18268329	MGI:109392	GO:0001541
225	10694572	MGI:1333783	GO:0001541
225	22696294	MGI:1916023	GO:0001541
226	18519639	MGI:97515	GO:0035137
228	9432976	MGI:1099800	GO:0048535
228	21205887	MGI:1891831	GO:0048535
228	21087515	MGI:2137302	GO:0048535
229	18325992	MGI:88388	GO:0001541
229	21149718	MGI:102673	GO:0001541
229	22067321	MGI:2148793	GO:0001541
230	18325992	MGI:88388	GO:0001541
230	11162635	MGI:88587	GO:0001541
230	21149718	MGI:102673	GO:0001541
230	16143109	MGI:1096381	GO:0001541
230	10558910	MGI:1352467	GO:0001541
230	16234973	MGI:1352467	GO:0001541
230	22067321	MGI:2148793	GO:0001541
230	17563351	MGI:2663985	GO:0001541
231	18325992	MGI:88388	GO:0001541
231	21149718	MGI:102673	GO:0001541
231	17563351	MGI:2663985	GO:0001541
232	21149718	MGI:102673	GO:0001541
232	17563351	MGI:2663985	GO:0001541
233	21149718	MGI:102673	GO:0001541
233	22067321	MGI:2148793	GO:0001541
233	17563351	MGI:2663985	GO:0001541
234	21149718	MGI:102673	GO:0001541
235	18325992	MGI:88388	GO:0001541
235	18268329	MGI:109392	GO:0001541
235	10694572	MGI:1333783	GO:0001541
237	19287388	MGI:98297	GO:0030900
237	22159418	MGI:98386	GO:0030900
237	18033766	MGI:107321	GO:0030900
237	18054781	MGI:1274781	GO:0030900
237	23047693	MGI:1335106	GO:0030900
237	18459960	MGI:1341070	GO:0030900
237	14645240	MGI:1355330	GO:0030900
237	19332558	MGI:1858236	GO:0030900
237	22886576	MGI:1891832	GO:0030900
237	16540508	MGI:1920441	GO:0030900
237	21071672	MGI:1925810	GO:0030900
237	20619750	MGI:2138319	GO:0030900
237	20460369	MGI:2384875	GO:0030900
243	21149718	MGI:102673	GO:0001541
244	19651893	MGI:88138	GO:0009791
244	16790509	MGI:105382	GO:0009791
244	16785743	MGI:1891468	GO:0009791
244	17636028	MGI:1917649	GO:0009791
245	18325992	MGI:88388	GO:0001541
245	21149718	MGI:102673	GO:0001541
245	22067321	MGI:2148793	GO:0001541
246	18325992	MGI:88388	GO:0001541
246	11162635	MGI:88587	GO:0001541
246	21149718	MGI:102673	GO:0001541
246	16143109	MGI:1096381	GO:0001541
246	10558910	MGI:1352467	GO:0001541
246	16234973	MGI:1352467	GO:0001541
246	22067321	MGI:2148793	GO:0001541
246	17563351	MGI:2663985	GO:0001541
247	21149718	MGI:102673	GO:0001541
247	22067321	MGI:2148793	GO:0001541
247	17563351	MGI:2663985	GO:0001541
248	18325992	MGI:88388	GO:0001541
248	22067321	MGI:2148793	GO:0001541
249	18325992	MGI:88388	GO:0001541
249	11162635	MGI:88587	GO:0001541
249	21149718	MGI:102673	GO:0001541
249	16143109	MGI:1096381	GO:0001541
249	10558910	MGI:1352467	GO:0001541
249	16234973	MGI:1352467	GO:0001541
249	22067321	MGI:2148793	GO:0001541
249	17563351	MGI:2663985	GO:0001541
250	18325992	MGI:88388	GO:0001541
250	17563351	MGI:2663985	GO:0001541
251	18325992	MGI:88388	GO:0001541
251	17563351	MGI:2663985	GO:0001541
252	18325992	MGI:88388	GO:0001541
252	22067321	MGI:2148793	GO:0001541
252	17563351	MGI:2663985	GO:0001541
253	18325992	MGI:88388	GO:0001541
253	22067321	MGI:2148793	GO:0001541
253	17563351	MGI:2663985	GO:0001541
254	20067920	MGI:88005	GO:0042475
254	17420280	MGI:2442114	GO:0042475
255	22037768	MGI:97424	GO:0030382
255	12801998	MGI:97822	GO:0030382
255	12167408	MGI:102794	GO:0030382
255	19417079	MGI:104767	GO:0030382
255	17301292	MGI:104872	GO:0030382
255	22396656	MGI:107933	GO:0030382
255	17311913	MGI:894288	GO:0030382
255	17003133	MGI:1274789	GO:0030382
255	15107851	MGI:1298230	GO:0030382
255	12695510	MGI:1340044	GO:0030382
255	17442852	MGI:1918168	GO:0030382
255	12149515	MGI:2149946	GO:0030382
255	17517695	MGI:2385046	GO:0030382
255	22764053	MGI:2444662	GO:0030382
255	20691678	MGI:2684999	GO:0030382
256	17179092	MGI:96561	GO:0048535
256	18025196	MGI:1099800	GO:0048535
256	20818394	MGI:2181659	GO:0048535
257	18025196	MGI:1099800	GO:0048535
257	20818394	MGI:2181659	GO:0048535
258	17179092	MGI:96561	GO:0048535
258	18025196	MGI:1099800	GO:0048535
258	20818394	MGI:2181659	GO:0048535
259	18325992	MGI:88388	GO:0001541
259	22067321	MGI:2148793	GO:0001541
260	18325992	MGI:88388	GO:0001541
260	11162635	MGI:88587	GO:0001541
260	21149718	MGI:102673	GO:0001541
260	16143109	MGI:1096381	GO:0001541
260	10558910	MGI:1352467	GO:0001541
260	16234973	MGI:1352467	GO:0001541
260	22067321	MGI:2148793	GO:0001541
260	17563351	MGI:2663985	GO:0001541
261	18325992	MGI:88388	GO:0001541
261	17563351	MGI:2663985	GO:0001541
262	18325992	MGI:88388	GO:0001541
262	17563351	MGI:2663985	GO:0001541
263	18325992	MGI:88388	GO:0001541
263	22067321	MGI:2148793	GO:0001541
263	17563351	MGI:2663985	GO:0001541
264	18325992	MGI:88388	GO:0001541
265	20067920	MGI:88005	GO:0042475
265	17420280	MGI:2442114	GO:0042475
266	14723851	MGI:95728	GO:0007368
266	22698544	MGI:1914160	GO:0007368
266	17027958	MGI:1921166	GO:0007368
267	17027958	MGI:1921166	GO:0007368
268	20503384	MGI:95523	GO:0048704
268	19127565	MGI:103302	GO:0048704
269	20503384	MGI:95523	GO:0048704
269	19127565	MGI:103302	GO:0048704
270	20503384	MGI:95523	GO:0048704
270	19127565	MGI:103302	GO:0048704
271	18325992	MGI:88388	GO:0001541
272	19997487	MGI:97750	GO:0007568
272	19091948	MGI:97800	GO:0007568
272	15105378	MGI:106209	GO:0007568
272	19620979	MGI:108028	GO:0007568
272	15703192	MGI:892977	GO:0007568
272	16847346	MGI:1096381	GO:0007568
272	17872905	MGI:1339998	GO:0007568
272	20548961	MGI:1919227	GO:0007568
272	17227869	MGI:2445003	GO:0007568
273	22698544	MGI:1914160	GO:0009952
273	17442300	MGI:2384768	GO:0009952
280	21149718	MGI:102673	GO:0001541
280	22067321	MGI:2148793	GO:0001541
281	18268329	MGI:109392	GO:0001541
281	10694572	MGI:1333783	GO:0001541
282	22493258	MGI:97740	GO:0051276
282	20838603	MGI:101845	GO:0051276
282	17785530	MGI:104288	GO:0051276
282	21240276	MGI:106299	GO:0051276
282	22869596	MGI:107202	GO:0051276
282	18801727	MGI:894678	GO:0051276
282	23209306	MGI:1100510	GO:0051276
282	11102810	MGI:1202709	GO:0051276
282	19570515	MGI:1330810	GO:0051276
282	12748381	MGI:1333811	GO:0051276
282	18854157	MGI:1335098	GO:0051276
282	20133615	MGI:1335098	GO:0051276
282	18455451	MGI:1342279	GO:0051276
282	12629043	MGI:1349427	GO:0051276
282	12640136	MGI:1351320	GO:0051276
282	20473324	MGI:1890645	GO:0051276
282	22940690	MGI:1917167	GO:0051276
282	21436583	MGI:1919650	GO:0051276
282	19730684	MGI:1921318	GO:0051276
282	23187126	MGI:3045318	GO:0051276
283	16200066	MGI:87999	GO:0008203
283	1411543	MGI:88057	GO:0008203
283	17275002	MGI:88057	GO:0008203
283	17478727	MGI:96765	GO:0008203
283	17960025	MGI:96765	GO:0008203
283	18820241	MGI:96765	GO:0008203
283	15001574	MGI:101884	GO:0008203
283	17403372	MGI:1915703	GO:0008203
283	21856199	MGI:1927665	GO:0008203
283	16794820	MGI:2143311	GO:0008203
284	17179092	MGI:96561	GO:0048535
284	18025196	MGI:1099800	GO:0048535
284	20818394	MGI:2181659	GO:0048535
285	17179092	MGI:96561	GO:0048535
285	18025196	MGI:1099800	GO:0048535
285	20818394	MGI:2181659	GO:0048535
286	17179092	MGI:96561	GO:0048535
286	18025196	MGI:1099800	GO:0048535
286	20818394	MGI:2181659	GO:0048535
287	17179092	MGI:96561	GO:0048535
287	18025196	MGI:1099800	GO:0048535
287	20818394	MGI:2181659	GO:0048535
288	16847325	MGI:104555	GO:0042472
290	17179092	MGI:96561	GO:0048535
290	18025196	MGI:1099800	GO:0048535
291	17179092	MGI:96561	GO:0048535
291	18025196	MGI:1099800	GO:0048535
291	20818394	MGI:2181659	GO:0048535
293	15294947	MGI:1350931	GO:0048535
294	18325992	MGI:88388	GO:0001541
294	21149718	MGI:102673	GO:0001541
294	22067321	MGI:2148793	GO:0001541
296	18025196	MGI:1099800	GO:0048535
297	16452504	MGI:97902	GO:0043066
297	16790509	MGI:105382	GO:0043066
297	17923534	MGI:1330839	GO:0043066
297	14983020	MGI:1859333	GO:0043066
297	16287848	MGI:1919439	GO:0043066
298	20133609	MGI:96448	GO:0048535
298	21333553	MGI:104741	GO:0048535
298	15832287	MGI:104798	GO:0048535
298	17392163	MGI:1333797	GO:0048535
300	23226340	MGI:1347347	GO:0030216
301	16452504	MGI:97902	GO:0043066
301	16790509	MGI:105382	GO:0043066
301	16287848	MGI:1919439	GO:0043066
302	12434331	MGI:101926	GO:0048704
302	17127413	MGI:106676	GO:0048704
303	17179092	MGI:96561	GO:0048535
303	18025196	MGI:1099800	GO:0048535
303	20818394	MGI:2181659	GO:0048535
304	17179092	MGI:96561	GO:0048535
304	20818394	MGI:2181659	GO:0048535
305	12434331	MGI:101926	GO:0048704
305	17127413	MGI:106676	GO:0048704
307	18325992	MGI:88388	GO:0001541
307	18663015	MGI:97362	GO:0001541
307	10694572	MGI:1333783	GO:0001541
307	22696294	MGI:1916023	GO:0001541
308	18325992	MGI:88388	GO:0001541
308	18663015	MGI:97362	GO:0001541
308	18268329	MGI:109392	GO:0001541
308	22696294	MGI:1916023	GO:0001541
309	18685602	MGI:1930079	GO:0001541
309	19759265	MGI:2684058	GO:0001541
310	22771120	MGI:1913884	GO:0001541
310	22621333	MGI:1922908	GO:0001541
310	21048919	MGI:1929289	GO:0001541
310	18685602	MGI:1930079	GO:0001541
310	19759265	MGI:2684058	GO:0001541
312	17179092	MGI:96561	GO:0048535
312	18025196	MGI:1099800	GO:0048535
312	20818394	MGI:2181659	GO:0048535
313	14723851	MGI:95728	GO:0007368
313	22698544	MGI:1914160	GO:0007368
313	17027958	MGI:1921166	GO:0007368
314	17027958	MGI:1921166	GO:0007368
316	19451219	MGI:1914256	GO:0043588
316	15143190	MGI:1929915	GO:0043588
317	19451219	MGI:1914256	GO:0043588
317	15143190	MGI:1929915	GO:0043588
318	23226340	MGI:1347347	GO:0043588
318	19451219	MGI:1914256	GO:0043588
318	15143190	MGI:1929915	GO:0043588
319	19451219	MGI:1914256	GO:0043588
319	15143190	MGI:1929915	GO:0043588
320	19451219	MGI:1914256	GO:0043588
320	15143190	MGI:1929915	GO:0043588
321	23226340	MGI:1347347	GO:0030216
322	19997487	MGI:97750	GO:0007568
322	19091948	MGI:97800	GO:0007568
322	15105378	MGI:106209	GO:0007568
322	19620979	MGI:108028	GO:0007568
322	15703192	MGI:892977	GO:0007568
322	16847346	MGI:1096381	GO:0007568
322	17872905	MGI:1339998	GO:0007568
322	20548961	MGI:1919227	GO:0007568
322	17227869	MGI:2445003	GO:0007568
323	19651893	MGI:88138	GO:0009791
323	18003909	MGI:97603	GO:0009791
323	23064367	MGI:97603	GO:0009791
323	16790509	MGI:105382	GO:0009791
323	20150535	MGI:105382	GO:0009791
323	16785743	MGI:1891468	GO:0009791
324	14723851	MGI:95728	GO:0007368
324	22698544	MGI:1914160	GO:0007368
324	17027958	MGI:1921166	GO:0007368
325	17027958	MGI:1921166	GO:0007368
327	16847325	MGI:104555	GO:0042472
330	19651893	MGI:88138	GO:0009791
330	18003909	MGI:97603	GO:0009791
330	23064367	MGI:97603	GO:0009791
330	16790509	MGI:105382	GO:0009791
330	20150535	MGI:105382	GO:0009791
330	16785743	MGI:1891468	GO:0009791
332	17351639	MGI:99484	GO:0043588
332	14638864	MGI:1338881	GO:0043588
332	19451219	MGI:1914256	GO:0043588
332	15143190	MGI:1929915	GO:0043588
332	21445300	MGI:2384307	GO:0043588
332	16949565	MGI:2655333	GO:0043588
333	16452504	MGI:97902	GO:0001822
333	16790509	MGI:105382	GO:0001822
333	21303848	MGI:3045256	GO:0001822
336	18678597	MGI:109344	GO:0042472
337	17167097	MGI:97783	GO:0042472
341	16452504	MGI:97902	GO:0001822
341	16790509	MGI:105382	GO:0001822
341	17923534	MGI:1330839	GO:0001822
341	21303848	MGI:3045256	GO:0001822
343	19287388	MGI:98297	GO:0030900
343	22159418	MGI:98386	GO:0030900
343	18033766	MGI:107321	GO:0030900
343	18054781	MGI:1274781	GO:0030900
343	23047693	MGI:1335106	GO:0030900
343	18459960	MGI:1341070	GO:0030900
343	14645240	MGI:1355330	GO:0030900
343	19332558	MGI:1858236	GO:0030900
343	22886576	MGI:1891832	GO:0030900
343	16540508	MGI:1920441	GO:0030900
343	21071672	MGI:1925810	GO:0030900
343	20619750	MGI:2138319	GO:0030900
343	20460369	MGI:2384875	GO:0030900
344	15891643	MGI:108083	GO:0042491
344	18794526	MGI:3769724	GO:0042491
345	19997487	MGI:97750	GO:0007568
345	19091948	MGI:97800	GO:0007568
345	15105378	MGI:106209	GO:0007568
345	19620979	MGI:108028	GO:0007568
345	15703192	MGI:892977	GO:0007568
345	17872905	MGI:1339998	GO:0007568
345	20548961	MGI:1919227	GO:0007568
345	17227869	MGI:2445003	GO:0007568
346	19651893	MGI:88138	GO:0009791
346	16790509	MGI:105382	GO:0009791
346	17923534	MGI:1330839	GO:0009791
346	21763481	MGI:1351471	GO:0009791
346	16785743	MGI:1891468	GO:0009791
346	17636028	MGI:1917649	GO:0009791
347	16900517	MGI:101926	GO:0042472
348	20724589	MGI:88090	GO:0043588
348	22336941	MGI:96690	GO:0043588
348	20548961	MGI:1919227	GO:0043588
348	20651301	MGI:1929658	GO:0043588
348	15491998	MGI:1931595	GO:0043588
348	12490533	MGI:2138281	GO:0043588
348	18288204	MGI:2182540	GO:0043588
348	10839719	MGI:2661061	GO:0043588
350	21048919	MGI:1929289	GO:0001541
350	16537498	MGI:2181363	GO:0001541
351	22573669	MGI:1346052	GO:0007420
351	21674502	MGI:1347076	GO:0007420
352	22037768	MGI:97424	GO:0030382
352	12801998	MGI:97822	GO:0030382
352	12167408	MGI:102794	GO:0030382
352	19417079	MGI:104767	GO:0030382
352	17301292	MGI:104872	GO:0030382
352	22396656	MGI:107933	GO:0030382
352	17311913	MGI:894288	GO:0030382
352	17003133	MGI:1274789	GO:0030382
352	15107851	MGI:1298230	GO:0030382
352	12695510	MGI:1340044	GO:0030382
352	17442852	MGI:1918168	GO:0030382
352	12149515	MGI:2149946	GO:0030382
352	17517695	MGI:2385046	GO:0030382
352	22764053	MGI:2444662	GO:0030382
352	20691678	MGI:2684999	GO:0030382
353	22037768	MGI:97424	GO:0030382
353	12801998	MGI:97822	GO:0030382
353	12167408	MGI:102794	GO:0030382
353	19417079	MGI:104767	GO:0030382
353	17301292	MGI:104872	GO:0030382
353	22396656	MGI:107933	GO:0030382
353	17311913	MGI:894288	GO:0030382
353	17003133	MGI:1274789	GO:0030382
353	15107851	MGI:1298230	GO:0030382
353	12695510	MGI:1340044	GO:0030382
353	17442852	MGI:1918168	GO:0030382
353	12149515	MGI:2149946	GO:0030382
353	17517695	MGI:2385046	GO:0030382
353	22764053	MGI:2444662	GO:0030382
353	20691678	MGI:2684999	GO:0030382
354	18519639	MGI:97515	GO:0035137
354	21826198	MGI:102793	GO:0035137
355	16236760	MGI:97493	GO:0042475
355	19127565	MGI:103302	GO:0042475
356	21307093	MGI:1099818	GO:0007368
356	17027958	MGI:1921166	GO:0007368
356	19218456	MGI:2446294	GO:0007368
357	16847325	MGI:104555	GO:0042472
360	18519639	MGI:97515	GO:0035137
362	19218456	MGI:2446294	GO:0007368
363	22539951	MGI:2444748	GO:0042474
365	21307093	MGI:1099818	GO:0007368
365	17027958	MGI:1921166	GO:0007368
365	19218456	MGI:2446294	GO:0007368
366	18519639	MGI:97515	GO:0035137
367	22037768	MGI:97424	GO:0030382
367	12801998	MGI:97822	GO:0030382
367	17301292	MGI:104872	GO:0030382
367	17311913	MGI:894288	GO:0030382
367	15107851	MGI:1298230	GO:0030382
367	12695510	MGI:1340044	GO:0030382
367	17442852	MGI:1918168	GO:0030382
367	17517695	MGI:2385046	GO:0030382
367	22764053	MGI:2444662	GO:0030382
367	20691678	MGI:2684999	GO:0030382
368	12801998	MGI:97822	GO:0030382
368	12167408	MGI:102794	GO:0030382
368	19417079	MGI:104767	GO:0030382
368	17301292	MGI:104872	GO:0030382
368	22396656	MGI:107933	GO:0030382
368	15107851	MGI:1298230	GO:0030382
368	22764053	MGI:2444662	GO:0030382
369	12591246	MGI:97495	GO:0001822
370	12591246	MGI:97495	GO:0001822
372	19651893	MGI:88138	GO:0009791
372	18003909	MGI:97603	GO:0009791
372	23064367	MGI:97603	GO:0009791
372	16790509	MGI:105382	GO:0009791
372	20150535	MGI:105382	GO:0009791
372	17923534	MGI:1330839	GO:0009791
372	21763481	MGI:1351471	GO:0009791
372	16785743	MGI:1891468	GO:0009791
374	21538020	MGI:88452	GO:0001501
374	22028304	MGI:88452	GO:0001501
374	11994406	MGI:97800	GO:0001501
374	17660199	MGI:1890596	GO:0001501
374	23026747	MGI:1915775	GO:0001501
377	22539951	MGI:2444748	GO:0042474
378	16816384	MGI:88338	GO:0001525
378	12093914	MGI:1346347	GO:0001525
378	16809768	MGI:1858193	GO:0001525
378	23237953	MGI:1890497	GO:0001525
378	18694565	MGI:2676811	GO:0001525
379	17524391	MGI:1891217	GO:0030900
379	23077216	MGI:1919227	GO:0030900
382	17591922	MGI:95566	GO:0001756
382	2658196	MGI:98472	GO:0001756
385	16236760	MGI:97493	GO:0042475
385	19127565	MGI:103302	GO:0042475
386	16236760	MGI:97493	GO:0042475
386	19127565	MGI:103302	GO:0042475
388	15746429	MGI:2181407	GO:0009409
388	21555074	MGI:2443101	GO:0009409
390	22067542	MGI:87902	GO:0048741
390	9678511	MGI:97783	GO:0048741
390	18407290	MGI:98488	GO:0048741
392	17951539	MGI:104774	GO:0001541
392	21048919	MGI:1929289	GO:0001541
392	18987333	MGI:2135607	GO:0001541
392	16537498	MGI:2181363	GO:0001541
393	21048919	MGI:1929289	GO:0001541
393	16537498	MGI:2181363	GO:0001541
394	17951539	MGI:104774	GO:0001541
394	18987333	MGI:2135607	GO:0001541
396	15514086	MGI:96783	GO:0001541
396	17951539	MGI:104774	GO:0001541
397	22037768	MGI:97424	GO:0030382
397	12801998	MGI:97822	GO:0030382
397	12167408	MGI:102794	GO:0030382
397	19417079	MGI:104767	GO:0030382
397	17301292	MGI:104872	GO:0030382
397	22396656	MGI:107933	GO:0030382
397	17311913	MGI:894288	GO:0030382
397	12695510	MGI:1340044	GO:0030382
397	17442852	MGI:1918168	GO:0030382
397	17517695	MGI:2385046	GO:0030382
397	22764053	MGI:2444662	GO:0030382
397	20691678	MGI:2684999	GO:0030382
398	17951539	MGI:104774	GO:0001541
398	18987333	MGI:2135607	GO:0001541
400	16118274	MGI:98240	GO:0061436
400	22038835	MGI:2681008	GO:0061436
401	16107850	MGI:1096867	GO:0007283
401	22110132	MGI:1196284	GO:0007283
401	19696012	MGI:1261847	GO:0007283
401	21561988	MGI:1928741	GO:0007283
401	19345203	MGI:1933192	GO:0007283
401	15774719	MGI:2152345	GO:0007283
401	16982049	MGI:3696042	GO:0007283
402	14723851	MGI:95728	GO:0007368
402	22698544	MGI:1914160	GO:0007368
402	17027958	MGI:1921166	GO:0007368
404	22396656	MGI:107933	GO:0007283
405	14723851	MGI:95728	GO:0007368
405	22698544	MGI:1914160	GO:0007368
405	21565611	MGI:1915228	GO:0007368
405	17027958	MGI:1921166	GO:0007368
405	20067783	MGI:2443752	GO:0007368
406	22573669	MGI:1346052	GO:0007420
406	21674502	MGI:1347076	GO:0007420
407	22573669	MGI:1346052	GO:0007420
407	21674502	MGI:1347076	GO:0007420
409	19997487	MGI:97750	GO:0007568
409	19091948	MGI:97800	GO:0007568
409	15105378	MGI:106209	GO:0007568
409	19620979	MGI:108028	GO:0007568
409	15703192	MGI:892977	GO:0007568
409	17872905	MGI:1339998	GO:0007568
409	20548961	MGI:1919227	GO:0007568
409	17227869	MGI:2445003	GO:0007568
415	19997487	MGI:97750	GO:0007568
415	19091948	MGI:97800	GO:0007568
415	15105378	MGI:106209	GO:0007568
415	19620979	MGI:108028	GO:0007568
415	15703192	MGI:892977	GO:0007568
415	16847346	MGI:1096381	GO:0007568
415	17872905	MGI:1339998	GO:0007568
415	20548961	MGI:1919227	GO:0007568
415	22227519	MGI:2442060	GO:0007568
415	17227869	MGI:2445003	GO:0007568
416	19997487	MGI:97750	GO:0007568
416	19091948	MGI:97800	GO:0007568
416	15105378	MGI:106209	GO:0007568
416	19620979	MGI:108028	GO:0007568
416	15703192	MGI:892977	GO:0007568
416	16847346	MGI:1096381	GO:0007568
416	17872905	MGI:1339998	GO:0007568
416	20548961	MGI:1919227	GO:0007568
416	22227519	MGI:2442060	GO:0007568
416	17227869	MGI:2445003	GO:0007568
417	15891643	MGI:108083	GO:0042491
417	18794526	MGI:3769724	GO:0042491
418	16980622	MGI:2142116	GO:0009952
419	19644017	MGI:2442092	GO:0001525
420	19997487	MGI:97750	GO:0007568
420	19091948	MGI:97800	GO:0007568
420	15105378	MGI:106209	GO:0007568
420	19620979	MGI:108028	GO:0007568
420	15703192	MGI:892977	GO:0007568
420	17872905	MGI:1339998	GO:0007568
420	20548961	MGI:1919227	GO:0007568
420	17227869	MGI:2445003	GO:0007568
421	14652023	MGI:2148793	GO:0001541
422	21048919	MGI:1929289	GO:0001541
422	14652023	MGI:2148793	GO:0001541
422	16537498	MGI:2181363	GO:0001541
423	15514086	MGI:96783	GO:0001541
423	17951539	MGI:104774	GO:0001541
423	14652023	MGI:2148793	GO:0001541
425	20548961	MGI:1919227	GO:0007568
426	22573669	MGI:1346052	GO:0007420
427	22573669	MGI:1346052	GO:0007420
427	21674502	MGI:1347076	GO:0007420
428	22037768	MGI:97424	GO:0030382
428	12801998	MGI:97822	GO:0030382
428	12167408	MGI:102794	GO:0030382
428	19417079	MGI:104767	GO:0030382
428	17301292	MGI:104872	GO:0030382
428	22396656	MGI:107933	GO:0030382
428	17311913	MGI:894288	GO:0030382
428	17003133	MGI:1274789	GO:0030382
428	15107851	MGI:1298230	GO:0030382
428	12695510	MGI:1340044	GO:0030382
428	17442852	MGI:1918168	GO:0030382
428	12149515	MGI:2149946	GO:0030382
428	17517695	MGI:2385046	GO:0030382
428	22764053	MGI:2444662	GO:0030382
428	20691678	MGI:2684999	GO:0030382
429	22037768	MGI:97424	GO:0030382
429	12801998	MGI:97822	GO:0030382
429	12167408	MGI:102794	GO:0030382
429	19417079	MGI:104767	GO:0030382
429	17301292	MGI:104872	GO:0030382
429	22396656	MGI:107933	GO:0030382
429	17311913	MGI:894288	GO:0030382
429	17003133	MGI:1274789	GO:0030382
429	15107851	MGI:1298230	GO:0030382
429	12695510	MGI:1340044	GO:0030382
429	17442852	MGI:1918168	GO:0030382
429	12149515	MGI:2149946	GO:0030382
429	17517695	MGI:2385046	GO:0030382
429	22764053	MGI:2444662	GO:0030382
429	20691678	MGI:2684999	GO:0030382
430	18519639	MGI:97515	GO:0035137
430	21826198	MGI:102793	GO:0035137
431	18519639	MGI:97515	GO:0035137
432	19091948	MGI:97800	GO:0007568
432	15105378	MGI:106209	GO:0007568
432	19620979	MGI:108028	GO:0007568
432	16847346	MGI:1096381	GO:0007568
432	17872905	MGI:1339998	GO:0007568
432	20548961	MGI:1919227	GO:0007568
433	15891643	MGI:108083	GO:0050885
434	18519639	MGI:97515	GO:0035137
435	12801998	MGI:97822	GO:0030382
435	19417079	MGI:104767	GO:0030382
435	17301292	MGI:104872	GO:0030382
435	15107851	MGI:1298230	GO:0030382
436	12801998	MGI:97822	GO:0030382
436	15107851	MGI:1298230	GO:0030382
436	12149515	MGI:2149946	GO:0030382
439	17301292	MGI:104872	GO:0030317
439	17244819	MGI:1919090	GO:0030317
439	22764053	MGI:2444662	GO:0030317
442	15891643	MGI:108083	GO:0050885
443	16870370	MGI:1196389	GO:0048839
443	12620969	MGI:1196458	GO:0048839
443	16901941	MGI:1196458	GO:0048839
444	14652023	MGI:2148793	GO:0001541
445	12801998	MGI:97822	GO:0030382
445	12167408	MGI:102794	GO:0030382
445	19417079	MGI:104767	GO:0030382
445	17301292	MGI:104872	GO:0030382
445	22396656	MGI:107933	GO:0030382
445	15107851	MGI:1298230	GO:0030382
445	22764053	MGI:2444662	GO:0030382
446	12167408	MGI:102794	GO:0030382
446	19417079	MGI:104767	GO:0030382
446	17301292	MGI:104872	GO:0030382
446	22396656	MGI:107933	GO:0030382
446	12149515	MGI:2149946	GO:0030382
446	22764053	MGI:2444662	GO:0030382
449	18519639	MGI:97515	GO:0035137
449	21826198	MGI:102793	GO:0035137
450	16236760	MGI:97493	GO:0042475
450	19127565	MGI:103302	GO:0042475
451	16847325	MGI:104555	GO:0042472
454	18519639	MGI:97515	GO:0035137
456	18519639	MGI:97515	GO:0035137
458	17899553	MGI:96448	GO:0048535
463	17951539	MGI:104774	GO:0001541
463	18987333	MGI:2135607	GO:0001541
463	14652023	MGI:2148793	GO:0001541
464	19997487	MGI:97750	GO:0007568
464	19620979	MGI:108028	GO:0007568
464	15703192	MGI:892977	GO:0007568
464	16847346	MGI:1096381	GO:0007568
464	17872905	MGI:1339998	GO:0007568
464	20548961	MGI:1919227	GO:0007568
464	22227519	MGI:2442060	GO:0007568
464	17227869	MGI:2445003	GO:0007568
466	15891643	MGI:108083	GO:0050885
467	15891643	MGI:108083	GO:0050885
468	18519639	MGI:97515	GO:0035137
470	19997487	MGI:97750	GO:0007568
470	19091948	MGI:97800	GO:0007568
470	15105378	MGI:106209	GO:0007568
470	19620979	MGI:108028	GO:0007568
470	15703192	MGI:892977	GO:0007568
470	16847346	MGI:1096381	GO:0007568
470	17872905	MGI:1339998	GO:0007568
470	20548961	MGI:1919227	GO:0007568
470	22227519	MGI:2442060	GO:0007568
470	17227869	MGI:2445003	GO:0007568
471	19258705	MGI:894645	GO:0001675
471	17192404	MGI:1321119	GO:0001675
471	12556490	MGI:1345156	GO:0001675
471	15247423	MGI:1913192	GO:0001675
471	19359518	MGI:1918339	GO:0001675
471	12149515	MGI:2149946	GO:0001675
473	9432976	MGI:1099800	GO:0048536
475	18519639	MGI:97515	GO:0035137
475	21826198	MGI:102793	GO:0035137
476	21307093	MGI:1099818	GO:0007368
476	17027958	MGI:1921166	GO:0007368
476	19218456	MGI:2446294	GO:0007368
477	18519639	MGI:97515	GO:0035137
479	15891643	MGI:108083	GO:0050885
480	21307093	MGI:1099818	GO:0007368
480	19218456	MGI:2446294	GO:0007368
481	21307093	MGI:1099818	GO:0007368
481	17027958	MGI:1921166	GO:0007368
481	19218456	MGI:2446294	GO:0007368
482	18519639	MGI:97515	GO:0035137
483	22028304	MGI:88452	GO:0051216
484	16236760	MGI:97493	GO:0042475
484	19127565	MGI:103302	GO:0042475
486	21559415	MGI:104659	GO:0001756
486	15857913	MGI:1919725	GO:0001756
486	17360776	MGI:2685968	GO:0001756
488	12167408	MGI:102794	GO:0030317
488	22396656	MGI:107933	GO:0030317
491	18678597	MGI:109344	GO:0042472
492	18678597	MGI:109344	GO:0042472
495	16900517	MGI:101926	GO:0042472
495	18678597	MGI:109344	GO:0042472
497	22159122	MGI:96433	GO:0042491
498	21826198	MGI:102793	GO:0009952
499	12434331	MGI:101926	GO:0048704
499	17127413	MGI:106676	GO:0048704
502	18678597	MGI:109344	GO:0042472
503	18678597	MGI:109344	GO:0042472
504	22067542	MGI:87902	GO:0048741
504	9678511	MGI:97783	GO:0048741
504	18407290	MGI:98488	GO:0048741
505	15475956	MGI:109340	GO:0007368
506	16847325	MGI:104555	GO:0042472
507	16847325	MGI:104555	GO:0042472
515	15243133	MGI:96673	GO:0048839
515	21454591	MGI:2155445	GO:0048839
521	15891643	MGI:108083	GO:0050885
522	18519639	MGI:97515	GO:0035137
523	18678597	MGI:109344	GO:0042472
524	18678597	MGI:109344	GO:0042472
525	22037768	MGI:97424	GO:0030382
525	12801998	MGI:97822	GO:0030382
525	12167408	MGI:102794	GO:0030382
525	19417079	MGI:104767	GO:0030382
525	17301292	MGI:104872	GO:0030382
525	22396656	MGI:107933	GO:0030382
525	17311913	MGI:894288	GO:0030382
525	17003133	MGI:1274789	GO:0030382
525	15107851	MGI:1298230	GO:0030382
525	12695510	MGI:1340044	GO:0030382
525	17442852	MGI:1918168	GO:0030382
525	12149515	MGI:2149946	GO:0030382
525	17517695	MGI:2385046	GO:0030382
525	22764053	MGI:2444662	GO:0030382
525	20691678	MGI:2684999	GO:0030382
526	21307093	MGI:1099818	GO:0007368
526	17027958	MGI:1921166	GO:0007368
526	19218456	MGI:2446294	GO:0007368
527	19218456	MGI:2446294	GO:0007368
528	21307093	MGI:1099818	GO:0007368
528	17027958	MGI:1921166	GO:0007368
528	19218456	MGI:2446294	GO:0007368
529	12801998	MGI:97822	GO:0030382
529	12167408	MGI:102794	GO:0030382
529	17301292	MGI:104872	GO:0030382
529	22396656	MGI:107933	GO:0030382
529	17311913	MGI:894288	GO:0030382
529	15107851	MGI:1298230	GO:0030382
529	12695510	MGI:1340044	GO:0030382
531	9432976	MGI:1099800	GO:0048536
535	12167408	MGI:102794	GO:0030382
535	19417079	MGI:104767	GO:0030382
535	17301292	MGI:104872	GO:0030382
535	22396656	MGI:107933	GO:0030382
535	17311913	MGI:894288	GO:0030382
535	15107851	MGI:1298230	GO:0030382
535	12695510	MGI:1340044	GO:0030382
535	22764053	MGI:2444662	GO:0030382
536	19218456	MGI:2446294	GO:0007368
537	18519639	MGI:97515	GO:0035137
539	15891643	MGI:108083	GO:0050885
540	19997487	MGI:97750	GO:0007568
540	19091948	MGI:97800	GO:0007568
540	15105378	MGI:106209	GO:0007568
540	19620979	MGI:108028	GO:0007568
540	15703192	MGI:892977	GO:0007568
540	17872905	MGI:1339998	GO:0007568
540	20548961	MGI:1919227	GO:0007568
540	17227869	MGI:2445003	GO:0007568
543	19091948	MGI:97800	GO:0007568
543	15105378	MGI:106209	GO:0007568
543	19620979	MGI:108028	GO:0007568
543	20548961	MGI:1919227	GO:0007568
544	22067542	MGI:87902	GO:0048741
544	9678511	MGI:97783	GO:0048741
544	18407290	MGI:98488	GO:0048741
544	18680552	MGI:1890619	GO:0048741
546	22396656	MGI:107933	GO:0030317
548	9678511	MGI:97783	GO:0048741
548	18680552	MGI:1890619	GO:0048741
549	22067542	MGI:87902	GO:0048741
549	9678511	MGI:97783	GO:0048741
549	18407290	MGI:98488	GO:0048741
551	21048919	MGI:1929289	GO:0001541
551	16537498	MGI:2181363	GO:0001541
553	22037768	MGI:97424	GO:0030382
553	12801998	MGI:97822	GO:0030382
553	12167408	MGI:102794	GO:0030382
553	19417079	MGI:104767	GO:0030382
553	17301292	MGI:104872	GO:0030382
553	22396656	MGI:107933	GO:0030382
553	17311913	MGI:894288	GO:0030382
553	17003133	MGI:1274789	GO:0030382
553	15107851	MGI:1298230	GO:0030382
553	12695510	MGI:1340044	GO:0030382
553	17442852	MGI:1918168	GO:0030382
553	12149515	MGI:2149946	GO:0030382
553	17517695	MGI:2385046	GO:0030382
553	22764053	MGI:2444662	GO:0030382
553	20691678	MGI:2684999	GO:0030382
554	21307093	MGI:1099818	GO:0007368
554	17027958	MGI:1921166	GO:0007368
554	19218456	MGI:2446294	GO:0007368
556	17855431	MGI:95517	GO:0042472
556	11377879	MGI:101924	GO:0042472
556	15363417	MGI:107159	GO:0042472
556	15498462	MGI:108083	GO:0042472
557	22698544	MGI:1914160	GO:0009952
557	17442300	MGI:2384768	GO:0009952
558	22698544	MGI:1914160	GO:0009952
560	21307093	MGI:1099818	GO:0007368
560	19218456	MGI:2446294	GO:0007368
561	17027958	MGI:1921166	GO:0007368
561	19218456	MGI:2446294	GO:0007368
562	21307093	MGI:1099818	GO:0007368
562	17027958	MGI:1921166	GO:0007368
562	19218456	MGI:2446294	GO:0007368
563	12801998	MGI:97822	GO:0030382
563	15107851	MGI:1298230	GO:0030382
564	22698544	MGI:1914160	GO:0009952
567	22037768	MGI:97424	GO:0030382
567	12801998	MGI:97822	GO:0030382
567	17301292	MGI:104872	GO:0030382
567	17311913	MGI:894288	GO:0030382
567	12695510	MGI:1340044	GO:0030382
567	17442852	MGI:1918168	GO:0030382
567	17517695	MGI:2385046	GO:0030382
567	22764053	MGI:2444662	GO:0030382
567	20691678	MGI:2684999	GO:0030382
568	12167408	MGI:102794	GO:0030382
568	19417079	MGI:104767	GO:0030382
568	17301292	MGI:104872	GO:0030382
568	22396656	MGI:107933	GO:0030382
568	22764053	MGI:2444662	GO:0030382
571	12434331	MGI:101926	GO:0048704
571	18199583	MGI:105923	GO:0048704
572	19997487	MGI:97750	GO:0007568
572	19091948	MGI:97800	GO:0007568
572	15105378	MGI:106209	GO:0007568
572	19620979	MGI:108028	GO:0007568
572	15703192	MGI:892977	GO:0007568
572	17872905	MGI:1339998	GO:0007568
572	20548961	MGI:1919227	GO:0007568
572	17227869	MGI:2445003	GO:0007568
573	15105378	MGI:106209	GO:0007568
573	16847346	MGI:1096381	GO:0007568
573	17872905	MGI:1339998	GO:0007568
573	17227869	MGI:2445003	GO:0007568
574	21765215	MGI:96976	GO:0001525
574	22566602	MGI:1321394	GO:0001525
576	17301292	MGI:104872	GO:0030317
576	22396656	MGI:107933	GO:0030317
576	17244819	MGI:1919090	GO:0030317
576	22764053	MGI:2444662	GO:0030317
577	14652023	MGI:2148793	GO:0001541
578	12801998	MGI:97822	GO:0030382
578	19417079	MGI:104767	GO:0030382
578	17301292	MGI:104872	GO:0030382
578	15107851	MGI:1298230	GO:0030382
579	12149515	MGI:2149946	GO:0030382
580	22072575	MGI:2679260	GO:0048617
581	16236760	MGI:97493	GO:0042475
581	19127565	MGI:103302	GO:0042475
582	8674435	MGI:88145	GO:0042472
582	12654337	MGI:97384	GO:0042472
584	22698544	MGI:1914160	GO:0009952
584	17442300	MGI:2384768	GO:0009952
587	9678511	MGI:97783	GO:0048741
587	18680552	MGI:1890619	GO:0048741
588	12434331	MGI:101926	GO:0048704
588	18199583	MGI:105923	GO:0048704
590	12434331	MGI:101926	GO:0048704
590	18199583	MGI:105923	GO:0048704
594	15138153	MGI:95708	GO:0031016
594	11897695	MGI:97763	GO:0031016
594	19357791	MGI:108005	GO:0031016
594	19952346	MGI:1270854	GO:0031016
594	22698525	MGI:1270854	GO:0031016
594	21104068	MGI:1277097	GO:0031016
596	9678511	MGI:97783	GO:0048741
597	16816384	MGI:88338	GO:0001525
597	12093914	MGI:1346347	GO:0001525
597	16809768	MGI:1858193	GO:0001525
597	18694565	MGI:2676811	GO:0001525
598	19127565	MGI:103302	GO:0042475
599	12617953	MGI:94862	GO:0007626
599	17311913	MGI:894288	GO:0007626
600	22037768	MGI:97424	GO:0030382
600	12801998	MGI:97822	GO:0030382
600	12167408	MGI:102794	GO:0030382
600	19417079	MGI:104767	GO:0030382
600	17301292	MGI:104872	GO:0030382
600	22396656	MGI:107933	GO:0030382
600	17311913	MGI:894288	GO:0030382
600	17003133	MGI:1274789	GO:0030382
600	15107851	MGI:1298230	GO:0030382
600	12695510	MGI:1340044	GO:0030382
600	17442852	MGI:1918168	GO:0030382
600	12149515	MGI:2149946	GO:0030382
600	17517695	MGI:2385046	GO:0030382
600	22764053	MGI:2444662	GO:0030382
600	20691678	MGI:2684999	GO:0030382
601	22037768	MGI:97424	GO:0030382
601	12801998	MGI:97822	GO:0030382
601	12167408	MGI:102794	GO:0030382
601	19417079	MGI:104767	GO:0030382
601	22396656	MGI:107933	GO:0030382
601	17003133	MGI:1274789	GO:0030382
601	15107851	MGI:1298230	GO:0030382
601	12695510	MGI:1340044	GO:0030382
601	12149515	MGI:2149946	GO:0030382
601	17517695	MGI:2385046	GO:0030382
601	22764053	MGI:2444662	GO:0030382
601	20691678	MGI:2684999	GO:0030382
604	19997487	MGI:97750	GO:0007568
604	19091948	MGI:97800	GO:0007568
604	15105378	MGI:106209	GO:0007568
604	19620979	MGI:108028	GO:0007568
604	15703192	MGI:892977	GO:0007568
604	17872905	MGI:1339998	GO:0007568
604	20548961	MGI:1919227	GO:0007568
604	17227869	MGI:2445003	GO:0007568
608	22037768	MGI:97424	GO:0030382
608	12801998	MGI:97822	GO:0030382
608	12167408	MGI:102794	GO:0030382
608	19417079	MGI:104767	GO:0030382
608	17301292	MGI:104872	GO:0030382
608	22396656	MGI:107933	GO:0030382
608	17311913	MGI:894288	GO:0030382
608	17003133	MGI:1274789	GO:0030382
608	15107851	MGI:1298230	GO:0030382
608	12695510	MGI:1340044	GO:0030382
608	17442852	MGI:1918168	GO:0030382
608	12149515	MGI:2149946	GO:0030382
608	17517695	MGI:2385046	GO:0030382
608	22764053	MGI:2444662	GO:0030382
608	20691678	MGI:2684999	GO:0030382
609	22037768	MGI:97424	GO:0030382
609	12801998	MGI:97822	GO:0030382
609	12167408	MGI:102794	GO:0030382
609	19417079	MGI:104767	GO:0030382
609	17301292	MGI:104872	GO:0030382
609	22396656	MGI:107933	GO:0030382
609	17003133	MGI:1274789	GO:0030382
609	15107851	MGI:1298230	GO:0030382
609	12695510	MGI:1340044	GO:0030382
609	12149515	MGI:2149946	GO:0030382
609	17517695	MGI:2385046	GO:0030382
609	22764053	MGI:2444662	GO:0030382
609	20691678	MGI:2684999	GO:0030382
610	20548961	MGI:1919227	GO:0007568
611	12167408	MGI:102794	GO:0030382
611	17301292	MGI:104872	GO:0030382
611	22396656	MGI:107933	GO:0030382
611	17311913	MGI:894288	GO:0030382
611	15107851	MGI:1298230	GO:0030382
611	12695510	MGI:1340044	GO:0030382
612	17027958	MGI:1921166	GO:0007368
612	19218456	MGI:2446294	GO:0007368
614	20881209	MGI:108411	GO:0006879
614	18523150	MGI:1919003	GO:0006879
616	18025196	MGI:1099800	GO:0048535
616	15294947	MGI:1350931	GO:0048535
618	19997487	MGI:97750	GO:0007568
618	19620979	MGI:108028	GO:0007568
618	15703192	MGI:892977	GO:0007568
618	16847346	MGI:1096381	GO:0007568
618	17872905	MGI:1339998	GO:0007568
618	20548961	MGI:1919227	GO:0007568
618	22227519	MGI:2442060	GO:0007568
618	17227869	MGI:2445003	GO:0007568
623	22037768	MGI:97424	GO:0030382
623	12801998	MGI:97822	GO:0030382
623	12167408	MGI:102794	GO:0030382
623	19417079	MGI:104767	GO:0030382
623	17301292	MGI:104872	GO:0030382
623	22396656	MGI:107933	GO:0030382
623	17003133	MGI:1274789	GO:0030382
623	15107851	MGI:1298230	GO:0030382
623	12695510	MGI:1340044	GO:0030382
623	12149515	MGI:2149946	GO:0030382
623	17517695	MGI:2385046	GO:0030382
623	22764053	MGI:2444662	GO:0030382
623	20691678	MGI:2684999	GO:0030382
624	22037768	MGI:97424	GO:0030382
624	12801998	MGI:97822	GO:0030382
624	12167408	MGI:102794	GO:0030382
624	19417079	MGI:104767	GO:0030382
624	22396656	MGI:107933	GO:0030382
624	17003133	MGI:1274789	GO:0030382
624	15107851	MGI:1298230	GO:0030382
624	12695510	MGI:1340044	GO:0030382
624	12149515	MGI:2149946	GO:0030382
624	17517695	MGI:2385046	GO:0030382
624	22764053	MGI:2444662	GO:0030382
624	20691678	MGI:2684999	GO:0030382
625	21750041	MGI:99925	GO:0006302
625	23269666	MGI:1315200	GO:0006302
625	22771120	MGI:1913884	GO:0006302
625	21291880	MGI:1914487	GO:0006302
625	22696294	MGI:1916023	GO:0006302
625	20711356	MGI:1916966	GO:0006302
625	19247432	MGI:1921325	GO:0006302
625	16427009	MGI:3525201	GO:0006302
626	9678511	MGI:97783	GO:0048741
626	18680552	MGI:1890619	GO:0048741
627	17227869	MGI:2445003	GO:0007568
629	19482943	MGI:2446159	GO:0001503
631	22067542	MGI:87902	GO:0048741
631	9678511	MGI:97783	GO:0048741
631	18407290	MGI:98488	GO:0048741
633	16900517	MGI:101926	GO:0042472
633	18678597	MGI:109344	GO:0042472
634	16707492	MGI:88005	GO:0042475
634	14960276	MGI:99484	GO:0042475
634	20018657	MGI:2442252	GO:0042475
638	16900517	MGI:101926	GO:0042472
641	16900517	MGI:101926	GO:0042472
642	12434331	MGI:101926	GO:0048704
642	18199583	MGI:105923	GO:0048704
644	22037768	MGI:97424	GO:0030382
644	12801998	MGI:97822	GO:0030382
644	12167408	MGI:102794	GO:0030382
644	19417079	MGI:104767	GO:0030382
644	17301292	MGI:104872	GO:0030382
644	22396656	MGI:107933	GO:0030382
644	17311913	MGI:894288	GO:0030382
644	17003133	MGI:1274789	GO:0030382
644	15107851	MGI:1298230	GO:0030382
644	12695510	MGI:1340044	GO:0030382
644	12149515	MGI:2149946	GO:0030382
644	17517695	MGI:2385046	GO:0030382
644	22764053	MGI:2444662	GO:0030382
644	20691678	MGI:2684999	GO:0030382
645	16900517	MGI:101926	GO:0042472
647	10970822	MGI:95317	GO:0048286
647	12598898	MGI:95489	GO:0048286
647	18339630	MGI:95489	GO:0048286
647	19128402	MGI:98754	GO:0048286
647	15739229	MGI:101900	GO:0048286
647	19581591	MGI:1351610	GO:0048286
647	21049041	MGI:1920989	GO:0048286
647	19710174	MGI:1921405	GO:0048286
648	19482943	MGI:2446159	GO:0001503
649	21909105	MGI:1100089	GO:0001503
649	22068587	MGI:1100089	GO:0001503
649	15355564	MGI:1314891	GO:0001503
649	19940926	MGI:1314891	GO:0001503
649	21958845	MGI:1339753	GO:0001503
651	12434331	MGI:101926	GO:0048704
651	18199583	MGI:105923	GO:0048704
652	12434331	MGI:101926	GO:0048704
652	18199583	MGI:105923	GO:0048704
653	17192404	MGI:1321119	GO:0007286
653	12556490	MGI:1345156	GO:0007286
653	15247423	MGI:1913192	GO:0007286
653	15710904	MGI:1917319	GO:0007286
653	19359518	MGI:1918339	GO:0007286
653	19091768	MGI:2685449	GO:0007286
653	9674995	MGI:105076	GO:0007286
654	22698544	MGI:1914160	GO:0009952
656	22396656	MGI:107933	GO:0007283
658	20881209	MGI:108411	GO:0006879
658	18523150	MGI:1919003	GO:0006879
658	20200349	MGI:1919003	GO:0006879
661	23226340	MGI:1347347	GO:0030216
662	12167408	MGI:102794	GO:0030317
662	17301292	MGI:104872	GO:0030317
662	22396656	MGI:107933	GO:0030317
662	17244819	MGI:1919090	GO:0030317
664	16900517	MGI:101926	GO:0042472
664	18678597	MGI:109344	GO:0042472
665	17210747	MGI:97492	GO:0021984
668	22771120	MGI:1913884	GO:0006302
668	22696294	MGI:1916023	GO:0006302
669	22396656	MGI:107933	GO:0007283
671	22037768	MGI:97424	GO:0030382
671	12801998	MGI:97822	GO:0030382
671	12167408	MGI:102794	GO:0030382
671	19417079	MGI:104767	GO:0030382
671	22396656	MGI:107933	GO:0030382
671	17003133	MGI:1274789	GO:0030382
671	15107851	MGI:1298230	GO:0030382
671	12695510	MGI:1340044	GO:0030382
671	12149515	MGI:2149946	GO:0030382
671	17517695	MGI:2385046	GO:0030382
671	22764053	MGI:2444662	GO:0030382
671	20691678	MGI:2684999	GO:0030382
673	22028304	MGI:88452	GO:0001503
673	17588960	MGI:88469	GO:0001503
673	11994406	MGI:97800	GO:0001503
673	17517694	MGI:1328350	GO:0001503
673	17660199	MGI:1890596	GO:0001503
673	18852472	MGI:1918480	GO:0001503
673	21445361	MGI:2384851	GO:0001503
677	12434331	MGI:101926	GO:0048704
678	12434331	MGI:101926	GO:0048704
678	18199583	MGI:105923	GO:0048704
680	17591922	MGI:95566	GO:0001756
680	15170214	MGI:2135679	GO:0001756
681	22396656	MGI:107933	GO:0060271
682	22396656	MGI:107933	GO:0060271
683	22573669	MGI:1346052	GO:0007420
683	21674502	MGI:1347076	GO:0007420
685	18199583	MGI:105923	GO:0048704
687	10549278	MGI:1100864	GO:0007368
687	20643351	MGI:1923670	GO:0007368
687	19666828	MGI:1933388	GO:0007368
688	17070019	MGI:104673	GO:0001570
688	20679233	MGI:107717	GO:0001570
688	15466159	MGI:1859388	GO:0001570
688	20978237	MGI:2147274	GO:0001570
688	19644017	MGI:2442092	GO:0001570
689	18199583	MGI:105923	GO:0048704
690	18199583	MGI:105923	GO:0048704
692	22396656	MGI:107933	GO:0007283
693	20881209	MGI:108411	GO:0006879
693	20200349	MGI:1919003	GO:0006879
694	21765215	MGI:96976	GO:0001525
694	22566602	MGI:1321394	GO:0001525
695	15355564	MGI:1314891	GO:0001503
696	14981357	MGI:97492	GO:0042473
698	16382160	MGI:2677633	GO:0001756
698	21303848	MGI:2685011	GO:0001756
702	12163394	MGI:88564	GO:0043588
702	18079750	MGI:1891830	GO:0043588
702	10839719	MGI:2661061	GO:0043588
703	12163394	MGI:88564	GO:0043588
703	18079750	MGI:1891830	GO:0043588
703	10839719	MGI:2661061	GO:0043588
704	12434331	MGI:101926	GO:0048704
704	18199583	MGI:105923	GO:0048704
705	18325992	MGI:88388	GO:0001541
706	16862216	MGI:96794	GO:0007568
706	18769635	MGI:96794	GO:0007568
706	19997487	MGI:97750	GO:0007568
706	19091948	MGI:97800	GO:0007568
706	15105378	MGI:106209	GO:0007568
706	22222206	MGI:107931	GO:0007568
706	19620979	MGI:108028	GO:0007568
706	15703192	MGI:892977	GO:0007568
706	23300461	MGI:1333889	GO:0007568
706	17872905	MGI:1339998	GO:0007568
706	16439206	MGI:1354161	GO:0007568
706	20847051	MGI:1354161	GO:0007568
706	20805469	MGI:1890508	GO:0007568
706	19451219	MGI:1914256	GO:0007568
706	20548961	MGI:1919227	GO:0007568
706	18239138	MGI:2385849	GO:0007568
706	17227869	MGI:2445003	GO:0007568
707	19258705	MGI:894645	GO:0001675
707	12556490	MGI:1345156	GO:0001675
707	21124965	MGI:1916510	GO:0001675
707	19359518	MGI:1918339	GO:0001675
707	12149515	MGI:2149946	GO:0001675
707	17360959	MGI:2149946	GO:0001675
707	22764053	MGI:2444662	GO:0001675
707	20424323	MGI:2444945	GO:0001675
707	21383078	MGI:2684949	GO:0001675
708	19482943	MGI:2446159	GO:0001503
710	21765215	MGI:96976	GO:0001525
710	22566602	MGI:1321394	GO:0001525
712	22396656	MGI:107933	GO:0007283
712	20550699	MGI:1098824	GO:0007283
712	22654669	MGI:1921437	GO:0007283
713	21750041	MGI:99925	GO:0006302
713	23269666	MGI:1315200	GO:0006302
713	22771120	MGI:1913884	GO:0006302
713	21291880	MGI:1914487	GO:0006302
713	20711356	MGI:1916966	GO:0006302
713	19247432	MGI:1921325	GO:0006302
713	16427009	MGI:3525201	GO:0006302
715	18325992	MGI:88388	GO:0001541
716	16118274	MGI:98240	GO:0061436
716	20023287	MGI:1914719	GO:0061436
716	22038835	MGI:2681008	GO:0061436
717	12434331	MGI:101926	GO:0048704
717	18199583	MGI:105923	GO:0048704
719	9779941	MGI:97588	GO:0001764
719	16814752	MGI:1916348	GO:0001764
719	17409257	MGI:2154239	GO:0001764
720	12381721	MGI:1352459	GO:0001756
721	15569941	MGI:96782	GO:0007283
721	15514086	MGI:96783	GO:0007283
721	18974271	MGI:1931237	GO:0007283
721	14652023	MGI:2148793	GO:0007283
721	17595229	MGI:2148793	GO:0007283
721	16537498	MGI:2181363	GO:0007283
724	23226340	MGI:1347347	GO:0030216
725	21124965	MGI:1916510	GO:0001675
725	12149515	MGI:2149946	GO:0001675
725	17360959	MGI:2149946	GO:0001675
725	22764053	MGI:2444662	GO:0001675
725	20424323	MGI:2444945	GO:0001675
725	20691678	MGI:2684999	GO:0001675
726	12434331	MGI:101926	GO:0048704
726	18199583	MGI:105923	GO:0048704
728	12434331	MGI:101926	GO:0048704
730	21445300	MGI:2384307	GO:0030216
730	16949565	MGI:2655333	GO:0030216
732	15355564	MGI:1314891	GO:0001503
733	18325992	MGI:88388	GO:0001541
733	18367514	MGI:1195265	GO:0001541
733	19172181	MGI:1351648	GO:0001541
734	12434331	MGI:101926	GO:0048704
734	18199583	MGI:105923	GO:0048704
735	12434331	MGI:101926	GO:0048704
736	21559415	MGI:104659	GO:0001756
736	15857913	MGI:1919725	GO:0001756
736	17531978	MGI:2685968	GO:0001756
738	22698544	MGI:1914160	GO:0009952
738	17442300	MGI:2384768	GO:0009952
740	19482943	MGI:2446159	GO:0001503
743	15569941	MGI:96782	GO:0007283
743	15514086	MGI:96783	GO:0007283
743	18974271	MGI:1931237	GO:0007283
743	14652023	MGI:2148793	GO:0007283
743	17595229	MGI:2148793	GO:0007283
743	22067321	MGI:2148793	GO:0007283
743	16537498	MGI:2181363	GO:0007283
746	12434331	MGI:101926	GO:0048704
746	18199583	MGI:105923	GO:0048704
747	16751399	MGI:104798	GO:0048536
748	22235191	MGI:1891346	GO:0042491
750	22396656	MGI:107933	GO:0007283
754	21445300	MGI:2384307	GO:0030216
754	16949565	MGI:2655333	GO:0030216
755	21445300	MGI:2384307	GO:0030216
755	16949565	MGI:2655333	GO:0030216
756	18678597	MGI:109344	GO:0042472
758	18325992	MGI:88388	GO:0001541
758	18367514	MGI:1195265	GO:0001541
758	19172181	MGI:1351648	GO:0001541
759	18234727	MGI:1095413	GO:0001756
759	15857913	MGI:1919725	GO:0001756
759	19161597	MGI:2153207	GO:0001756
759	17360776	MGI:2685968	GO:0001756
760	12434331	MGI:101926	GO:0048704
761	22028304	MGI:88452	GO:0051216
761	17656374	MGI:95688	GO:0051216
761	17213231	MGI:96257	GO:0051216
761	15007057	MGI:99829	GO:0051216
761	15703192	MGI:892977	GO:0051216
761	17360554	MGI:1889844	GO:0051216
761	18985159	MGI:1915677	GO:0051216
763	22771120	MGI:1913884	GO:0006302
763	22696294	MGI:1916023	GO:0006302
763	16292313	MGI:2384854	GO:0006302
764	12434331	MGI:101926	GO:0048704
764	18199583	MGI:105923	GO:0048704
766	9432976	MGI:1099800	GO:0048536
767	19997487	MGI:97750	GO:0007568
767	19091948	MGI:97800	GO:0007568
767	15105378	MGI:106209	GO:0007568
767	19620979	MGI:108028	GO:0007568
767	15703192	MGI:892977	GO:0007568
767	17872905	MGI:1339998	GO:0007568
767	20548961	MGI:1919227	GO:0007568
767	17227869	MGI:2445003	GO:0007568
769	12434331	MGI:101926	GO:0048704
769	18199583	MGI:105923	GO:0048704
770	15569941	MGI:96782	GO:0007283
770	18974271	MGI:1931237	GO:0007283
770	17563351	MGI:2663985	GO:0007283
771	19482943	MGI:2446159	GO:0001503
772	19482943	MGI:2446159	GO:0001503
775	18199583	MGI:105923	GO:0048704
776	19515693	MGI:1098718	GO:0030324
776	21049041	MGI:1920989	GO:0030324
779	16900517	MGI:101926	GO:0042472
780	22995555	MGI:104735	GO:0007368
781	15138153	MGI:95708	GO:0031016
781	11897695	MGI:97763	GO:0031016
781	19357791	MGI:108005	GO:0031016
781	19952346	MGI:1270854	GO:0031016
781	22698525	MGI:1270854	GO:0031016
781	21104068	MGI:1277097	GO:0031016
784	21750041	MGI:99925	GO:0006302
784	23269666	MGI:1315200	GO:0006302
784	22771120	MGI:1913884	GO:0006302
784	21291880	MGI:1914487	GO:0006302
784	22696294	MGI:1916023	GO:0006302
784	20711356	MGI:1916966	GO:0006302
784	19247432	MGI:1921325	GO:0006302
784	16292313	MGI:2384854	GO:0006302
784	16427009	MGI:3525201	GO:0006302
786	22698544	MGI:1914160	GO:0009952
786	17442300	MGI:2384768	GO:0009952
794	21765215	MGI:96976	GO:0001525
794	22566602	MGI:1321394	GO:0001525
796	12434331	MGI:101926	GO:0048704
796	18199583	MGI:105923	GO:0048704
797	22771120	MGI:1913884	GO:0006302
797	22696294	MGI:1916023	GO:0006302
797	16292313	MGI:2384854	GO:0006302
799	10549278	MGI:1100864	GO:0007368
799	20643351	MGI:1923670	GO:0007368
799	19666828	MGI:1933388	GO:0007368
800	19482943	MGI:2446159	GO:0001503
801	22995555	MGI:104735	GO:0007368
802	9779941	MGI:97588	GO:0007420
802	21122816	MGI:109252	GO:0007420
802	22573669	MGI:1346052	GO:0007420
802	17409257	MGI:2154239	GO:0007420
803	15891643	MGI:108083	GO:0050885
804	15891643	MGI:108083	GO:0050885
805	12434331	MGI:101926	GO:0048704
806	22932696	MGI:95415	GO:0001525
806	19644017	MGI:2442092	GO:0001525
807	22698544	MGI:1914160	GO:0009952
811	18325992	MGI:88388	GO:0001541
811	18367514	MGI:1195265	GO:0001541
811	19172181	MGI:1351648	GO:0001541
812	17128269	MGI:88258	GO:0001503
812	15777672	MGI:97361	GO:0001503
812	16403440	MGI:893592	GO:0001503
812	15355564	MGI:1314891	GO:0001503
814	15569941	MGI:96782	GO:0007283
814	15514086	MGI:96783	GO:0007283
814	18483174	MGI:1345277	GO:0007283
814	18974271	MGI:1931237	GO:0007283
814	17595229	MGI:2148793	GO:0007283
814	16537498	MGI:2181363	GO:0007283
814	17563351	MGI:2663985	GO:0007283
816	17855431	MGI:95517	GO:0048705
816	20809182	MGI:98472	GO:0048705
816	17035289	MGI:1920480	GO:0048705
816	20562861	MGI:2135272	GO:0048705
817	15355564	MGI:1314891	GO:0001503
818	14981357	MGI:97492	GO:0042473
819	14981357	MGI:97492	GO:0042473
820	18199583	MGI:105923	GO:0048704
821	19759265	MGI:2684058	GO:0001541
823	15569941	MGI:96782	GO:0007283
823	15514086	MGI:96783	GO:0007283
823	18974271	MGI:1931237	GO:0007283
823	17595229	MGI:2148793	GO:0007283
823	16537498	MGI:2181363	GO:0007283
823	17563351	MGI:2663985	GO:0007283
824	22028304	MGI:88452	GO:0051216
824	17656374	MGI:95688	GO:0051216
824	17213231	MGI:96257	GO:0051216
824	15007057	MGI:99829	GO:0051216
824	15509771	MGI:102858	GO:0051216
824	15703192	MGI:892977	GO:0051216
824	17360554	MGI:1889844	GO:0051216
824	18985159	MGI:1915677	GO:0051216
824	20089971	MGI:1924393	GO:0051216
825	9432976	MGI:1099800	GO:0048536
826	19482943	MGI:2446159	GO:0001503
828	19759265	MGI:2684058	GO:0001541
829	19759265	MGI:2684058	GO:0001541
830	19258705	MGI:894645	GO:0001675
830	17192404	MGI:1321119	GO:0001675
830	12556490	MGI:1345156	GO:0001675
830	15247423	MGI:1913192	GO:0001675
830	19359518	MGI:1918339	GO:0001675
830	12149515	MGI:2149946	GO:0001675
831	22037768	MGI:97424	GO:0030382
831	12801998	MGI:97822	GO:0030382
831	12167408	MGI:102794	GO:0030382
831	19417079	MGI:104767	GO:0030382
831	17301292	MGI:104872	GO:0030382
831	22396656	MGI:107933	GO:0030382
831	17311913	MGI:894288	GO:0030382
831	17003133	MGI:1274789	GO:0030382
831	15107851	MGI:1298230	GO:0030382
831	12695510	MGI:1340044	GO:0030382
831	17442852	MGI:1918168	GO:0030382
831	12149515	MGI:2149946	GO:0030382
831	17517695	MGI:2385046	GO:0030382
831	22764053	MGI:2444662	GO:0030382
831	20691678	MGI:2684999	GO:0030382
832	22037768	MGI:97424	GO:0030382
832	12801998	MGI:97822	GO:0030382
832	22396656	MGI:107933	GO:0030382
832	17003133	MGI:1274789	GO:0030382
832	15107851	MGI:1298230	GO:0030382
832	12695510	MGI:1340044	GO:0030382
832	12149515	MGI:2149946	GO:0030382
832	17517695	MGI:2385046	GO:0030382
832	20691678	MGI:2684999	GO:0030382
833	22037768	MGI:97424	GO:0030382
833	12801998	MGI:97822	GO:0030382
833	17301292	MGI:104872	GO:0030382
833	22396656	MGI:107933	GO:0030382
833	17311913	MGI:894288	GO:0030382
833	17003133	MGI:1274789	GO:0030382
833	15107851	MGI:1298230	GO:0030382
833	12695510	MGI:1340044	GO:0030382
833	17442852	MGI:1918168	GO:0030382
833	12149515	MGI:2149946	GO:0030382
833	17517695	MGI:2385046	GO:0030382
833	22764053	MGI:2444662	GO:0030382
833	20691678	MGI:2684999	GO:0030382
836	22037768	MGI:97424	GO:0030382
836	12801998	MGI:97822	GO:0030382
836	19417079	MGI:104767	GO:0030382
836	17301292	MGI:104872	GO:0030382
836	22396656	MGI:107933	GO:0030382
836	17003133	MGI:1274789	GO:0030382
836	15107851	MGI:1298230	GO:0030382
836	12695510	MGI:1340044	GO:0030382
836	12149515	MGI:2149946	GO:0030382
836	17517695	MGI:2385046	GO:0030382
836	20691678	MGI:2684999	GO:0030382
837	22037768	MGI:97424	GO:0030382
837	22396656	MGI:107933	GO:0030382
837	17003133	MGI:1274789	GO:0030382
837	15107851	MGI:1298230	GO:0030382
837	12695510	MGI:1340044	GO:0030382
837	12149515	MGI:2149946	GO:0030382
837	17517695	MGI:2385046	GO:0030382
837	20691678	MGI:2684999	GO:0030382
839	17351639	MGI:99484	GO:0030216
839	14638864	MGI:1338881	GO:0030216
839	21445300	MGI:2384307	GO:0030216
839	16949565	MGI:2655333	GO:0030216
841	22037768	MGI:97424	GO:0030382
841	12167408	MGI:102794	GO:0030382
841	17301292	MGI:104872	GO:0030382
841	22396656	MGI:107933	GO:0030382
841	17311913	MGI:894288	GO:0030382
841	17003133	MGI:1274789	GO:0030382
841	15107851	MGI:1298230	GO:0030382
841	12695510	MGI:1340044	GO:0030382
841	12149515	MGI:2149946	GO:0030382
841	17517695	MGI:2385046	GO:0030382
841	20691678	MGI:2684999	GO:0030382
846	22269949	MGI:1298392	GO:0042593
847	22573669	MGI:1346052	GO:0007420
847	21674502	MGI:1347076	GO:0007420
848	22037768	MGI:97424	GO:0030382
848	22396656	MGI:107933	GO:0030382
848	17003133	MGI:1274789	GO:0030382
848	15107851	MGI:1298230	GO:0030382
848	12695510	MGI:1340044	GO:0030382
848	12149515	MGI:2149946	GO:0030382
848	17517695	MGI:2385046	GO:0030382
848	20691678	MGI:2684999	GO:0030382
849	21674502	MGI:1347076	GO:0007420
850	22573669	MGI:1346052	GO:0007420
850	21674502	MGI:1347076	GO:0007420
851	22573669	MGI:1346052	GO:0007420
851	21674502	MGI:1347076	GO:0007420
852	18325992	MGI:88388	GO:0001541
852	12069389	MGI:96551	GO:0001541
852	18367514	MGI:1195265	GO:0001541
853	16118274	MGI:98240	GO:0061436
853	22038835	MGI:2681008	GO:0061436
855	18325992	MGI:88388	GO:0001541
856	15278437	MGI:98239	GO:0030199
856	10839719	MGI:2661061	GO:0030199
857	15891643	MGI:108083	GO:0050885
858	22038835	MGI:2681008	GO:0061436
860	22037768	MGI:97424	GO:0030382
860	12801998	MGI:97822	GO:0030382
860	12167408	MGI:102794	GO:0030382
860	19417079	MGI:104767	GO:0030382
860	22396656	MGI:107933	GO:0030382
860	17003133	MGI:1274789	GO:0030382
860	15107851	MGI:1298230	GO:0030382
860	12695510	MGI:1340044	GO:0030382
860	12149515	MGI:2149946	GO:0030382
860	17517695	MGI:2385046	GO:0030382
860	22764053	MGI:2444662	GO:0030382
860	20691678	MGI:2684999	GO:0030382
864	22995555	MGI:104735	GO:0007368
865	15891643	MGI:108083	GO:0050885
869	18538758	MGI:95487	GO:0001570
869	20440000	MGI:2138346	GO:0001570
869	19644017	MGI:2442092	GO:0001570
870	12023988	MGI:97305	GO:0007519
870	16598734	MGI:104327	GO:0007519
871	21765215	MGI:96976	GO:0001525
871	22566602	MGI:1321394	GO:0001525
872	19258705	MGI:894645	GO:0001675
872	12556490	MGI:1345156	GO:0001675
872	19359518	MGI:1918339	GO:0001675
872	12149515	MGI:2149946	GO:0001675
872	22764053	MGI:2444662	GO:0001675
872	20424323	MGI:2444945	GO:0001675
872	21383078	MGI:2684949	GO:0001675
875	14981357	MGI:97492	GO:0042473
878	18325992	MGI:88388	GO:0001541
878	12069389	MGI:96551	GO:0001541
879	9432976	MGI:1099800	GO:0048536
880	15107499	MGI:88064	GO:0007283
880	16326839	MGI:88064	GO:0007283
880	15569941	MGI:96782	GO:0007283
880	17951539	MGI:104774	GO:0007283
880	18483174	MGI:1345277	GO:0007283
880	18974271	MGI:1931237	GO:0007283
880	17595229	MGI:2148793	GO:0007283
880	16537498	MGI:2181363	GO:0007283
880	19050760	MGI:2429498	GO:0007283
880	17563351	MGI:2663985	GO:0007283
884	19073250	MGI:95524	GO:0050885
884	17167097	MGI:97783	GO:0050885
884	22235191	MGI:1891346	GO:0050885
884	19696885	MGI:1913100	GO:0050885
884	21454591	MGI:2155445	GO:0050885
885	22028304	MGI:88452	GO:0051216
885	17656374	MGI:95688	GO:0051216
885	17213231	MGI:96257	GO:0051216
885	15007057	MGI:99829	GO:0051216
885	15703192	MGI:892977	GO:0051216
885	17360554	MGI:1889844	GO:0051216
885	18985159	MGI:1915677	GO:0051216
887	23226340	MGI:1347347	GO:0043588
888	15107499	MGI:88064	GO:0007283
888	16326839	MGI:88064	GO:0007283
888	15569941	MGI:96782	GO:0007283
888	17951539	MGI:104774	GO:0007283
888	18974271	MGI:1931237	GO:0007283
888	19050760	MGI:2429498	GO:0007283
[truncated: 3,393 more rows]
