# Supplementary material for: Methodology for the inference of gene function from phenotype data
Source: BMC Bioinformatics. 2014 Dec 12;15(1):405. doi: 10.1186/s12859-014-0405-z (PMC4302099; doi:10.1186/s12859-014-0405-z)
Supplement: Additional file 1: — 5 files, where [RuleName] is either Plus, Minus, Plus-Plus, Minus-Minus, or Plus-Minus, corresponding to the rules described in this work. The files include the instances of all the rules and the calculated p-value. [file 12859_2014_405_MOESM1_ESM.zip › 12859_2014_405_add4.csv]

Rule #	PMID	Allele ID	GO Term
0	15282340	MGI:95713	GO:0001541
0	21240276	MGI:106299	GO:0001541
0	18799790	MGI:107917	GO:0001541
0	22954793	MGI:1196625	GO:0001541
0	20005806	MGI:1349428	GO:0001541
0	22800760	MGI:1352467	GO:0001541
0	18611960	MGI:1913904	GO:0001541
0	21637789	MGI:1922709	GO:0001541
0	18685602	MGI:1930079	GO:0001541
0	17563351	MGI:2663985	GO:0001541
0	16982049	MGI:3696042	GO:0001541
1	15282340	MGI:95713	GO:0001541
1	21240276	MGI:106299	GO:0001541
1	18799790	MGI:107917	GO:0001541
1	22954793	MGI:1196625	GO:0001541
1	20005806	MGI:1349428	GO:0001541
1	22800760	MGI:1352467	GO:0001541
1	18611960	MGI:1913904	GO:0001541
1	21637789	MGI:1922709	GO:0001541
1	18685602	MGI:1930079	GO:0001541
1	17563351	MGI:2663985	GO:0001541
1	16982049	MGI:3696042	GO:0001541
2	15282340	MGI:95713	GO:0001541
2	21240276	MGI:106299	GO:0001541
2	18799790	MGI:107917	GO:0001541
2	22954793	MGI:1196625	GO:0001541
2	20005806	MGI:1349428	GO:0001541
2	22800760	MGI:1352467	GO:0001541
2	18611960	MGI:1913904	GO:0001541
2	21637789	MGI:1922709	GO:0001541
2	18685602	MGI:1930079	GO:0001541
2	17563351	MGI:2663985	GO:0001541
2	16982049	MGI:3696042	GO:0001541
3	15282340	MGI:95713	GO:0001541
3	21240276	MGI:106299	GO:0001541
3	18799790	MGI:107917	GO:0001541
3	22954793	MGI:1196625	GO:0001541
3	20005806	MGI:1349428	GO:0001541
3	22800760	MGI:1352467	GO:0001541
3	18611960	MGI:1913904	GO:0001541
3	21637789	MGI:1922709	GO:0001541
3	18685602	MGI:1930079	GO:0001541
3	17563351	MGI:2663985	GO:0001541
3	16982049	MGI:3696042	GO:0001541
4	15282340	MGI:95713	GO:0001541
4	21240276	MGI:106299	GO:0001541
4	18799790	MGI:107917	GO:0001541
4	22954793	MGI:1196625	GO:0001541
4	20005806	MGI:1349428	GO:0001541
4	22800760	MGI:1352467	GO:0001541
4	18611960	MGI:1913904	GO:0001541
4	21637789	MGI:1922709	GO:0001541
4	18685602	MGI:1930079	GO:0001541
4	17563351	MGI:2663985	GO:0001541
4	16982049	MGI:3696042	GO:0001541
5	15282340	MGI:95713	GO:0001541
5	21240276	MGI:106299	GO:0001541
5	18799790	MGI:107917	GO:0001541
5	22954793	MGI:1196625	GO:0001541
5	20005806	MGI:1349428	GO:0001541
5	22800760	MGI:1352467	GO:0001541
5	18611960	MGI:1913904	GO:0001541
5	21637789	MGI:1922709	GO:0001541
5	18685602	MGI:1930079	GO:0001541
5	17563351	MGI:2663985	GO:0001541
5	16982049	MGI:3696042	GO:0001541
6	15282340	MGI:95713	GO:0001541
6	21240276	MGI:106299	GO:0001541
6	18799790	MGI:107917	GO:0001541
6	22954793	MGI:1196625	GO:0001541
6	20005806	MGI:1349428	GO:0001541
6	22800760	MGI:1352467	GO:0001541
6	18611960	MGI:1913904	GO:0001541
6	21637789	MGI:1922709	GO:0001541
6	18685602	MGI:1930079	GO:0001541
6	17563351	MGI:2663985	GO:0001541
6	16982049	MGI:3696042	GO:0001541
7	15282340	MGI:95713	GO:0001541
7	21240276	MGI:106299	GO:0001541
7	18799790	MGI:107917	GO:0001541
7	22954793	MGI:1196625	GO:0001541
7	20005806	MGI:1349428	GO:0001541
7	22800760	MGI:1352467	GO:0001541
7	18611960	MGI:1913904	GO:0001541
7	21637789	MGI:1922709	GO:0001541
7	18685602	MGI:1930079	GO:0001541
7	17563351	MGI:2663985	GO:0001541
7	16982049	MGI:3696042	GO:0001541
8	17101178	MGI:96418	GO:0007040
8	19751987	MGI:96418	GO:0007040
8	12023988	MGI:97305	GO:0007040
8	17855597	MGI:107537	GO:0007040
8	18343701	MGI:1336194	GO:0007040
8	19732768	MGI:1338015	GO:0007040
8	19177150	MGI:1913758	GO:0007040
8	17389239	MGI:1915213	GO:0007040
9	17101178	MGI:96418	GO:0007040
9	19751987	MGI:96418	GO:0007040
9	12023988	MGI:97305	GO:0007040
9	17855597	MGI:107537	GO:0007040
9	18343701	MGI:1336194	GO:0007040
9	19732768	MGI:1338015	GO:0007040
9	19177150	MGI:1913758	GO:0007040
9	17389239	MGI:1915213	GO:0007040
10	17101178	MGI:96418	GO:0007040
10	19751987	MGI:96418	GO:0007040
10	12023988	MGI:97305	GO:0007040
10	17855597	MGI:107537	GO:0007040
10	18343701	MGI:1336194	GO:0007040
10	19732768	MGI:1338015	GO:0007040
10	19177150	MGI:1913758	GO:0007040
10	17389239	MGI:1915213	GO:0007040
11	17101178	MGI:96418	GO:0007040
11	19751987	MGI:96418	GO:0007040
11	12023988	MGI:97305	GO:0007040
11	17855597	MGI:107537	GO:0007040
11	18343701	MGI:1336194	GO:0007040
11	19732768	MGI:1338015	GO:0007040
11	19177150	MGI:1913758	GO:0007040
11	17389239	MGI:1915213	GO:0007040
12	12890759	MGI:1096347	GO:0021766
12	12748381	MGI:1333811	GO:0021766
12	22726444	MGI:1917243	GO:0021766
12	19273596	MGI:1929213	GO:0021766
12	20713712	MGI:2156367	GO:0021766
12	22658483	MGI:2444748	GO:0021766
13	12890759	MGI:1096347	GO:0021766
13	12748381	MGI:1333811	GO:0021766
13	22726444	MGI:1917243	GO:0021766
13	19273596	MGI:1929213	GO:0021766
13	20713712	MGI:2156367	GO:0021766
13	22658483	MGI:2444748	GO:0021766
14	21389056	MGI:98974	GO:0001890
14	16983341	MGI:1338033	GO:0001890
14	22952456	MGI:1338033	GO:0001890
15	16690964	MGI:97531	GO:0060712
15	17491588	MGI:98889	GO:0060712
15	17290219	MGI:99852	GO:0060712
15	19357198	MGI:102548	GO:0060712
15	17283043	MGI:102779	GO:0060712
15	17655922	MGI:107543	GO:0060712
15	19217325	MGI:1095413	GO:0060712
15	21753189	MGI:1924161	GO:0060712
15	20595512	MGI:2659071	GO:0060712
16	18483625	MGI:96224	GO:0051216
16	20376364	MGI:96794	GO:0051216
16	17950478	MGI:109151	GO:0051216
16	16938878	MGI:892003	GO:0051216
16	17997399	MGI:1927616	GO:0051216
16	19465597	MGI:2147077	GO:0051216
17	18538758	MGI:95487	GO:0001501
17	12434331	MGI:101926	GO:0001501
17	19127565	MGI:103302	GO:0001501
17	17035289	MGI:1920480	GO:0001501
18	18538758	MGI:95487	GO:0001501
18	12434331	MGI:101926	GO:0001501
18	19127565	MGI:103302	GO:0001501
18	17035289	MGI:1920480	GO:0001501
19	22037765	MGI:87986	GO:0042403
19	11395925	MGI:95708	GO:0042403
19	14981357	MGI:97492	GO:0042403
19	17456788	MGI:97535	GO:0042403
19	15070780	MGI:97742	GO:0042403
19	12576486	MGI:98742	GO:0042403
19	17327419	MGI:98742	GO:0042403
19	17666589	MGI:98824	GO:0042403
19	12432094	MGI:98849	GO:0042403
19	19032346	MGI:98865	GO:0042403
19	20375239	MGI:99829	GO:0042403
19	21149718	MGI:102673	GO:0042403
19	16709608	MGI:1203732	GO:0042403
19	17318265	MGI:1203732	GO:0042403
19	19156225	MGI:1917849	GO:0042403
19	18335035	MGI:2135607	GO:0042403
20	16421190	MGI:95522	GO:0048320
20	17475776	MGI:104890	GO:0048320
21	18538758	MGI:95487	GO:0001501
21	12434331	MGI:101926	GO:0001501
21	19127565	MGI:103302	GO:0001501
21	17035289	MGI:1920480	GO:0001501
22	22698544	MGI:1914160	GO:0001501
22	17997399	MGI:1927616	GO:0001501
22	18213582	MGI:2138563	GO:0001501
22	17652350	MGI:2140945	GO:0001501
22	16980622	MGI:2142116	GO:0001501
22	22318228	MGI:2446296	GO:0001501
22	22206015	MGI:2672118	GO:0001501
22	21303848	MGI:2685011	GO:0001501
22	19776033	MGI:3584243	GO:0001501
23	18538758	MGI:95487	GO:0001501
23	12434331	MGI:101926	GO:0001501
23	19127565	MGI:103302	GO:0001501
23	17035289	MGI:1920480	GO:0001501
24	18538758	MGI:95487	GO:0001501
24	12434331	MGI:101926	GO:0001501
24	19127565	MGI:103302	GO:0001501
24	17035289	MGI:1920480	GO:0001501
25	16421190	MGI:95522	GO:0048320
25	17475776	MGI:104890	GO:0048320
27	18538758	MGI:95487	GO:0001501
27	12434331	MGI:101926	GO:0001501
27	19127565	MGI:103302	GO:0001501
27	17035289	MGI:1920480	GO:0001501
28	18325992	MGI:88388	GO:0008585
28	15572448	MGI:97372	GO:0008585
28	15710898	MGI:104978	GO:0008585
28	18367514	MGI:1098283	GO:0008585
28	21873215	MGI:1352467	GO:0008585
28	16314533	MGI:1926321	GO:0008585
28	17595229	MGI:2148793	GO:0008585
28	17563351	MGI:2663985	GO:0008585
29	18325992	MGI:88388	GO:0008584
29	15572448	MGI:97372	GO:0008584
29	15710898	MGI:104978	GO:0008584
29	18367514	MGI:1098283	GO:0008584
29	21873215	MGI:1352467	GO:0008584
29	16314533	MGI:1926321	GO:0008584
29	17595229	MGI:2148793	GO:0008584
29	17563351	MGI:2663985	GO:0008584
30	18538758	MGI:95487	GO:0001501
30	12434331	MGI:101926	GO:0001501
30	19127565	MGI:103302	GO:0001501
30	17035289	MGI:1920480	GO:0001501
31	10970822	MGI:95317	GO:0030324
31	12598898	MGI:95489	GO:0030324
31	17172441	MGI:95556	GO:0030324
31	12208875	MGI:96052	GO:0030324
31	16601697	MGI:700006	GO:0030324
31	11805834	MGI:1346091	GO:0030324
31	11805835	MGI:1346091	GO:0030324
31	19581591	MGI:1351610	GO:0030324
31	16478991	MGI:1891209	GO:0030324
31	17636028	MGI:1917649	GO:0030324
31	19498055	MGI:1917649	GO:0030324
31	18343975	MGI:2443306	GO:0030324
32	18538758	MGI:95487	GO:0001501
32	12434331	MGI:101926	GO:0001501
32	19127565	MGI:103302	GO:0001501
32	17035289	MGI:1920480	GO:0001501
33	19956687	MGI:96396	GO:0007568
33	12370259	MGI:96560	GO:0007568
33	16172402	MGI:96611	GO:0007568
33	19997487	MGI:97750	GO:0007568
33	19091948	MGI:97800	GO:0007568
33	17327419	MGI:98743	GO:0007568
33	15105378	MGI:106209	GO:0007568
33	19620979	MGI:108028	GO:0007568
33	16467704	MGI:109587	GO:0007568
33	15703192	MGI:892977	GO:0007568
33	16847346	MGI:1096381	GO:0007568
33	15312245	MGI:1276523	GO:0007568
33	16079911	MGI:1338762	GO:0007568
33	17872905	MGI:1339998	GO:0007568
33	20548961	MGI:1919227	GO:0007568
33	20410296	MGI:1929955	GO:0007568
33	21445361	MGI:2384851	GO:0007568
33	22227519	MGI:2442060	GO:0007568
33	17227869	MGI:2445003	GO:0007568
34	18199583	MGI:105923	GO:0048704
35	18538758	MGI:95487	GO:0001501
35	12434331	MGI:101926	GO:0001501
35	19127565	MGI:103302	GO:0001501
35	17035289	MGI:1920480	GO:0001501
36	18538758	MGI:95487	GO:0001501
36	12434331	MGI:101926	GO:0001501
36	19127565	MGI:103302	GO:0001501
36	17035289	MGI:1920480	GO:0001501
37	18325992	MGI:88388	GO:0001542
37	15572448	MGI:97372	GO:0001542
37	15710898	MGI:104978	GO:0001542
37	18367514	MGI:1098283	GO:0001542
37	21873215	MGI:1352467	GO:0001542
37	16314533	MGI:1926321	GO:0001542
37	17595229	MGI:2148793	GO:0001542
37	17563351	MGI:2663985	GO:0001542
38	18199583	MGI:105923	GO:0048704
39	18538758	MGI:95487	GO:0001501
39	12434331	MGI:101926	GO:0001501
39	19127565	MGI:103302	GO:0001501
39	17035289	MGI:1920480	GO:0001501
40	18538758	MGI:95487	GO:0001501
40	12434331	MGI:101926	GO:0001501
40	19127565	MGI:103302	GO:0001501
40	17035289	MGI:1920480	GO:0001501
41	18538758	MGI:95487	GO:0001501
41	12434331	MGI:101926	GO:0001501
41	19127565	MGI:103302	GO:0001501
41	17035289	MGI:1920480	GO:0001501
42	18325992	MGI:88388	GO:0060065
42	15572448	MGI:97372	GO:0060065
42	15710898	MGI:104978	GO:0060065
42	18367514	MGI:1098283	GO:0060065
42	21873215	MGI:1352467	GO:0060065
42	16314533	MGI:1926321	GO:0060065
42	17595229	MGI:2148793	GO:0060065
42	17563351	MGI:2663985	GO:0060065
43	17515931	MGI:1335092	GO:0030216
43	12032844	MGI:1338881	GO:0030216
43	23226340	MGI:1347347	GO:0030216
43	17304340	MGI:1933331	GO:0030216
44	17515931	MGI:1335092	GO:0043588
44	12032844	MGI:1338881	GO:0043588
44	23226340	MGI:1347347	GO:0043588
44	17304340	MGI:1933331	GO:0043588
45	17403930	MGI:1274782	GO:0030216
45	17429434	MGI:1274782	GO:0030216
45	17515931	MGI:1335092	GO:0030216
45	12032844	MGI:1338881	GO:0030216
45	23226340	MGI:1347347	GO:0030216
45	17000766	MGI:1929282	GO:0030216
45	17304340	MGI:1933331	GO:0030216
46	17403930	MGI:1274782	GO:0043588
46	17429434	MGI:1274782	GO:0043588
46	17515931	MGI:1335092	GO:0043588
46	12032844	MGI:1338881	GO:0043588
46	23226340	MGI:1347347	GO:0043588
46	17000766	MGI:1929282	GO:0043588
46	17304340	MGI:1933331	GO:0043588
47	12692847	MGI:1097712	GO:0031175
47	20007718	MGI:1097712	GO:0031175
47	22869680	MGI:1097712	GO:0031175
47	12629167	MGI:1100819	GO:0031175
47	20371805	MGI:1313261	GO:0031175
47	20534480	MGI:1343135	GO:0031175
47	12353028	MGI:1349419	GO:0031175
47	16223892	MGI:1349467	GO:0031175
47	16116427	MGI:1932040	GO:0031175
47	19801575	MGI:1932040	GO:0031175
47	23074226	MGI:2136690	GO:0031175
47	21750683	MGI:2153060	GO:0031175
47	11884758	MGI:2159437	GO:0031175
47	16465590	MGI:2159437	GO:0031175
48	18538758	MGI:95487	GO:0001501
48	12434331	MGI:101926	GO:0001501
48	19127565	MGI:103302	GO:0001501
48	17035289	MGI:1920480	GO:0001501
49	18538758	MGI:95487	GO:0001501
49	12434331	MGI:101926	GO:0001501
49	19127565	MGI:103302	GO:0001501
49	17035289	MGI:1920480	GO:0001501
50	17403930	MGI:1274782	GO:0030216
50	17429434	MGI:1274782	GO:0030216
50	17515931	MGI:1335092	GO:0030216
50	12032844	MGI:1338881	GO:0030216
50	23226340	MGI:1347347	GO:0030216
50	17000766	MGI:1929282	GO:0030216
50	17304340	MGI:1933331	GO:0030216
51	17429434	MGI:1274782	GO:0030216
51	17515931	MGI:1335092	GO:0030216
51	12032844	MGI:1338881	GO:0030216
51	23226340	MGI:1347347	GO:0030216
51	17000766	MGI:1929282	GO:0030216
51	17304340	MGI:1933331	GO:0030216
52	17403930	MGI:1274782	GO:0043588
52	17429434	MGI:1274782	GO:0043588
52	17515931	MGI:1335092	GO:0043588
52	12032844	MGI:1338881	GO:0043588
52	23226340	MGI:1347347	GO:0043588
52	17000766	MGI:1929282	GO:0043588
52	17304340	MGI:1933331	GO:0043588
53	17429434	MGI:1274782	GO:0043588
53	17515931	MGI:1335092	GO:0043588
53	12032844	MGI:1338881	GO:0043588
53	23226340	MGI:1347347	GO:0043588
53	17000766	MGI:1929282	GO:0043588
53	17304340	MGI:1933331	GO:0043588
54	17515931	MGI:1335092	GO:0030216
54	12032844	MGI:1338881	GO:0030216
54	23226340	MGI:1347347	GO:0030216
54	17000766	MGI:1929282	GO:0030216
54	17304340	MGI:1933331	GO:0030216
55	17515931	MGI:1335092	GO:0043588
55	12032844	MGI:1338881	GO:0043588
55	23226340	MGI:1347347	GO:0043588
55	17000766	MGI:1929282	GO:0043588
55	17304340	MGI:1933331	GO:0043588
56	17403930	MGI:1274782	GO:0030216
56	17429434	MGI:1274782	GO:0030216
56	17515931	MGI:1335092	GO:0030216
56	12032844	MGI:1338881	GO:0030216
56	23226340	MGI:1347347	GO:0030216
56	17000766	MGI:1929282	GO:0030216
56	17304340	MGI:1933331	GO:0030216
57	17403930	MGI:1274782	GO:0043588
57	17429434	MGI:1274782	GO:0043588
57	17515931	MGI:1335092	GO:0043588
57	12032844	MGI:1338881	GO:0043588
57	23226340	MGI:1347347	GO:0043588
57	17000766	MGI:1929282	GO:0043588
57	17304340	MGI:1933331	GO:0043588
58	18199583	MGI:105923	GO:0014032
59	18199583	MGI:105923	GO:0014032
60	18199583	MGI:105923	GO:0014032
61	18538758	MGI:95487	GO:0001501
61	12434331	MGI:101926	GO:0001501
61	19127565	MGI:103302	GO:0001501
61	17035289	MGI:1920480	GO:0001501
62	18199583	MGI:105923	GO:0014032
63	18199583	MGI:105923	GO:0014032
64	18199583	MGI:105923	GO:0014032
65	18199583	MGI:105923	GO:0014032
66	18199583	MGI:105923	GO:0014032
67	18199583	MGI:105923	GO:0014032
68	18199583	MGI:105923	GO:0014032
69	16421190	MGI:95522	GO:0048704
69	15132998	MGI:97487	GO:0048704
69	16951257	MGI:97487	GO:0048704
69	20045680	MGI:97487	GO:0048704
69	21512107	MGI:97487	GO:0048704
69	6665745	MGI:97487	GO:0048704
69	20152175	MGI:101802	GO:0048704
69	14651926	MGI:106679	GO:0048704
69	19535498	MGI:1261758	GO:0048704
69	18256270	MGI:1306796	GO:0048704
69	18003640	MGI:1341070	GO:0048704
69	18459960	MGI:1341070	GO:0048704
69	19753101	MGI:1346875	GO:0048704
69	20347762	MGI:1914529	GO:0048704
69	21539826	MGI:1915396	GO:0048704
69	22542185	MGI:1921373	GO:0048704
69	19966784	MGI:2135272	GO:0048704
69	21404367	MGI:2135272	GO:0048704
69	22363783	MGI:2135272	GO:0048704
69	17409257	MGI:2154239	GO:0048704
69	17554007	MGI:2154239	GO:0048704
69	20978075	MGI:2182543	GO:0048704
69	19482943	MGI:2446159	GO:0048704
69	16949565	MGI:2655333	GO:0048704
69	20654612	MGI:2655333	GO:0048704
69	21245842	MGI:2655333	GO:0048704
69	17826737	MGI:2659071	GO:0048704
69	23332756	MGI:2685054	GO:0048704
70	21420399	MGI:97493	GO:0030878
70	18543318	MGI:98367	GO:0030878
70	19127565	MGI:103302	GO:0030878
70	19341725	MGI:103580	GO:0030878
70	17881575	MGI:108088	GO:0030878
70	17941048	MGI:1859631	GO:0030878
70	17293880	MGI:1861437	GO:0030878
70	20981831	MGI:1861437	GO:0030878
70	19412548	MGI:1918771	GO:0030878
70	19233133	MGI:1922667	GO:0030878
70	19668215	MGI:1927753	GO:0030878
70	17652350	MGI:2140945	GO:0030878
70	19706529	MGI:2443805	GO:0030878
71	18199583	MGI:105923	GO:0014032
72	18199583	MGI:105923	GO:0014032
73	16470614	MGI:97837	GO:0001701
73	20876643	MGI:101898	GO:0001701
73	16397896	MGI:106676	GO:0001701
73	20826531	MGI:1201409	GO:0001701
73	20637190	MGI:1916863	GO:0001701
73	19056886	MGI:1918686	GO:0001701
73	20573697	MGI:2137357	GO:0001701
73	19877283	MGI:3834125	GO:0001701
74	18199583	MGI:105923	GO:0014032
75	18199583	MGI:105923	GO:0014032
76	18199583	MGI:105923	GO:0014032
77	18199583	MGI:105923	GO:0014032
78	18199583	MGI:105923	GO:0014032
79	16850391	MGI:1097712	GO:0030534
79	19805151	MGI:1202878	GO:0030534
79	12556490	MGI:1345156	GO:0030534
79	19359518	MGI:1918339	GO:0030534
79	22139371	MGI:1927136	GO:0030534
79	12855593	MGI:3050640	GO:0030534
82	21750041	MGI:99925	GO:0007129
82	21807948	MGI:102944	GO:0007129
82	9294146	MGI:104517	GO:0007129
82	23269666	MGI:1315200	GO:0007129
82	19470456	MGI:1353499	GO:0007129
82	22771120	MGI:1913884	GO:0007129
82	21291880	MGI:1914487	GO:0007129
82	21478856	MGI:1915231	GO:0007129
82	22696294	MGI:1916023	GO:0007129
82	20711356	MGI:1916966	GO:0007129
82	19247432	MGI:1921325	GO:0007129
82	16292313	MGI:2384854	GO:0007129
82	16427009	MGI:3525201	GO:0007129
83	17475776	MGI:104890	GO:0048320
84	21750041	MGI:99925	GO:0007129
84	21807948	MGI:102944	GO:0007129
84	9294146	MGI:104517	GO:0007129
84	23269666	MGI:1315200	GO:0007129
84	19470456	MGI:1353499	GO:0007129
84	22771120	MGI:1913884	GO:0007129
84	21291880	MGI:1914487	GO:0007129
84	21478856	MGI:1915231	GO:0007129
84	22696294	MGI:1916023	GO:0007129
84	20711356	MGI:1916966	GO:0007129
84	19247432	MGI:1921325	GO:0007129
84	16292313	MGI:2384854	GO:0007129
84	16427009	MGI:3525201	GO:0007129
85	16880535	MGI:88508	GO:0030878
85	21420399	MGI:97493	GO:0030878
85	18543318	MGI:98367	GO:0030878
85	19127565	MGI:103302	GO:0030878
85	19341725	MGI:103580	GO:0030878
85	17881575	MGI:108088	GO:0030878
85	17941048	MGI:1859631	GO:0030878
85	17293880	MGI:1861437	GO:0030878
85	20981831	MGI:1861437	GO:0030878
85	19412548	MGI:1918771	GO:0030878
85	19233133	MGI:1922667	GO:0030878
85	19668215	MGI:1927753	GO:0030878
85	17652350	MGI:2140945	GO:0030878
85	19706529	MGI:2443805	GO:0030878
86	14578211	MGI:95824	GO:0048286
86	10821808	MGI:97362	GO:0048286
86	11683182	MGI:99480	GO:0048286
86	18322240	MGI:107704	GO:0048286
86	17540762	MGI:1351617	GO:0048286
86	17000766	MGI:1929282	GO:0048286
87	16470614	MGI:97837	GO:0001701
87	20876643	MGI:101898	GO:0001701
87	16397896	MGI:106676	GO:0001701
87	20826531	MGI:1201409	GO:0001701
87	20637190	MGI:1916863	GO:0001701
87	19056886	MGI:1918686	GO:0001701
87	20573697	MGI:2137357	GO:0001701
87	19877283	MGI:3834125	GO:0001701
88	23226340	MGI:1347347	GO:0043588
89	16421190	MGI:95522	GO:0048704
89	15132998	MGI:97487	GO:0048704
89	16951257	MGI:97487	GO:0048704
89	20045680	MGI:97487	GO:0048704
89	21512107	MGI:97487	GO:0048704
89	6665745	MGI:97487	GO:0048704
89	20152175	MGI:101802	GO:0048704
89	14651926	MGI:106679	GO:0048704
89	19535498	MGI:1261758	GO:0048704
89	18256270	MGI:1306796	GO:0048704
89	18003640	MGI:1341070	GO:0048704
89	18459960	MGI:1341070	GO:0048704
89	19753101	MGI:1346875	GO:0048704
89	20347762	MGI:1914529	GO:0048704
89	21539826	MGI:1915396	GO:0048704
89	22542185	MGI:1921373	GO:0048704
89	16751104	MGI:1929651	GO:0048704
89	19966784	MGI:2135272	GO:0048704
89	21404367	MGI:2135272	GO:0048704
89	22363783	MGI:2135272	GO:0048704
89	17409257	MGI:2154239	GO:0048704
89	17554007	MGI:2154239	GO:0048704
89	20978075	MGI:2182543	GO:0048704
89	19482943	MGI:2446159	GO:0048704
89	16949565	MGI:2655333	GO:0048704
89	20654612	MGI:2655333	GO:0048704
89	21245842	MGI:2655333	GO:0048704
89	17826737	MGI:2659071	GO:0048704
89	23332756	MGI:2685054	GO:0048704
90	17634284	MGI:98817	GO:0048646
90	11013212	MGI:1858963	GO:0048646
90	12588986	MGI:1890430	GO:0048646
90	20404087	MGI:1919818	GO:0048646
90	16787536	MGI:1931256	GO:0048646
91	16690964	MGI:97531	GO:0060712
91	17491588	MGI:98889	GO:0060712
91	17290219	MGI:99852	GO:0060712
91	19357198	MGI:102548	GO:0060712
91	17283043	MGI:102779	GO:0060712
91	17655922	MGI:107543	GO:0060712
91	19217325	MGI:1095413	GO:0060712
91	21753189	MGI:1924161	GO:0060712
91	20595512	MGI:2659071	GO:0060712
92	12591246	MGI:97495	GO:0001656
92	12039984	MGI:103178	GO:0001656
92	20215348	MGI:1933388	GO:0001656
93	12591246	MGI:97495	GO:0001656
93	12039984	MGI:103178	GO:0001656
93	20215348	MGI:1933388	GO:0001656
94	23226340	MGI:1347347	GO:0043588
95	15132997	MGI:88452	GO:0060021
95	15007057	MGI:99829	GO:0060021
95	21173110	MGI:99829	GO:0060021
95	12434331	MGI:101926	GO:0060021
95	19127565	MGI:103302	GO:0060021
95	18199583	MGI:105923	GO:0060021
95	17127413	MGI:106676	GO:0060021
95	17652350	MGI:2140945	GO:0060021
96	11724781	MGI:1100846	GO:0001701
96	17179160	MGI:1197013	GO:0001701
96	21396893	MGI:1917153	GO:0001701
97	11496122	MGI:88296	GO:0070588
97	21943606	MGI:94921	GO:0070588
97	17634333	MGI:96659	GO:0070588
97	16600858	MGI:102663	GO:0070588
97	14722618	MGI:107976	GO:0070588
97	18687887	MGI:109482	GO:0070588
97	14631046	MGI:1928842	GO:0070588
97	17448995	MGI:2444306	GO:0070588
98	16914493	MGI:98493	GO:0048514
98	17804598	MGI:109151	GO:0048514
98	19855134	MGI:2444748	GO:0048514
99	16421190	MGI:95522	GO:0048704
99	15132998	MGI:97487	GO:0048704
99	16951257	MGI:97487	GO:0048704
99	20045680	MGI:97487	GO:0048704
99	21512107	MGI:97487	GO:0048704
99	6665745	MGI:97487	GO:0048704
99	20152175	MGI:101802	GO:0048704
99	14651926	MGI:106679	GO:0048704
99	19535498	MGI:1261758	GO:0048704
99	18256270	MGI:1306796	GO:0048704
99	18003640	MGI:1341070	GO:0048704
99	18459960	MGI:1341070	GO:0048704
99	19753101	MGI:1346875	GO:0048704
99	20347762	MGI:1914529	GO:0048704
99	21539826	MGI:1915396	GO:0048704
99	22542185	MGI:1921373	GO:0048704
99	16751104	MGI:1929651	GO:0048704
99	19966784	MGI:2135272	GO:0048704
99	21404367	MGI:2135272	GO:0048704
99	22363783	MGI:2135272	GO:0048704
99	17409257	MGI:2154239	GO:0048704
99	17554007	MGI:2154239	GO:0048704
99	20978075	MGI:2182543	GO:0048704
99	19482943	MGI:2446159	GO:0048704
99	16949565	MGI:2655333	GO:0048704
99	20654612	MGI:2655333	GO:0048704
99	21245842	MGI:2655333	GO:0048704
99	17826737	MGI:2659071	GO:0048704
99	23332756	MGI:2685054	GO:0048704
100	12842919	MGI:95716	GO:0007368
100	18037990	MGI:107718	GO:0007368
100	15475956	MGI:1306784	GO:0007368
101	17405164	MGI:96819	GO:0014032
101	18199583	MGI:105923	GO:0014032
101	16938878	MGI:892003	GO:0014032
101	19097194	MGI:2147077	GO:0014032
102	18497303	MGI:87966	GO:0001822
102	15231300	MGI:95708	GO:0001822
102	12509446	MGI:96952	GO:0001822
102	22467476	MGI:97362	GO:0001822
102	11115063	MGI:97798	GO:0001822
102	12428686	MGI:97798	GO:0001822
102	15340065	MGI:97902	GO:0001822
102	19329776	MGI:109127	GO:0001822
102	16847346	MGI:1096381	GO:0001822
102	17804483	MGI:1201674	GO:0001822
102	19564876	MGI:1270863	GO:0001822
102	17923534	MGI:1330839	GO:0001822
102	17283331	MGI:1333874	GO:0001822
102	17872905	MGI:1339998	GO:0001822
102	15829709	MGI:1351653	GO:0001822
102	17724031	MGI:1888514	GO:0001822
102	16785743	MGI:1891468	GO:0001822
102	20457918	MGI:1913975	GO:0001822
102	21228764	MGI:1927555	GO:0001822
102	17618285	MGI:1932535	GO:0001822
102	18227149	MGI:1932535	GO:0001822
102	14652023	MGI:2148793	GO:0001822
102	22067321	MGI:2148793	GO:0001822
102	17563351	MGI:2663985	GO:0001822
103	18483625	MGI:96224	GO:0001501
103	20376364	MGI:96794	GO:0001501
103	17950478	MGI:109151	GO:0001501
103	16938878	MGI:892003	GO:0001501
103	17997399	MGI:1927616	GO:0001501
103	19465597	MGI:2147077	GO:0001501
104	21826198	MGI:102793	GO:0030324
104	17035289	MGI:1920480	GO:0030324
104	19233133	MGI:1922667	GO:0030324
104	18585372	MGI:2142149	GO:0030324
105	17954558	MGI:88543	GO:0009952
105	16421190	MGI:95522	GO:0009952
105	22159418	MGI:98386	GO:0009952
105	15899865	MGI:99146	GO:0009952
105	19301389	MGI:99495	GO:0009952
105	12122064	MGI:99914	GO:0009952
105	14993286	MGI:102551	GO:0009952
105	20046825	MGI:106653	GO:0009952
105	17961509	MGI:109201	GO:0009952
105	21163256	MGI:109274	GO:0009952
105	19913004	MGI:109360	GO:0009952
105	20167925	MGI:1100874	GO:0009952
105	22952456	MGI:1338031	GO:0009952
105	17994007	MGI:1338889	GO:0009952
105	18330926	MGI:1343101	GO:0009952
105	12381721	MGI:1352459	GO:0009952
105	18303018	MGI:1890616	GO:0009952
105	19877275	MGI:1917550	GO:0009952
105	18448090	MGI:1918686	GO:0009952
105	19056886	MGI:1918686	GO:0009952
105	20215345	MGI:2139764	GO:0009952
105	17409257	MGI:2154239	GO:0009952
105	20654612	MGI:2182543	GO:0009952
105	20978075	MGI:2182543	GO:0009952
105	21072209	MGI:2384034	GO:0009952
105	19482943	MGI:2446159	GO:0009952
105	16949565	MGI:2655333	GO:0009952
105	19692351	MGI:2675603	GO:0009952
105	22575959	MGI:3039616	GO:0009952
105	22995555	MGI:104735	GO:0009952
106	15150410	MGI:96434	GO:0001701
106	19174477	MGI:103232	GO:0001701
106	17003333	MGI:105095	GO:0001701
106	21952037	MGI:106686	GO:0001701
106	22791713	MGI:1277117	GO:0001701
106	15121863	MGI:1890357	GO:0001701
106	21246656	MGI:1914687	GO:0001701
106	21606200	MGI:1918843	GO:0001701
106	17998335	MGI:1923041	GO:0001701
107	18538758	MGI:95487	GO:0003281
107	12176963	MGI:97362	GO:0003281
107	20167925	MGI:1100874	GO:0003281
107	19470456	MGI:1353499	GO:0003281
108	21750041	MGI:99925	GO:0009566
108	21807948	MGI:102944	GO:0009566
108	9294146	MGI:104517	GO:0009566
108	23269666	MGI:1315200	GO:0009566
108	19470456	MGI:1353499	GO:0009566
108	22771120	MGI:1913884	GO:0009566
108	21291880	MGI:1914487	GO:0009566
108	21478856	MGI:1915231	GO:0009566
108	22696294	MGI:1916023	GO:0009566
108	20711356	MGI:1916966	GO:0009566
108	19247432	MGI:1921325	GO:0009566
108	16292313	MGI:2384854	GO:0009566
108	16427009	MGI:3525201	GO:0009566
109	18483625	MGI:96224	GO:0001501
109	17950478	MGI:109151	GO:0001501
109	16938878	MGI:892003	GO:0001501
109	17997399	MGI:1927616	GO:0001501
109	19465597	MGI:2147077	GO:0001501
110	19070574	MGI:97250	GO:0006281
110	19126872	MGI:97848	GO:0006281
110	17158923	MGI:103021	GO:0006281
110	23133403	MGI:103199	GO:0006281
110	19450527	MGI:107202	GO:0006281
110	19620979	MGI:108028	GO:0006281
110	17360556	MGI:1333799	GO:0006281
110	20133615	MGI:1335098	GO:0006281
110	20802511	MGI:1349415	GO:0006281
110	16439206	MGI:1354161	GO:0006281
110	22771120	MGI:1913884	GO:0006281
110	21987787	MGI:1918817	GO:0006281
110	18775323	MGI:1922820	GO:0006281
110	20385750	MGI:1929069	GO:0006281
110	16427009	MGI:3525201	GO:0006281
111	15899871	MGI:98664	GO:0001525
112	15464586	MGI:95664	GO:0060044
112	17336907	MGI:96522	GO:0060044
112	21041952	MGI:98354	GO:0060044
112	15621532	MGI:104723	GO:0060044
112	15870077	MGI:104813	GO:0060044
112	21071677	MGI:106095	GO:0060044
112	12505991	MGI:109558	GO:0060044
112	14499647	MGI:1096335	GO:0060044
112	21768366	MGI:1338024	GO:0060044
112	21765887	MGI:1859333	GO:0060044
112	21075835	MGI:1921435	GO:0060044
112	18816849	MGI:1931627	GO:0060044
113	19070574	MGI:97250	GO:0006281
113	19126872	MGI:97848	GO:0006281
113	17158923	MGI:103021	GO:0006281
113	23133403	MGI:103199	GO:0006281
113	19450527	MGI:107202	GO:0006281
113	19620979	MGI:108028	GO:0006281
113	17360556	MGI:1333799	GO:0006281
113	20133615	MGI:1335098	GO:0006281
113	20802511	MGI:1349415	GO:0006281
113	16439206	MGI:1354161	GO:0006281
113	22771120	MGI:1913884	GO:0006281
113	21987787	MGI:1918817	GO:0006281
113	18775323	MGI:1922820	GO:0006281
113	20385750	MGI:1929069	GO:0006281
113	16427009	MGI:3525201	GO:0006281
114	16880535	MGI:88508	GO:0030878
114	21420399	MGI:97493	GO:0030878
114	18543318	MGI:98367	GO:0030878
114	19127565	MGI:103302	GO:0030878
114	19341725	MGI:103580	GO:0030878
114	17881575	MGI:108088	GO:0030878
114	17941048	MGI:1859631	GO:0030878
114	17293880	MGI:1861437	GO:0030878
114	20981831	MGI:1861437	GO:0030878
114	19412548	MGI:1918771	GO:0030878
114	19233133	MGI:1922667	GO:0030878
114	19668215	MGI:1927753	GO:0030878
114	17652350	MGI:2140945	GO:0030878
114	19706529	MGI:2443805	GO:0030878
115	16880535	MGI:88508	GO:0030878
115	21420399	MGI:97493	GO:0030878
115	18543318	MGI:98367	GO:0030878
115	19127565	MGI:103302	GO:0030878
115	19341725	MGI:103580	GO:0030878
115	17881575	MGI:108088	GO:0030878
115	17941048	MGI:1859631	GO:0030878
115	17293880	MGI:1861437	GO:0030878
115	20981831	MGI:1861437	GO:0030878
115	19412548	MGI:1918771	GO:0030878
115	19233133	MGI:1922667	GO:0030878
115	19668215	MGI:1927753	GO:0030878
115	17652350	MGI:2140945	GO:0030878
115	19706529	MGI:2443805	GO:0030878
116	15520865	MGI:88279	GO:0040015
116	19036977	MGI:96281	GO:0040015
116	19038216	MGI:96281	GO:0040015
116	17334640	MGI:96573	GO:0040015
116	12419415	MGI:97324	GO:0040015
116	12384239	MGI:97386	GO:0040015
116	16644867	MGI:97511	GO:0040015
116	12697680	MGI:97742	GO:0040015
116	15070780	MGI:97742	GO:0040015
116	23093774	MGI:97742	GO:0040015
116	18172198	MGI:97760	GO:0040015
116	12177411	MGI:98239	GO:0040015
116	14982752	MGI:98306	GO:0040015
116	16269339	MGI:99457	GO:0040015
116	16950139	MGI:99924	GO:0040015
116	20663924	MGI:103291	GO:0040015
116	12453895	MGI:104663	GO:0040015
116	17465682	MGI:104663	GO:0040015
116	15685168	MGI:104993	GO:0040015
116	16123339	MGI:104993	GO:0040015
116	19015522	MGI:104993	GO:0040015
116	21865642	MGI:106903	GO:0040015
116	17578927	MGI:107936	GO:0040015
116	21673050	MGI:1202879	GO:0040015
116	21493628	MGI:1341085	GO:0040015
116	19234441	MGI:1347093	GO:0040015
116	20381490	MGI:1347246	GO:0040015
116	20203013	MGI:1858171	GO:0040015
116	15448684	MGI:1860476	GO:0040015
116	22992738	MGI:1920955	GO:0040015
116	20559429	MGI:1922985	GO:0040015
116	16985211	MGI:1926234	GO:0040015
116	18335035	MGI:2135607	GO:0040015
116	12488429	MGI:2139279	GO:0040015
116	18758446	MGI:2142523	GO:0040015
116	11867747	MGI:2180756	GO:0040015
116	20674860	MGI:2684937	GO:0040015
117	14578211	MGI:95824	GO:0048286
117	10821808	MGI:97362	GO:0048286
117	11683182	MGI:99480	GO:0048286
117	18322240	MGI:107704	GO:0048286
117	17540762	MGI:1351617	GO:0048286
117	17000766	MGI:1929282	GO:0048286
119	23040355	MGI:96021	GO:0030218
119	20472827	MGI:96629	GO:0030218
119	20056793	MGI:98385	GO:0030218
119	22773809	MGI:1197013	GO:0030218
119	17420462	MGI:1332659	GO:0030218
119	18048346	MGI:1332659	GO:0030218
119	18454133	MGI:1332659	GO:0030218
119	18955558	MGI:1915678	GO:0030218
119	20679398	MGI:2676829	GO:0030218
120	14681043	MGI:95718	GO:0001843
120	21807945	MGI:95720	GO:0001843
120	17371845	MGI:109474	GO:0001843
120	21555575	MGI:1270862	GO:0001843
120	19706529	MGI:2443805	GO:0001843
120	22995555	MGI:104735	GO:0001843
121	22055502	MGI:1890077	GO:0001755
121	22046433	MGI:1914544	GO:0001755
121	16061358	MGI:2443157	GO:0001755
122	14578211	MGI:95824	GO:0048286
122	10821808	MGI:97362	GO:0048286
122	11683182	MGI:99480	GO:0048286
122	18322240	MGI:107704	GO:0048286
122	19515693	MGI:1098718	GO:0048286
122	17540762	MGI:1351617	GO:0048286
122	17000766	MGI:1929282	GO:0048286
123	8674430	MGI:97902	GO:0001656
123	16790474	MGI:1344424	GO:0001656
123	21571217	MGI:1919595	GO:0001656
124	8674430	MGI:97902	GO:0001656
124	16790474	MGI:1344424	GO:0001656
125	8674430	MGI:97902	GO:0001656
125	16790474	MGI:1344424	GO:0001656
125	21571217	MGI:1919595	GO:0001656
126	8674430	MGI:97902	GO:0001656
126	16790474	MGI:1344424	GO:0001656
127	8674430	MGI:97902	GO:0001656
127	16790474	MGI:1344424	GO:0001656
127	21571217	MGI:1919595	GO:0001656
128	16421190	MGI:95522	GO:0048320
128	17475776	MGI:104890	GO:0048320
129	17954558	MGI:88543	GO:0009952
129	2658196	MGI:98472	GO:0009952
129	14993286	MGI:102551	GO:0009952
129	20737509	MGI:103577	GO:0009952
129	19211672	MGI:103580	GO:0009952
129	16598734	MGI:104327	GO:0009952
129	19592253	MGI:1098239	GO:0009952
129	22573616	MGI:1202876	GO:0009952
129	15652702	MGI:1277234	GO:0009952
129	21462293	MGI:1344424	GO:0009952
129	17473173	MGI:1924238	GO:0009952
129	12413903	MGI:107456	GO:0009952
130	17954558	MGI:88543	GO:0009952
130	16421190	MGI:95522	GO:0009952
130	22159418	MGI:98386	GO:0009952
130	15899865	MGI:99146	GO:0009952
130	19301389	MGI:99495	GO:0009952
130	12122064	MGI:99914	GO:0009952
130	14993286	MGI:102551	GO:0009952
130	20046825	MGI:106653	GO:0009952
130	17961509	MGI:109201	GO:0009952
130	21163256	MGI:109274	GO:0009952
130	19913004	MGI:109360	GO:0009952
130	20167925	MGI:1100874	GO:0009952
130	22952456	MGI:1338031	GO:0009952
130	17994007	MGI:1338889	GO:0009952
130	18330926	MGI:1343101	GO:0009952
130	12381721	MGI:1352459	GO:0009952
130	18303018	MGI:1890616	GO:0009952
130	19877275	MGI:1917550	GO:0009952
130	18448090	MGI:1918686	GO:0009952
130	19056886	MGI:1918686	GO:0009952
130	20215345	MGI:2139764	GO:0009952
130	17409257	MGI:2154239	GO:0009952
130	20654612	MGI:2182543	GO:0009952
130	20978075	MGI:2182543	GO:0009952
130	21072209	MGI:2384034	GO:0009952
130	19482943	MGI:2446159	GO:0009952
130	16949565	MGI:2655333	GO:0009952
130	19692351	MGI:2675603	GO:0009952
130	22575959	MGI:3039616	GO:0009952
130	22995555	MGI:104735	GO:0009952
131	20442405	MGI:95481	GO:0007498
131	18268105	MGI:98658	GO:0007498
131	18094236	MGI:107745	GO:0007498
131	21730163	MGI:107934	GO:0007498
131	20130115	MGI:1926967	GO:0007498
131	16787536	MGI:1931256	GO:0007498
131	22678773	MGI:2443590	GO:0007498
132	20442405	MGI:95481	GO:0001756
132	18268105	MGI:98658	GO:0001756
132	18094236	MGI:107745	GO:0001756
132	21730163	MGI:107934	GO:0001756
132	20130115	MGI:1926967	GO:0001756
132	16787536	MGI:1931256	GO:0001756
132	22678773	MGI:2443590	GO:0001756
133	14681043	MGI:95718	GO:0001843
133	21807945	MGI:95720	GO:0001843
133	17371845	MGI:109474	GO:0001843
133	21555575	MGI:1270862	GO:0001843
133	19706529	MGI:2443805	GO:0001843
133	22995555	MGI:104735	GO:0001843
134	11724781	MGI:1100846	GO:0001701
134	17179160	MGI:1197013	GO:0001701
134	21396893	MGI:1917153	GO:0001701
135	15652702	MGI:1277234	GO:0048704
135	17035289	MGI:1920480	GO:0048704
135	16314533	MGI:1926321	GO:0048704
136	20466003	MGI:87917	GO:0045776
136	18596078	MGI:88574	GO:0045776
136	19262461	MGI:96918	GO:0045776
136	17710229	MGI:97793	GO:0045776
136	17898038	MGI:98389	GO:0045776
136	15611339	MGI:98913	GO:0045776
136	17202406	MGI:102718	GO:0045776
136	20389022	MGI:108114	GO:0045776
136	20813865	MGI:1858416	GO:0045776
136	16767097	MGI:1888518	GO:0045776
136	16985211	MGI:1926234	GO:0045776
136	21593186	MGI:2153465	GO:0045776
136	17283064	MGI:2441720	GO:0045776
136	21131289	MGI:2442092	GO:0045776
137	20466003	MGI:87917	GO:0045776
137	18596078	MGI:88574	GO:0045776
137	19262461	MGI:96918	GO:0045776
137	17710229	MGI:97793	GO:0045776
137	17898038	MGI:98389	GO:0045776
137	15611339	MGI:98913	GO:0045776
137	17202406	MGI:102718	GO:0045776
137	20389022	MGI:108114	GO:0045776
137	20813865	MGI:1858416	GO:0045776
137	16767097	MGI:1888518	GO:0045776
137	16985211	MGI:1926234	GO:0045776
137	21593186	MGI:2153465	GO:0045776
137	17283064	MGI:2441720	GO:0045776
137	21131289	MGI:2442092	GO:0045776
138	20466003	MGI:87917	GO:0045776
138	18596078	MGI:88574	GO:0045776
138	19262461	MGI:96918	GO:0045776
138	17710229	MGI:97793	GO:0045776
138	17898038	MGI:98389	GO:0045776
138	15611339	MGI:98913	GO:0045776
138	17202406	MGI:102718	GO:0045776
138	20389022	MGI:108114	GO:0045776
138	20813865	MGI:1858416	GO:0045776
138	16767097	MGI:1888518	GO:0045776
138	16985211	MGI:1926234	GO:0045776
138	21593186	MGI:2153465	GO:0045776
138	17283064	MGI:2441720	GO:0045776
138	21131289	MGI:2442092	GO:0045776
139	20466003	MGI:87917	GO:0045776
139	18596078	MGI:88574	GO:0045776
139	19262461	MGI:96918	GO:0045776
139	17710229	MGI:97793	GO:0045776
139	17898038	MGI:98389	GO:0045776
139	15611339	MGI:98913	GO:0045776
139	17202406	MGI:102718	GO:0045776
139	20389022	MGI:108114	GO:0045776
139	20813865	MGI:1858416	GO:0045776
139	16767097	MGI:1888518	GO:0045776
139	16985211	MGI:1926234	GO:0045776
139	21593186	MGI:2153465	GO:0045776
139	17283064	MGI:2441720	GO:0045776
139	21131289	MGI:2442092	GO:0045776
140	19651893	MGI:88138	GO:0048535
140	18033315	MGI:94869	GO:0048535
140	9294146	MGI:95606	GO:0048535
140	9657742	MGI:95661	GO:0048535
140	20472827	MGI:96629	GO:0048535
140	17476358	MGI:97849	GO:0048535
140	17992257	MGI:103223	GO:0048535
140	16705172	MGI:104796	GO:0048535
140	19927129	MGI:1095400	GO:0048535
140	19073936	MGI:1929004	GO:0048535
140	21576088	MGI:2386976	GO:0048535
140	17227869	MGI:2445003	GO:0048535
141	16421190	MGI:95522	GO:0048320
141	17475776	MGI:104890	GO:0048320
142	16421190	MGI:95522	GO:0048320
142	17475776	MGI:104890	GO:0048320
143	23040355	MGI:96021	GO:0030218
143	20472827	MGI:96629	GO:0030218
143	20056793	MGI:98385	GO:0030218
143	22773809	MGI:1197013	GO:0030218
143	17420462	MGI:1332659	GO:0030218
143	18048346	MGI:1332659	GO:0030218
143	18454133	MGI:1332659	GO:0030218
143	18955558	MGI:1915678	GO:0030218
143	20679398	MGI:2676829	GO:0030218
144	14681043	MGI:95718	GO:0001843
144	21807945	MGI:95720	GO:0001843
144	17371845	MGI:109474	GO:0001843
144	21555575	MGI:1270862	GO:0001843
144	19706529	MGI:2443805	GO:0001843
144	22995555	MGI:104735	GO:0001843
145	19651893	MGI:88138	GO:0048535
145	18033315	MGI:94869	GO:0048535
145	9294146	MGI:95606	GO:0048535
145	9657742	MGI:95661	GO:0048535
145	20472827	MGI:96629	GO:0048535
145	17476358	MGI:97849	GO:0048535
145	17992257	MGI:103223	GO:0048535
145	16705172	MGI:104796	GO:0048535
145	19927129	MGI:1095400	GO:0048535
145	19073936	MGI:1929004	GO:0048535
145	21576088	MGI:2386976	GO:0048535
145	17227869	MGI:2445003	GO:0048535
146	20466003	MGI:87917	GO:0045776
146	18596078	MGI:88574	GO:0045776
146	19262461	MGI:96918	GO:0045776
146	17710229	MGI:97793	GO:0045776
146	17898038	MGI:98389	GO:0045776
146	15611339	MGI:98913	GO:0045776
146	17202406	MGI:102718	GO:0045776
146	20389022	MGI:108114	GO:0045776
146	20813865	MGI:1858416	GO:0045776
146	16767097	MGI:1888518	GO:0045776
146	16985211	MGI:1926234	GO:0045776
146	21593186	MGI:2153465	GO:0045776
146	17283064	MGI:2441720	GO:0045776
146	21131289	MGI:2442092	GO:0045776
147	22028304	MGI:88452	GO:0002063
147	17213231	MGI:96257	GO:0002063
148	22028304	MGI:88452	GO:0002063
148	17213231	MGI:96257	GO:0002063
149	22028304	MGI:88452	GO:0051216
149	17213231	MGI:96257	GO:0051216
150	22028304	MGI:88452	GO:0051216
150	17213231	MGI:96257	GO:0051216
151	22028304	MGI:88452	GO:0048704
151	17213231	MGI:96257	GO:0048704
152	22028304	MGI:88452	GO:0048704
152	17213231	MGI:96257	GO:0048704
153	22028304	MGI:88452	GO:0002063
153	17213231	MGI:96257	GO:0002063
154	22028304	MGI:88452	GO:0001503
154	17213231	MGI:96257	GO:0001503
155	22028304	MGI:88452	GO:0051216
155	17213231	MGI:96257	GO:0051216
156	22028304	MGI:88452	GO:0048704
156	17213231	MGI:96257	GO:0048704
157	22028304	MGI:88452	GO:0002063
157	17213231	MGI:96257	GO:0002063
158	22028304	MGI:88452	GO:0051216
158	17213231	MGI:96257	GO:0051216
159	22028304	MGI:88452	GO:0048704
159	17213231	MGI:96257	GO:0048704
160	20466003	MGI:87917	GO:0045776
160	18596078	MGI:88574	GO:0045776
160	19262461	MGI:96918	GO:0045776
160	17710229	MGI:97793	GO:0045776
160	17898038	MGI:98389	GO:0045776
160	15611339	MGI:98913	GO:0045776
160	17202406	MGI:102718	GO:0045776
160	20389022	MGI:108114	GO:0045776
160	20813865	MGI:1858416	GO:0045776
160	16767097	MGI:1888518	GO:0045776
160	16985211	MGI:1926234	GO:0045776
160	21593186	MGI:2153465	GO:0045776
160	17283064	MGI:2441720	GO:0045776
160	21131289	MGI:2442092	GO:0045776
161	17954558	MGI:88543	GO:0009952
161	16421190	MGI:95522	GO:0009952
161	22159418	MGI:98386	GO:0009952
161	15899865	MGI:99146	GO:0009952
161	19301389	MGI:99495	GO:0009952
161	12122064	MGI:99914	GO:0009952
161	14993286	MGI:102551	GO:0009952
161	20046825	MGI:106653	GO:0009952
161	17961509	MGI:109201	GO:0009952
161	21163256	MGI:109274	GO:0009952
161	19913004	MGI:109360	GO:0009952
161	20167925	MGI:1100874	GO:0009952
161	22952456	MGI:1338031	GO:0009952
161	17994007	MGI:1338889	GO:0009952
161	18330926	MGI:1343101	GO:0009952
161	12381721	MGI:1352459	GO:0009952
161	18303018	MGI:1890616	GO:0009952
161	19877275	MGI:1917550	GO:0009952
161	18448090	MGI:1918686	GO:0009952
161	19056886	MGI:1918686	GO:0009952
161	20215345	MGI:2139764	GO:0009952
161	17409257	MGI:2154239	GO:0009952
161	20654612	MGI:2182543	GO:0009952
161	20978075	MGI:2182543	GO:0009952
161	21072209	MGI:2384034	GO:0009952
161	19482943	MGI:2446159	GO:0009952
161	16949565	MGI:2655333	GO:0009952
161	19692351	MGI:2675603	GO:0009952
161	22575959	MGI:3039616	GO:0009952
161	22995555	MGI:104735	GO:0009952
162	18048346	MGI:1332659	GO:0048705
162	18454133	MGI:1332659	GO:0048705
162	18955558	MGI:1915678	GO:0048705
162	20679398	MGI:2676829	GO:0048705
163	18511567	MGI:88360	GO:0006879
163	18500345	MGI:95415	GO:0006879
163	17283043	MGI:102779	GO:0006879
163	21199920	MGI:1328360	GO:0006879
163	11099415	MGI:1889575	GO:0006879
163	19015235	MGI:1914544	GO:0006879
163	20637190	MGI:1916863	GO:0006879
163	21753189	MGI:1924161	GO:0006879
164	17634284	MGI:98817	GO:0048646
164	11013212	MGI:1858963	GO:0048646
164	12588986	MGI:1890430	GO:0048646
164	20404087	MGI:1919818	GO:0048646
164	16787536	MGI:1931256	GO:0048646
165	20077479	MGI:95523	GO:0030900
165	22290436	MGI:1100526	GO:0030900
165	18459960	MGI:1341070	GO:0030900
166	22028304	MGI:88452	GO:0001503
166	17213231	MGI:96257	GO:0001503
167	16407178	MGI:95489	GO:0001756
167	16914736	MGI:95557	GO:0001756
167	12668636	MGI:102780	GO:0001756
167	15746098	MGI:1339973	GO:0001756
167	18820033	MGI:2429765	GO:0001756
168	16407178	MGI:95489	GO:0001756
168	16914736	MGI:95557	GO:0001756
168	12668636	MGI:102780	GO:0001756
168	15746098	MGI:1339973	GO:0001756
168	18820033	MGI:2429765	GO:0001756
169	18511567	MGI:88360	GO:0006879
169	18500345	MGI:95415	GO:0006879
169	17283043	MGI:102779	GO:0006879
169	21199920	MGI:1328360	GO:0006879
169	11099415	MGI:1889575	GO:0006879
169	19015235	MGI:1914544	GO:0006879
169	20637190	MGI:1916863	GO:0006879
169	21753189	MGI:1924161	GO:0006879
170	20077479	MGI:95523	GO:0030900
170	22290436	MGI:1100526	GO:0030900
170	18459960	MGI:1341070	GO:0030900
171	14723851	MGI:95728	GO:0008589
171	22698544	MGI:1914160	GO:0008589
171	21565611	MGI:1915228	GO:0008589
171	17027958	MGI:1921166	GO:0008589
171	20067783	MGI:2443752	GO:0008589
171	15075292	MGI:2444681	GO:0008589
172	14723851	MGI:95728	GO:0008589
172	22698544	MGI:1914160	GO:0008589
172	21565611	MGI:1915228	GO:0008589
172	17027958	MGI:1921166	GO:0008589
172	20067783	MGI:2443752	GO:0008589
172	15075292	MGI:2444681	GO:0008589
173	22219353	MGI:88180	GO:0001843
173	20644727	MGI:98927	GO:0001843
173	14675480	MGI:1346347	GO:0001843
173	17597066	MGI:1889008	GO:0001843
173	21935430	MGI:1917550	GO:0001843
173	17442300	MGI:2384768	GO:0001843
174	22219353	MGI:88180	GO:0001843
174	20644727	MGI:98927	GO:0001843
174	14675480	MGI:1346347	GO:0001843
174	17597066	MGI:1889008	GO:0001843
174	21935430	MGI:1917550	GO:0001843
174	17442300	MGI:2384768	GO:0001843
175	22219353	MGI:88180	GO:0001843
175	20644727	MGI:98927	GO:0001843
175	14675480	MGI:1346347	GO:0001843
175	17597066	MGI:1889008	GO:0001843
175	21935430	MGI:1917550	GO:0001843
175	17442300	MGI:2384768	GO:0001843
176	22426213	MGI:97272	GO:0003220
176	20960543	MGI:103236	GO:0003220
177	22426213	MGI:97272	GO:0003220
177	20960543	MGI:103236	GO:0003220
178	22426213	MGI:97272	GO:0003220
178	20960543	MGI:103236	GO:0003220
179	22219353	MGI:88180	GO:0001843
179	20644727	MGI:98927	GO:0001843
179	14675480	MGI:1346347	GO:0001843
179	17597066	MGI:1889008	GO:0001843
179	21935430	MGI:1917550	GO:0001843
179	17442300	MGI:2384768	GO:0001843
180	18325992	MGI:88388	GO:0008584
180	18758446	MGI:2142523	GO:0008584
181	20442405	MGI:95481	GO:0001839
181	18268105	MGI:98658	GO:0001839
181	18094236	MGI:107745	GO:0001839
181	21730163	MGI:107934	GO:0001839
181	20130115	MGI:1926967	GO:0001839
181	16787536	MGI:1931256	GO:0001839
181	22678773	MGI:2443590	GO:0001839
182	17405164	MGI:96819	GO:0014032
182	18199583	MGI:105923	GO:0014032
182	19097194	MGI:2147077	GO:0014032
183	20074521	MGI:107813	GO:0021960
183	12890759	MGI:1096347	GO:0021960
183	17108173	MGI:1346881	GO:0021960
183	17021036	MGI:1352451	GO:0021960
184	9281443	MGI:94885	GO:0001889
184	15972724	MGI:96794	GO:0001889
184	21041952	MGI:98354	GO:0001889
184	16204254	MGI:109321	GO:0001889
184	18442043	MGI:109562	GO:0001889
184	12893739	MGI:895149	GO:0001889
184	15254239	MGI:1328317	GO:0001889
184	17360532	MGI:1889623	GO:0001889
184	15870284	MGI:2386607	GO:0001889
185	18511567	MGI:88360	GO:0006879
185	18500345	MGI:95415	GO:0006879
185	17283043	MGI:102779	GO:0006879
185	21199920	MGI:1328360	GO:0006879
185	11099415	MGI:1889575	GO:0006879
185	20637190	MGI:1916863	GO:0006879
185	21753189	MGI:1924161	GO:0006879
186	16470614	MGI:97837	GO:0090009
186	20876643	MGI:101898	GO:0090009
186	16397896	MGI:106676	GO:0090009
186	20826531	MGI:1201409	GO:0090009
186	20637190	MGI:1916863	GO:0090009
186	19056886	MGI:1918686	GO:0090009
186	20573697	MGI:2137357	GO:0090009
186	19877283	MGI:3834125	GO:0090009
187	22055502	MGI:1890077	GO:0001568
187	22046433	MGI:1914544	GO:0001568
187	16061358	MGI:2443157	GO:0001568
188	20442405	MGI:95481	GO:0007369
188	20737509	MGI:103577	GO:0007369
188	15492213	MGI:109583	GO:0007369
188	12381721	MGI:1352459	GO:0007369
188	20130115	MGI:1926967	GO:0007369
188	18064678	MGI:2139369	GO:0007369
188	17826737	MGI:2659071	GO:0007369
189	21420399	MGI:97493	GO:0042474
189	19211672	MGI:103580	GO:0042474
189	21237142	MGI:1922667	GO:0042474
189	19389375	MGI:1930813	GO:0042474
190	21420399	MGI:97493	GO:0042472
190	19211672	MGI:103580	GO:0042472
190	21237142	MGI:1922667	GO:0042472
190	19389375	MGI:1930813	GO:0042472
191	12654337	MGI:97384	GO:0021953
191	17223098	MGI:105097	GO:0021953
192	12654337	MGI:97384	GO:0048934
192	17223098	MGI:105097	GO:0048934
193	12654337	MGI:97384	GO:0051355
193	17223098	MGI:105097	GO:0051355
194	12654337	MGI:97384	GO:0001967
194	17223098	MGI:105097	GO:0001967
195	16204209	MGI:95454	GO:0051216
195	17360453	MGI:2446089	GO:0051216
196	21420399	MGI:97493	GO:0042474
196	19211672	MGI:103580	GO:0042474
196	21237142	MGI:1922667	GO:0042474
196	19389375	MGI:1930813	GO:0042474
197	16204209	MGI:95454	GO:0051216
197	17360453	MGI:2446089	GO:0051216
198	21420399	MGI:97493	GO:0042472
198	19211672	MGI:103580	GO:0042472
198	21237142	MGI:1922667	GO:0042472
198	19389375	MGI:1930813	GO:0042472
199	21420399	MGI:97493	GO:0042474
199	19211672	MGI:103580	GO:0042474
199	21237142	MGI:1922667	GO:0042474
199	19389375	MGI:1930813	GO:0042474
200	21420399	MGI:97493	GO:0042472
200	19211672	MGI:103580	GO:0042472
200	21237142	MGI:1922667	GO:0042472
200	19389375	MGI:1930813	GO:0042472
201	12654337	MGI:97384	GO:0021953
201	17223098	MGI:105097	GO:0021953
202	12654337	MGI:97384	GO:0048934
202	17223098	MGI:105097	GO:0048934
203	12654337	MGI:97384	GO:0051355
203	17223098	MGI:105097	GO:0051355
204	12654337	MGI:97384	GO:0001967
204	17223098	MGI:105097	GO:0001967
205	20442405	MGI:95481	GO:0007369
205	20737509	MGI:103577	GO:0007369
205	15492213	MGI:109583	GO:0007369
205	12381721	MGI:1352459	GO:0007369
205	20130115	MGI:1926967	GO:0007369
205	18064678	MGI:2139369	GO:0007369
205	17826737	MGI:2659071	GO:0007369
207	22219353	MGI:88180	GO:0001843
207	20644727	MGI:98927	GO:0001843
207	14675480	MGI:1346347	GO:0001843
207	17597066	MGI:1889008	GO:0001843
207	21935430	MGI:1917550	GO:0001843
207	17442300	MGI:2384768	GO:0001843
208	22219353	MGI:88180	GO:0001843
208	20644727	MGI:98927	GO:0001843
208	14675480	MGI:1346347	GO:0001843
208	17597066	MGI:1889008	GO:0001843
208	21935430	MGI:1917550	GO:0001843
208	17442300	MGI:2384768	GO:0001843
209	20442405	MGI:95481	GO:0001839
209	18094236	MGI:107745	GO:0001839
209	21730163	MGI:107934	GO:0001839
209	20130115	MGI:1926967	GO:0001839
210	22219353	MGI:88180	GO:0001843
210	20644727	MGI:98927	GO:0001843
210	14675480	MGI:1346347	GO:0001843
210	17597066	MGI:1889008	GO:0001843
210	21935430	MGI:1917550	GO:0001843
210	17442300	MGI:2384768	GO:0001843
211	22219353	MGI:88180	GO:0001843
211	20644727	MGI:98927	GO:0001843
211	14675480	MGI:1346347	GO:0001843
211	17597066	MGI:1889008	GO:0001843
211	21935430	MGI:1917550	GO:0001843
211	17442300	MGI:2384768	GO:0001843
212	15215210	MGI:894293	GO:0009954
212	23372768	MGI:1919214	GO:0009954
213	12606286	MGI:95689	GO:0042733
213	19546318	MGI:96205	GO:0042733
213	21705796	MGI:106040	GO:0042733
213	18289368	MGI:109185	GO:0042733
213	17216607	MGI:2139360	GO:0042733
213	22280990	MGI:2681120	GO:0042733
214	15215210	MGI:894293	GO:0009954
214	23372768	MGI:1919214	GO:0009954
215	22219353	MGI:88180	GO:0001843
215	20644727	MGI:98927	GO:0001843
215	14675480	MGI:1346347	GO:0001843
215	17597066	MGI:1889008	GO:0001843
215	21935430	MGI:1917550	GO:0001843
215	17442300	MGI:2384768	GO:0001843
216	2658196	MGI:98472	GO:0001843
216	19378260	MGI:109656	GO:0001843
216	19692351	MGI:2675603	GO:0001843
216	22995555	MGI:104735	GO:0001843
217	9281443	MGI:94885	GO:0001701
217	18265012	MGI:103098	GO:0001701
217	21173240	MGI:104913	GO:0001701
217	21462293	MGI:1344424	GO:0001701
217	21350012	MGI:3603594	GO:0001701
218	17954558	MGI:88543	GO:0042472
218	18538758	MGI:95487	GO:0042472
218	12810586	MGI:95517	GO:0042472
218	21784065	MGI:96170	GO:0042472
218	16900517	MGI:101926	GO:0042472
218	14695375	MGI:102780	GO:0042472
218	19389353	MGI:102780	GO:0042472
218	23226461	MGI:1888519	GO:0042472
218	17334657	MGI:2444748	GO:0042472
219	15899871	MGI:98664	GO:0045765
219	12354787	MGI:109548	GO:0045765
219	12093914	MGI:1346347	GO:0045765
220	22055502	MGI:1890077	GO:0001568
220	22046433	MGI:1914544	GO:0001568
220	16061358	MGI:2443157	GO:0001568
221	22055502	MGI:1890077	GO:0001568
221	22046433	MGI:1914544	GO:0001568
221	16061358	MGI:2443157	GO:0001568
222	15652702	MGI:1277234	GO:0048704
222	19776033	MGI:3584243	GO:0048704
223	15652702	MGI:1277234	GO:0048704
223	19776033	MGI:3584243	GO:0048704
224	12842919	MGI:95716	GO:0007368
224	18037990	MGI:107718	GO:0007368
224	15475956	MGI:1306784	GO:0007368
225	11724781	MGI:1100846	GO:0001701
225	17179160	MGI:1197013	GO:0001701
225	21396893	MGI:1917153	GO:0001701
227	20730911	MGI:88452	GO:0048704
227	14695375	MGI:102780	GO:0048704
227	16938878	MGI:892003	GO:0048704
227	17521568	MGI:1891217	GO:0048704
227	23055936	MGI:2444681	GO:0048704
228	16690964	MGI:97531	GO:0060712
228	17491588	MGI:98889	GO:0060712
228	17290219	MGI:99852	GO:0060712
228	19357198	MGI:102548	GO:0060712
228	17283043	MGI:102779	GO:0060712
228	17655922	MGI:107543	GO:0060712
228	19217325	MGI:1095413	GO:0060712
228	21753189	MGI:1924161	GO:0060712
228	20595512	MGI:2659071	GO:0060712
229	15215210	MGI:894293	GO:0009954
230	15215210	MGI:894293	GO:0009954
230	23372768	MGI:1919214	GO:0009954
231	15215210	MGI:894293	GO:0009954
232	14617570	MGI:96560	GO:0006816
232	12089348	MGI:103076	GO:0006816
232	15998839	MGI:103076	GO:0006816
232	17959935	MGI:103076	GO:0006816
232	21947295	MGI:103076	GO:0006816
232	16735444	MGI:107164	GO:0006816
232	12414538	MGI:107489	GO:0006816
232	23284964	MGI:1313314	GO:0006816
232	21816756	MGI:1342284	GO:0006816
232	15347804	MGI:1351351	GO:0006816
232	23237953	MGI:1890497	GO:0006816
232	19936220	MGI:1931237	GO:0006816
233	14617570	MGI:96560	GO:0006816
233	12089348	MGI:103076	GO:0006816
233	15998839	MGI:103076	GO:0006816
233	17959935	MGI:103076	GO:0006816
233	21947295	MGI:103076	GO:0006816
233	16735444	MGI:107164	GO:0006816
233	12414538	MGI:107489	GO:0006816
233	23284964	MGI:1313314	GO:0006816
233	21816756	MGI:1342284	GO:0006816
233	15347804	MGI:1351351	GO:0006816
233	23237953	MGI:1890497	GO:0006816
233	19936220	MGI:1931237	GO:0006816
234	14617570	MGI:96560	GO:0006816
234	12089348	MGI:103076	GO:0006816
234	15998839	MGI:103076	GO:0006816
234	17959935	MGI:103076	GO:0006816
234	21947295	MGI:103076	GO:0006816
234	16735444	MGI:107164	GO:0006816
234	12414538	MGI:107489	GO:0006816
234	23284964	MGI:1313314	GO:0006816
234	21816756	MGI:1342284	GO:0006816
234	15347804	MGI:1351351	GO:0006816
234	23237953	MGI:1890497	GO:0006816
234	19936220	MGI:1931237	GO:0006816
235	12451134	MGI:94869	GO:0007628
235	14699416	MGI:98277	GO:0007628
235	17719550	MGI:1915674	GO:0007628
235	17855450	MGI:1921268	GO:0007628
235	18957218	MGI:1930001	GO:0007628
236	18234727	MGI:1095413	GO:0048706
236	16996494	MGI:1096325	GO:0048706
236	20145239	MGI:1891740	GO:0048706
236	19270745	MGI:1922552	GO:0048706
236	19956724	MGI:2135679	GO:0048706
237	15739187	MGI:1096381	GO:0009952
237	21998026	MGI:1914372	GO:0009952
237	18213582	MGI:1919293	GO:0009952
238	21240276	MGI:106299	GO:0009887
238	21048919	MGI:1914848	GO:0009887
238	17765678	MGI:1918478	GO:0009887
239	20568247	MGI:1100513	GO:0030199
239	22022403	MGI:1347479	GO:0030199
239	17064680	MGI:1353569	GO:0030199
239	18424556	MGI:1891468	GO:0030199
239	21769484	MGI:2137659	GO:0030199
240	20568247	MGI:1100513	GO:0043010
240	22022403	MGI:1347479	GO:0043010
240	17064680	MGI:1353569	GO:0043010
240	18424556	MGI:1891468	GO:0043010
240	21769484	MGI:2137659	GO:0043010
241	20568247	MGI:1100513	GO:0030199
241	22022403	MGI:1347479	GO:0030199
241	17064680	MGI:1353569	GO:0030199
241	18424556	MGI:1891468	GO:0030199
241	21769484	MGI:2137659	GO:0030199
242	20568247	MGI:1100513	GO:0043010
242	22022403	MGI:1347479	GO:0043010
242	17064680	MGI:1353569	GO:0043010
242	18424556	MGI:1891468	GO:0043010
242	21769484	MGI:2137659	GO:0043010
243	21750041	MGI:99925	GO:0009566
243	21807948	MGI:102944	GO:0009566
243	9294146	MGI:104517	GO:0009566
243	23269666	MGI:1315200	GO:0009566
243	19470456	MGI:1353499	GO:0009566
243	22771120	MGI:1913884	GO:0009566
243	21291880	MGI:1914487	GO:0009566
243	21478856	MGI:1915231	GO:0009566
243	22696294	MGI:1916023	GO:0009566
243	20711356	MGI:1916966	GO:0009566
243	19247432	MGI:1921325	GO:0009566
243	16292313	MGI:2384854	GO:0009566
243	16427009	MGI:3525201	GO:0009566
244	21750041	MGI:99925	GO:0009566
244	21807948	MGI:102944	GO:0009566
244	9294146	MGI:104517	GO:0009566
244	23269666	MGI:1315200	GO:0009566
244	19470456	MGI:1353499	GO:0009566
244	22771120	MGI:1913884	GO:0009566
244	21291880	MGI:1914487	GO:0009566
244	21478856	MGI:1915231	GO:0009566
244	22696294	MGI:1916023	GO:0009566
244	20711356	MGI:1916966	GO:0009566
244	19247432	MGI:1921325	GO:0009566
244	16292313	MGI:2384854	GO:0009566
244	16427009	MGI:3525201	GO:0009566
245	21750041	MGI:99925	GO:0009566
245	21807948	MGI:102944	GO:0009566
245	9294146	MGI:104517	GO:0009566
245	23269666	MGI:1315200	GO:0009566
245	19470456	MGI:1353499	GO:0009566
245	22771120	MGI:1913884	GO:0009566
245	21291880	MGI:1914487	GO:0009566
245	21478856	MGI:1915231	GO:0009566
245	22696294	MGI:1916023	GO:0009566
245	20711356	MGI:1916966	GO:0009566
245	19247432	MGI:1921325	GO:0009566
245	16292313	MGI:2384854	GO:0009566
245	16427009	MGI:3525201	GO:0009566
246	21420399	MGI:97493	GO:0030878
246	18543318	MGI:98367	GO:0030878
246	19127565	MGI:103302	GO:0030878
246	19341725	MGI:103580	GO:0030878
246	17881575	MGI:108088	GO:0030878
246	17941048	MGI:1859631	GO:0030878
246	17293880	MGI:1861437	GO:0030878
246	20981831	MGI:1861437	GO:0030878
246	19412548	MGI:1918771	GO:0030878
246	19233133	MGI:1922667	GO:0030878
246	19668215	MGI:1927753	GO:0030878
246	17652350	MGI:2140945	GO:0030878
246	19706529	MGI:2443805	GO:0030878
249	16015579	MGI:96693	GO:0009566
249	12167408	MGI:102794	GO:0009566
249	20624957	MGI:104288	GO:0009566
249	22396656	MGI:107933	GO:0009566
249	16612000	MGI:1889272	GO:0009566
249	23055941	MGI:1915958	GO:0009566
249	21124965	MGI:1916510	GO:0009566
250	18325992	MGI:88388	GO:0001541
250	15470499	MGI:97324	GO:0001541
250	15572448	MGI:97372	GO:0001541
250	21149718	MGI:102673	GO:0001541
250	11311804	MGI:1352467	GO:0001541
250	19574448	MGI:1352467	GO:0001541
250	21873215	MGI:1352467	GO:0001541
250	16314533	MGI:1926321	GO:0001541
250	14652023	MGI:2148793	GO:0001541
250	17563351	MGI:2663985	GO:0001541
251	17287522	MGI:99569	GO:0048839
251	22381527	MGI:104510	GO:0048839
251	12620969	MGI:1196458	GO:0048839
251	19696885	MGI:1913100	GO:0048839
251	23297193	MGI:1923442	GO:0048839
251	17973922	MGI:2159341	GO:0048839
251	18215623	MGI:3039629	GO:0048839
251	15347914	MGI:3577767	GO:0048839
251	22558334	MGI:3583900	GO:0048839
251	18794526	MGI:3769724	GO:0048839
252	9743578	MGI:88057	GO:0032286
252	12042814	MGI:88439	GO:0032286
252	9700485	MGI:95719	GO:0032286
252	22449950	MGI:96257	GO:0032286
252	17403033	MGI:96824	GO:0032286
252	22553027	MGI:97314	GO:0032286
252	11746780	MGI:97623	GO:0032286
252	11872612	MGI:97623	GO:0032286
252	23322581	MGI:97623	GO:0032286
252	16436605	MGI:97631	GO:0032286
252	17060448	MGI:99606	GO:0032286
252	17567819	MGI:105061	GO:0032286
252	17525273	MGI:108420	GO:0032286
252	15814800	MGI:109321	GO:0032286
252	19935654	MGI:1201386	GO:0032286
252	17099708	MGI:1346542	GO:0032286
252	21813701	MGI:1859152	GO:0032286
252	18206390	MGI:1860139	GO:0032286
252	19458253	MGI:1890169	GO:0032286
252	16565160	MGI:1890619	GO:0032286
252	19793967	MGI:1891340	GO:0032286
252	17855448	MGI:1921831	GO:0032286
252	18349142	MGI:1921831	GO:0032286
252	19801672	MGI:1924143	GO:0032286
252	20080941	MGI:1929704	GO:0032286
252	17571074	MGI:1931787	GO:0032286
252	21655088	MGI:2143585	GO:0032286
252	23171661	MGI:2183747	GO:0032286
252	22461625	MGI:2685918	GO:0032286
253	17287522	MGI:99569	GO:0048839
253	22381527	MGI:104510	GO:0048839
253	12620969	MGI:1196458	GO:0048839
253	19696885	MGI:1913100	GO:0048839
253	23297193	MGI:1923442	GO:0048839
253	17973922	MGI:2159341	GO:0048839
253	18215623	MGI:3039629	GO:0048839
253	15347914	MGI:3577767	GO:0048839
253	22558334	MGI:3583900	GO:0048839
253	18794526	MGI:3769724	GO:0048839
254	19440205	MGI:88373	GO:0045668
254	20519123	MGI:95824	GO:0045668
254	17199045	MGI:97598	GO:0045668
254	15067317	MGI:97747	GO:0045668
254	16138191	MGI:97800	GO:0045668
254	19028669	MGI:99829	GO:0045668
254	12923053	MGI:103063	GO:0045668
254	20616007	MGI:108498	GO:0045668
254	21402791	MGI:1313278	GO:0045668
254	21958845	MGI:1339753	GO:0045668
254	16056226	MGI:1890663	GO:0045668
254	20410296	MGI:1929955	GO:0045668
254	19648291	MGI:2389465	GO:0045668
254	22227519	MGI:2442060	GO:0045668
255	21538020	MGI:88452	GO:0001501
255	22028304	MGI:88452	GO:0001501
255	19073250	MGI:95524	GO:0001501
255	19815519	MGI:95728	GO:0001501
255	20628571	MGI:99414	GO:0001501
255	21804188	MGI:1858746	GO:0001501
255	18985159	MGI:1915677	GO:0001501
255	16314533	MGI:1926321	GO:0001501
256	11760831	MGI:97800	GO:0001501
256	23226340	MGI:1347347	GO:0001501
256	19767744	MGI:2442695	GO:0001501
257	11395925	MGI:95708	GO:0042403
257	14981357	MGI:97492	GO:0042403
257	12432094	MGI:98849	GO:0042403
257	19032346	MGI:98865	GO:0042403
257	19156225	MGI:1917849	GO:0042403
258	17287522	MGI:99569	GO:0060088
258	22381527	MGI:104510	GO:0060088
258	12620969	MGI:1196458	GO:0060088
258	19696885	MGI:1913100	GO:0060088
258	23297193	MGI:1923442	GO:0060088
258	17973922	MGI:2159341	GO:0060088
258	18215623	MGI:3039629	GO:0060088
258	15347914	MGI:3577767	GO:0060088
258	22558334	MGI:3583900	GO:0060088
258	18794526	MGI:3769724	GO:0060088
259	11760831	MGI:97800	GO:0001501
259	23226340	MGI:1347347	GO:0001501
259	19767744	MGI:2442695	GO:0001501
261	16914493	MGI:98493	GO:0001755
261	22319578	MGI:1924238	GO:0001755
261	21177346	MGI:2181192	GO:0001755
261	19151728	MGI:2384924	GO:0001755
262	15215210	MGI:894293	GO:0009954
262	23372768	MGI:1919214	GO:0009954
263	15215210	MGI:894293	GO:0009954
263	23372768	MGI:1919214	GO:0009954
264	20181585	MGI:1100537	GO:0030917
264	18669642	MGI:1330808	GO:0030917
265	20181585	MGI:1100537	GO:0030901
265	18669642	MGI:1330808	GO:0030901
266	15563565	MGI:97898	GO:0001991
266	22485132	MGI:102793	GO:0001991
266	20219826	MGI:103150	GO:0001991
266	11035038	MGI:1096865	GO:0001991
266	16581908	MGI:1096865	GO:0001991
266	17229678	MGI:1096865	GO:0001991
266	22488641	MGI:1354756	GO:0001991
266	14983020	MGI:1859333	GO:0001991
267	17287522	MGI:99569	GO:0048839
267	22381527	MGI:104510	GO:0048839
267	19696885	MGI:1913100	GO:0048839
267	23297193	MGI:1923442	GO:0048839
267	17973922	MGI:2159341	GO:0048839
267	18215623	MGI:3039629	GO:0048839
267	15347914	MGI:3577767	GO:0048839
267	22558334	MGI:3583900	GO:0048839
267	18794526	MGI:3769724	GO:0048839
268	15215210	MGI:894293	GO:0009954
268	23372768	MGI:1919214	GO:0009954
269	17136045	MGI:1891436	GO:0006954
269	19008300	MGI:1927152	GO:0006954
269	18343975	MGI:2443306	GO:0006954
270	20181585	MGI:1100537	GO:0021587
270	18669642	MGI:1330808	GO:0021587
270	15857913	MGI:1919725	GO:0021587
271	17287522	MGI:99569	GO:0060088
271	22381527	MGI:104510	GO:0060088
271	12620969	MGI:1196458	GO:0060088
271	19696885	MGI:1913100	GO:0060088
271	23297193	MGI:1923442	GO:0060088
271	17973922	MGI:2159341	GO:0060088
271	18215623	MGI:3039629	GO:0060088
271	15347914	MGI:3577767	GO:0060088
271	22558334	MGI:3583900	GO:0060088
271	18794526	MGI:3769724	GO:0060088
272	17287522	MGI:99569	GO:0048839
272	22381527	MGI:104510	GO:0048839
272	19696885	MGI:1913100	GO:0048839
272	23297193	MGI:1923442	GO:0048839
272	17973922	MGI:2159341	GO:0048839
272	18215623	MGI:3039629	GO:0048839
272	15347914	MGI:3577767	GO:0048839
272	22558334	MGI:3583900	GO:0048839
272	18794526	MGI:3769724	GO:0048839
273	17287522	MGI:99569	GO:0048839
273	22381527	MGI:104510	GO:0048839
273	12620969	MGI:1196458	GO:0048839
273	19696885	MGI:1913100	GO:0048839
273	23297193	MGI:1923442	GO:0048839
273	17973922	MGI:2159341	GO:0048839
273	18215623	MGI:3039629	GO:0048839
273	15347914	MGI:3577767	GO:0048839
273	22558334	MGI:3583900	GO:0048839
273	18794526	MGI:3769724	GO:0048839
274	20077479	MGI:95523	GO:0030900
274	22290436	MGI:1100526	GO:0030900
274	18459960	MGI:1341070	GO:0030900
275	20077479	MGI:95523	GO:0030900
275	22290436	MGI:1100526	GO:0030900
275	18459960	MGI:1341070	GO:0030900
277	11245687	MGI:95602	GO:0021537
277	15240551	MGI:98364	GO:0021537
277	11530237	MGI:1097712	GO:0021537
277	19535498	MGI:1261758	GO:0021537
277	11121433	MGI:1306778	GO:0021537
277	15930105	MGI:1345147	GO:0021537
277	17108173	MGI:1346881	GO:0021537
277	19150847	MGI:1917683	GO:0021537
277	22423107	MGI:2135960	GO:0021537
277	17901218	MGI:2179432	GO:0021537
278	11245687	MGI:95602	GO:0021549
278	15240551	MGI:98364	GO:0021549
278	11530237	MGI:1097712	GO:0021549
278	19535498	MGI:1261758	GO:0021549
278	11121433	MGI:1306778	GO:0021549
278	15930105	MGI:1345147	GO:0021549
278	17108173	MGI:1346881	GO:0021549
278	19150847	MGI:1917683	GO:0021549
278	22423107	MGI:2135960	GO:0021549
278	17901218	MGI:2179432	GO:0021549
280	20376364	MGI:96794	GO:0042473
280	18022611	MGI:101900	GO:0042473
280	17658952	MGI:1345277	GO:0042473
280	20430974	MGI:1347048	GO:0042473
280	20347762	MGI:1914529	GO:0042473
280	18852472	MGI:1918480	GO:0042473
280	16314533	MGI:1926321	GO:0042473
281	20376364	MGI:96794	GO:0042474
281	18022611	MGI:101900	GO:0042474
281	17658952	MGI:1345277	GO:0042474
281	20430974	MGI:1347048	GO:0042474
281	20347762	MGI:1914529	GO:0042474
281	18852472	MGI:1918480	GO:0042474
281	16314533	MGI:1926321	GO:0042474
283	20730911	MGI:88452	GO:0060021
283	18538758	MGI:95487	GO:0060021
283	15007057	MGI:99829	GO:0060021
283	12434331	MGI:101926	GO:0060021
283	21693692	MGI:105925	GO:0060021
283	16938878	MGI:892003	GO:0060021
283	16501171	MGI:1261819	GO:0060021
283	17658952	MGI:1345277	GO:0060021
283	18353862	MGI:1347521	GO:0060021
283	17216607	MGI:2139360	GO:0060021
283	16980622	MGI:2142116	GO:0060021
284	20730911	MGI:88452	GO:0060021
284	18538758	MGI:95487	GO:0060021
284	15007057	MGI:99829	GO:0060021
284	12434331	MGI:101926	GO:0060021
284	21693692	MGI:105925	GO:0060021
284	16938878	MGI:892003	GO:0060021
284	16501171	MGI:1261819	GO:0060021
284	17658952	MGI:1345277	GO:0060021
284	18353862	MGI:1347521	GO:0060021
284	17216607	MGI:2139360	GO:0060021
284	16980622	MGI:2142116	GO:0060021
285	11245687	MGI:95602	GO:0021537
285	15240551	MGI:98364	GO:0021537
285	11530237	MGI:1097712	GO:0021537
285	19535498	MGI:1261758	GO:0021537
285	11121433	MGI:1306778	GO:0021537
285	15930105	MGI:1345147	GO:0021537
285	17108173	MGI:1346881	GO:0021537
285	19150847	MGI:1917683	GO:0021537
285	22423107	MGI:2135960	GO:0021537
285	17901218	MGI:2179432	GO:0021537
286	11245687	MGI:95602	GO:0021549
286	15240551	MGI:98364	GO:0021549
286	11530237	MGI:1097712	GO:0021549
286	19535498	MGI:1261758	GO:0021549
286	11121433	MGI:1306778	GO:0021549
286	15930105	MGI:1345147	GO:0021549
286	17108173	MGI:1346881	GO:0021549
286	19150847	MGI:1917683	GO:0021549
286	22423107	MGI:2135960	GO:0021549
286	17901218	MGI:2179432	GO:0021549
287	9281443	MGI:94885	GO:0001889
287	15972724	MGI:96794	GO:0001889
287	21041952	MGI:98354	GO:0001889
287	16204254	MGI:109321	GO:0001889
287	18442043	MGI:109562	GO:0001889
287	12893739	MGI:895149	GO:0001889
287	15254239	MGI:1328317	GO:0001889
287	17360532	MGI:1889623	GO:0001889
287	15870284	MGI:2386607	GO:0001889
288	20730911	MGI:88452	GO:0060021
288	18538758	MGI:95487	GO:0060021
288	15007057	MGI:99829	GO:0060021
288	12434331	MGI:101926	GO:0060021
288	21693692	MGI:105925	GO:0060021
288	16938878	MGI:892003	GO:0060021
288	16501171	MGI:1261819	GO:0060021
288	17658952	MGI:1345277	GO:0060021
288	18353862	MGI:1347521	GO:0060021
288	17216607	MGI:2139360	GO:0060021
288	16980622	MGI:2142116	GO:0060021
289	22028304	MGI:88452	GO:0001503
289	17213231	MGI:96257	GO:0001503
290	22028304	MGI:88452	GO:0001503
290	17213231	MGI:96257	GO:0001503
291	22028304	MGI:88452	GO:0001503
291	17213231	MGI:96257	GO:0001503
292	19131512	MGI:95537	GO:0051216
292	18647752	MGI:96257	GO:0051216
292	15075292	MGI:96533	GO:0051216
292	17728275	MGI:97372	GO:0051216
292	19767744	MGI:2442695	GO:0051216
292	22280990	MGI:2681120	GO:0051216
293	19131512	MGI:95537	GO:0051216
293	18647752	MGI:96257	GO:0051216
293	15075292	MGI:96533	GO:0051216
293	17728275	MGI:97372	GO:0051216
293	19767744	MGI:2442695	GO:0051216
293	22206015	MGI:2672118	GO:0051216
293	22280990	MGI:2681120	GO:0051216
294	19131512	MGI:95537	GO:0051216
294	18647752	MGI:96257	GO:0051216
294	15075292	MGI:96533	GO:0051216
294	17728275	MGI:97372	GO:0051216
294	22280990	MGI:2681120	GO:0051216
295	19131512	MGI:95537	GO:0051216
295	18647752	MGI:96257	GO:0051216
295	15075292	MGI:96533	GO:0051216
295	17728275	MGI:97372	GO:0051216
295	22280990	MGI:2681120	GO:0051216
296	12668636	MGI:102780	GO:0060021
296	21705796	MGI:106040	GO:0060021
296	16166380	MGI:108088	GO:0060021
296	21237142	MGI:1922667	GO:0060021
296	19706529	MGI:2443805	GO:0060021
297	12668636	MGI:102780	GO:0048704
297	21705796	MGI:106040	GO:0048704
297	16166380	MGI:108088	GO:0048704
297	21237142	MGI:1922667	GO:0048704
297	19706529	MGI:2443805	GO:0048704
298	12668636	MGI:102780	GO:0007519
298	21705796	MGI:106040	GO:0007519
298	16166380	MGI:108088	GO:0007519
298	21237142	MGI:1922667	GO:0007519
298	19706529	MGI:2443805	GO:0007519
299	19131512	MGI:95537	GO:0051216
299	18647752	MGI:96257	GO:0051216
299	15075292	MGI:96533	GO:0051216
299	17728275	MGI:97372	GO:0051216
299	19767744	MGI:2442695	GO:0051216
299	22206015	MGI:2672118	GO:0051216
299	22280990	MGI:2681120	GO:0051216
300	22028304	MGI:88452	GO:0001503
300	17213231	MGI:96257	GO:0001503
301	19131512	MGI:95537	GO:0051216
301	18647752	MGI:96257	GO:0051216
301	15075292	MGI:96533	GO:0051216
301	17728275	MGI:97372	GO:0051216
301	19767744	MGI:2442695	GO:0051216
301	22206015	MGI:2672118	GO:0051216
301	22280990	MGI:2681120	GO:0051216
302	20074521	MGI:107813	GO:0021960
302	12890759	MGI:1096347	GO:0021960
302	17108173	MGI:1346881	GO:0021960
302	17021036	MGI:1352451	GO:0021960
303	22028304	MGI:88452	GO:0001503
303	17213231	MGI:96257	GO:0001503
304	22028304	MGI:88452	GO:0001503
304	17213231	MGI:96257	GO:0001503
305	20386748	MGI:96785	GO:0043588
305	18818194	MGI:97138	GO:0043588
305	19620979	MGI:108028	GO:0043588
305	22415368	MGI:1098658	GO:0043588
305	17654715	MGI:1100514	GO:0043588
305	19570515	MGI:1330810	GO:0043588
305	12032844	MGI:1338881	GO:0043588
305	18353770	MGI:1346340	GO:0043588
305	19451219	MGI:1914256	GO:0043588
305	23077216	MGI:1919227	GO:0043588
305	15143190	MGI:1929915	GO:0043588
305	19002527	MGI:97433	GO:0043588
306	20386748	MGI:96785	GO:0043588
306	19620979	MGI:108028	GO:0043588
306	22415368	MGI:1098658	GO:0043588
306	17654715	MGI:1100514	GO:0043588
306	19570515	MGI:1330810	GO:0043588
306	12032844	MGI:1338881	GO:0043588
306	18353770	MGI:1346340	GO:0043588
306	19451219	MGI:1914256	GO:0043588
306	23077216	MGI:1919227	GO:0043588
306	15143190	MGI:1929915	GO:0043588
306	19002527	MGI:97433	GO:0043588
307	20386748	MGI:96785	GO:0031069
307	18818194	MGI:97138	GO:0031069
307	19620979	MGI:108028	GO:0031069
307	22415368	MGI:1098658	GO:0031069
307	17654715	MGI:1100514	GO:0031069
307	19570515	MGI:1330810	GO:0031069
307	12032844	MGI:1338881	GO:0031069
307	18353770	MGI:1346340	GO:0031069
307	23077216	MGI:1919227	GO:0031069
307	15143190	MGI:1929915	GO:0031069
307	19002527	MGI:97433	GO:0031069
308	18325992	MGI:88388	GO:0001541
308	15470499	MGI:97324	GO:0001541
308	15572448	MGI:97372	GO:0001541
308	21149718	MGI:102673	GO:0001541
308	11311804	MGI:1352467	GO:0001541
308	19574448	MGI:1352467	GO:0001541
308	21873215	MGI:1352467	GO:0001541
308	16314533	MGI:1926321	GO:0001541
309	15215210	MGI:894293	GO:0009954
309	23372768	MGI:1919214	GO:0009954
310	15215210	MGI:894293	GO:0009954
310	23372768	MGI:1919214	GO:0009954
311	17287522	MGI:99569	GO:0048839
311	22381527	MGI:104510	GO:0048839
311	12620969	MGI:1196458	GO:0048839
311	19696885	MGI:1913100	GO:0048839
311	23297193	MGI:1923442	GO:0048839
311	17973922	MGI:2159341	GO:0048839
311	18215623	MGI:3039629	GO:0048839
311	15347914	MGI:3577767	GO:0048839
311	22558334	MGI:3583900	GO:0048839
311	18794526	MGI:3769724	GO:0048839
312	15215210	MGI:894293	GO:0009954
312	23372768	MGI:1919214	GO:0009954
313	17287522	MGI:99569	GO:0060088
313	22381527	MGI:104510	GO:0060088
313	12620969	MGI:1196458	GO:0060088
313	19696885	MGI:1913100	GO:0060088
313	23297193	MGI:1923442	GO:0060088
313	17973922	MGI:2159341	GO:0060088
313	18215623	MGI:3039629	GO:0060088
313	15347914	MGI:3577767	GO:0060088
313	22558334	MGI:3583900	GO:0060088
313	18794526	MGI:3769724	GO:0060088
314	15215210	MGI:894293	GO:0009954
314	23372768	MGI:1919214	GO:0009954
315	22055502	MGI:1890077	GO:0001568
315	22046433	MGI:1914544	GO:0001568
315	16061358	MGI:2443157	GO:0001568
316	22055502	MGI:1890077	GO:0001568
316	22046433	MGI:1914544	GO:0001568
316	16061358	MGI:2443157	GO:0001568
317	11245687	MGI:95602	GO:0021537
317	15240551	MGI:98364	GO:0021537
317	11530237	MGI:1097712	GO:0021537
317	19535498	MGI:1261758	GO:0021537
317	11121433	MGI:1306778	GO:0021537
317	15930105	MGI:1345147	GO:0021537
317	17108173	MGI:1346881	GO:0021537
317	19150847	MGI:1917683	GO:0021537
317	22423107	MGI:2135960	GO:0021537
317	17901218	MGI:2179432	GO:0021537
318	11245687	MGI:95602	GO:0021549
318	15240551	MGI:98364	GO:0021549
318	11530237	MGI:1097712	GO:0021549
318	19535498	MGI:1261758	GO:0021549
318	11121433	MGI:1306778	GO:0021549
318	15930105	MGI:1345147	GO:0021549
318	17108173	MGI:1346881	GO:0021549
318	19150847	MGI:1917683	GO:0021549
318	22423107	MGI:2135960	GO:0021549
318	17901218	MGI:2179432	GO:0021549
319	15282340	MGI:95713	GO:0008544
319	20080498	MGI:96223	GO:0008544
319	11408568	MGI:96685	GO:0008544
319	20376364	MGI:96794	GO:0008544
319	11851870	MGI:103076	GO:0008544
319	17403930	MGI:1274782	GO:0008544
319	14638864	MGI:1338881	GO:0008544
319	19717635	MGI:1338881	GO:0008544
319	15466487	MGI:1919682	GO:0008544
319	15619623	MGI:1919682	GO:0008544
319	16949565	MGI:2655333	GO:0008544
319	18436651	MGI:3505689	GO:0008544
320	20376364	MGI:96794	GO:0042473
320	18022611	MGI:101900	GO:0042473
320	17658952	MGI:1345277	GO:0042473
320	20430974	MGI:1347048	GO:0042473
320	20347762	MGI:1914529	GO:0042473
320	18852472	MGI:1918480	GO:0042473
320	16314533	MGI:1926321	GO:0042473
[truncated: 47 more rows]
