# Supplementary material for: Methodology for the inference of gene function from phenotype data
Source: BMC Bioinformatics. 2014 Dec 12;15(1):405. doi: 10.1186/s12859-014-0405-z (PMC4302099; doi:10.1186/s12859-014-0405-z)
Supplement: Additional file 1: — 5 files, where [RuleName] is either Plus, Minus, Plus-Plus, Minus-Minus, or Plus-Minus, corresponding to the rules described in this work. The files include the instances of all the rules and the calculated p-value. [file 12859_2014_405_MOESM1_ESM.zip › 12859_2014_405_add5.csv]

Rule #	PMID	Allele ID	GO Term
0	19258705	MGI:894645	GO:0007283
0	23269666	MGI:1315200	GO:0007283
0	16612000	MGI:1889272	GO:0007283
0	18353305	MGI:1890651	GO:0007283
0	21124965	MGI:1916510	GO:0007283
0	19359518	MGI:1918339	GO:0007283
0	22654669	MGI:1921437	GO:0007283
0	18952892	MGI:1924825	GO:0007283
0	18077340	MGI:1932622	GO:0007283
0	22764053	MGI:2444662	GO:0007283
0	21383078	MGI:2684949	GO:0007283
1	5565073	MGI:97454	GO:0060271
1	22184064	MGI:97516	GO:0060271
1	19778998	MGI:98642	GO:0060271
1	12167408	MGI:102794	GO:0060271
1	22396656	MGI:107933	GO:0060271
1	20550699	MGI:1098824	GO:0060271
1	12695510	MGI:1340044	GO:0060271
1	21291880	MGI:1914487	GO:0060271
1	22654669	MGI:1921437	GO:0060271
2	19179303	MGI:88024	GO:0000902
2	21976678	MGI:88113	GO:0000902
2	20881209	MGI:108411	GO:0000902
2	18454133	MGI:1332659	GO:0000902
2	20679398	MGI:2676829	GO:0000902
3	23064367	MGI:97603	GO:0001822
3	11115063	MGI:97798	GO:0001822
3	16790509	MGI:105382	GO:0001822
3	16254043	MGI:1889549	GO:0001822
3	18227149	MGI:1932535	GO:0001822
3	14701729	MGI:2157018	GO:0001822
4	21561988	MGI:1928741	GO:0001541
4	18974271	MGI:1931237	GO:0001541
4	14652023	MGI:2148793	GO:0001541
5	14981357	MGI:97492	GO:0042473
6	11760831	MGI:97800	GO:0001501
7	20338044	MGI:103222	GO:0001501
8	17068142	MGI:93830	GO:0032024
8	14534295	MGI:95479	GO:0032024
8	12865325	MGI:96790	GO:0032024
8	17519423	MGI:96824	GO:0032024
8	23149623	MGI:107678	GO:0032024
8	23129807	MGI:1100865	GO:0032024
8	12511592	MGI:1336173	GO:0032024
8	20864514	MGI:1352466	GO:0032024
8	21293061	MGI:1858212	GO:0032024
8	19934005	MGI:1858417	GO:0032024
8	18288891	MGI:1861437	GO:0032024
8	23026748	MGI:1914342	GO:0032024
8	23173044	MGI:1921765	GO:0032024
8	22006156	MGI:2135607	GO:0032024
8	23078342	MGI:2429660	GO:0032024
10	18955558	MGI:1915678	GO:0048705
10	20679398	MGI:2676829	GO:0048705
12	19097194	MGI:2147077	GO:0009952
13	17000766	MGI:1929282	GO:0048286
14	19352492	MGI:107487	GO:0007595
15	22410172	MGI:97486	GO:0001656
15	12591246	MGI:97495	GO:0001656
15	19829382	MGI:1195267	GO:0001656
16	15731517	MGI:96677	GO:0007281
16	15569941	MGI:96782	GO:0007281
16	17415412	MGI:99960	GO:0007281
16	17543860	MGI:1924303	GO:0007281
16	15515002	MGI:1929645	GO:0007281
16	18483145	MGI:2152297	GO:0007281
16	16982049	MGI:3696042	GO:0007281
19	18513163	MGI:94900	GO:0030889
19	19349982	MGI:95553	GO:0030889
19	12370259	MGI:96560	GO:0030889
19	17404294	MGI:96923	GO:0030889
19	19794494	MGI:99255	GO:0030889
19	19103880	MGI:104803	GO:0030889
19	19668221	MGI:107676	GO:0030889
19	23223530	MGI:108022	GO:0030889
19	16397132	MGI:1335088	GO:0030889
19	15294947	MGI:1350931	GO:0030889
19	17923499	MGI:1921506	GO:0030889
19	12515813	MGI:2151075	GO:0030889
19	19322177	MGI:2385891	GO:0030889
20	14617570	MGI:96560	GO:0001501
20	17652350	MGI:2140945	GO:0001501
22	20376364	MGI:96794	GO:0051216
22	18353862	MGI:1347521	GO:0051216
23	14603255	MGI:97486	GO:0001657
23	11422733	MGI:107430	GO:0001657
23	17035289	MGI:1920480	GO:0001657
24	19097194	MGI:2147077	GO:0051216
26	22396656	MGI:107933	GO:0030317
26	20550699	MGI:1098824	GO:0030317
26	19805151	MGI:1202878	GO:0030317
26	22654669	MGI:1921437	GO:0030317
27	5565073	MGI:97454	GO:0007283
27	22184064	MGI:97516	GO:0007283
27	19778998	MGI:98642	GO:0007283
27	20624957	MGI:104288	GO:0007283
27	16850391	MGI:1097712	GO:0007283
27	19805151	MGI:1202878	GO:0007283
27	20004656	MGI:1202878	GO:0007283
27	12110578	MGI:1346999	GO:0007283
27	21106902	MGI:1858960	GO:0007283
27	18353305	MGI:1890651	GO:0007283
27	21291880	MGI:1914487	GO:0007283
27	19359518	MGI:1918339	GO:0007283
27	17426145	MGI:1921538	GO:0007283
27	15870294	MGI:2148775	GO:0007283
27	19091768	MGI:2685449	GO:0007283
27	9674995	MGI:105076	GO:0007283
29	14981357	MGI:97492	GO:0042473
30	17997399	MGI:1927616	GO:0051216
31	14617570	MGI:96560	GO:0051216
31	19097194	MGI:2147077	GO:0051216
32	12093914	MGI:1346347	GO:0001570
32	19644017	MGI:2442092	GO:0001570
32	16943282	MGI:3580376	GO:0001570
33	20711356	MGI:1916966	GO:0007286
34	18048346	MGI:1332659	GO:0048705
34	18454133	MGI:1332659	GO:0048705
34	18955558	MGI:1915678	GO:0048705
34	20679398	MGI:2676829	GO:0048705
35	14617570	MGI:96560	GO:0051216
35	21571217	MGI:1919595	GO:0051216
36	21411755	MGI:98834	GO:0001843
36	19476507	MGI:2139360	GO:0001843
36	19692351	MGI:2675603	GO:0001843
37	14695375	MGI:102780	GO:0042474
37	16467704	MGI:109587	GO:0042474
37	16564235	MGI:109587	GO:0042474
39	12110578	MGI:1346999	GO:0007283
39	20034429	MGI:1924845	GO:0007283
40	22522965	MGI:1347481	GO:0048738
40	21763481	MGI:1351471	GO:0048738
40	21075835	MGI:1921435	GO:0048738
41	22522965	MGI:1347481	GO:0048568
41	21763481	MGI:1351471	GO:0048568
41	21075835	MGI:1921435	GO:0048568
42	23226461	MGI:1888519	GO:0060088
42	18794526	MGI:3769724	GO:0060088
44	22269949	MGI:1298392	GO:0022612
44	15121863	MGI:1890357	GO:0022612
44	19187773	MGI:1914762	GO:0022612
45	22269949	MGI:1298392	GO:0009791
45	15121863	MGI:1890357	GO:0009791
45	19187773	MGI:1914762	GO:0009791
46	23226340	MGI:1347347	GO:0043616
47	12122064	MGI:99914	GO:0001843
47	19379485	MGI:107178	GO:0001843
47	18459960	MGI:1341070	GO:0001843
47	18330926	MGI:1343101	GO:0001843
47	21220025	MGI:1354737	GO:0001843
47	22886576	MGI:1891832	GO:0001843
47	17483098	MGI:1919277	GO:0001843
47	12960381	MGI:2135607	GO:0001843
50	19000668	MGI:1333850	GO:0007368
50	17027958	MGI:1921166	GO:0007368
50	21209331	MGI:1932386	GO:0007368
50	18930042	MGI:2682064	GO:0007368
51	17478426	MGI:1354386	GO:0001525
51	12716934	MGI:1891700	GO:0001525
54	22771120	MGI:1913884	GO:0007141
54	22696294	MGI:1916023	GO:0007141
54	22020280	MGI:1930036	GO:0007141
55	20133609	MGI:96448	GO:0007275
55	21178013	MGI:99852	GO:0007275
55	16493007	MGI:102969	GO:0007275
55	12810685	MGI:103289	GO:0007275
55	21333553	MGI:104741	GO:0007275
55	15832287	MGI:104798	GO:0007275
55	20818394	MGI:2181659	GO:0007275
55	17893708	MGI:2442858	GO:0007275
56	15132997	MGI:88452	GO:0002062
56	21538020	MGI:88452	GO:0002062
56	22028304	MGI:88452	GO:0002062
56	20503384	MGI:95523	GO:0002062
57	15572448	MGI:97372	GO:0008585
57	16314533	MGI:1926321	GO:0008585
57	17595229	MGI:2148793	GO:0008585
58	15572448	MGI:97372	GO:0008584
58	16314533	MGI:1926321	GO:0008584
58	17595229	MGI:2148793	GO:0008584
59	20130115	MGI:1926967	GO:0001892
60	11162635	MGI:88587	GO:0046849
60	20440000	MGI:2138346	GO:0046849
62	11994406	MGI:97800	GO:0030204
63	11994406	MGI:97800	GO:0009791
65	16400023	MGI:88064	GO:0060009
65	14585968	MGI:98365	GO:0060009
65	17951539	MGI:104774	GO:0060009
65	18685602	MGI:1930079	GO:0060009
65	16549803	MGI:1933227	GO:0060009
67	21454591	MGI:2155445	GO:0050885
69	19086028	MGI:95524	GO:0001894
69	16980622	MGI:2142116	GO:0001894
70	18641300	MGI:95554	GO:0002920
72	18199583	MGI:105923	GO:0014032
73	18199583	MGI:105923	GO:0048704
76	19097194	MGI:2147077	GO:0048704
77	20493731	MGI:95496	GO:0071222
77	11994477	MGI:96545	GO:0071222
77	22851711	MGI:99668	GO:0071222
77	18059272	MGI:107476	GO:0071222
77	22586041	MGI:108005	GO:0071222
77	19879164	MGI:1330838	GO:0071222
77	18490708	MGI:1338074	GO:0071222
77	12077222	MGI:1341295	GO:0071222
77	21844203	MGI:1345961	GO:0071222
77	15546996	MGI:1346060	GO:0071222
77	16547271	MGI:1346060	GO:0071222
77	22431588	MGI:1350924	GO:0071222
77	21469130	MGI:1352754	GO:0071222
77	19171887	MGI:1861232	GO:0071222
77	16428431	MGI:1891808	GO:0071222
77	20363972	MGI:1913837	GO:0071222
77	22902624	MGI:1914495	GO:0071222
77	21045126	MGI:2140796	GO:0071222
77	17470642	MGI:2182474	GO:0071222
77	17485511	MGI:2182474	GO:0071222
77	19224918	MGI:2429603	GO:0071222
77	21347711	MGI:2675303	GO:0071222
78	21803294	MGI:105115	GO:0006006
78	20534466	MGI:1276535	GO:0006006
79	17652350	MGI:2140945	GO:0048705
79	16980622	MGI:2142116	GO:0048705
80	16900517	MGI:101926	GO:0007389
82	12697680	MGI:97742	GO:0006006
82	16170315	MGI:97772	GO:0006006
82	21803294	MGI:105115	GO:0006006
82	15448684	MGI:1860476	GO:0006006
86	17652350	MGI:2140945	GO:0021516
86	16980622	MGI:2142116	GO:0021516
87	17652350	MGI:2140945	GO:0001502
87	16980622	MGI:2142116	GO:0001502
88	17652350	MGI:2140945	GO:0007389
88	16980622	MGI:2142116	GO:0007389
91	15345707	MGI:97783	GO:0001822
91	19075008	MGI:99529	GO:0001822
91	17229678	MGI:1096865	GO:0001822
91	12620969	MGI:1196458	GO:0001822
91	18227149	MGI:1932535	GO:0001822
91	19706426	MGI:2152844	GO:0001822
91	22872862	MGI:2153480	GO:0001822
91	17283064	MGI:2441720	GO:0001822
92	22503753	MGI:97169	GO:0002088
92	17064680	MGI:97490	GO:0002088
95	16015579	MGI:96693	GO:0060271
95	12167408	MGI:102794	GO:0060271
95	22396656	MGI:107933	GO:0060271
96	16007257	MGI:88394	GO:0003007
96	16204254	MGI:109321	GO:0003007
97	16790474	MGI:1344424	GO:0001656
97	21571217	MGI:1919595	GO:0001656
98	20737509	MGI:103577	GO:0001570
99	16190882	MGI:1351610	GO:0001764
100	22037768	MGI:97424	GO:0007283
100	18577553	MGI:104727	GO:0007283
100	12110578	MGI:1346999	GO:0007283
100	17517695	MGI:2385046	GO:0007283
101	14603255	MGI:97486	GO:0032835
101	12591246	MGI:97495	GO:0032835
101	11422733	MGI:107430	GO:0032835
101	12574104	MGI:107430	GO:0032835
101	17035289	MGI:1920480	GO:0032835
101	19820125	MGI:1927616	GO:0032835
102	14603255	MGI:97486	GO:0001657
102	12591246	MGI:97495	GO:0001657
102	11422733	MGI:107430	GO:0001657
102	12574104	MGI:107430	GO:0001657
102	17035289	MGI:1920480	GO:0001657
102	19820125	MGI:1927616	GO:0001657
103	14519688	MGI:1919338	GO:0042472
104	19956687	MGI:96396	GO:0030500
104	16585534	MGI:108024	GO:0030500
105	21151121	MGI:96201	GO:0050955
105	16556900	MGI:97797	GO:0050955
105	21074052	MGI:1338890	GO:0050955
105	21555074	MGI:2443101	GO:0050955
106	21151121	MGI:96201	GO:0009409
106	16556900	MGI:97797	GO:0009409
106	21074052	MGI:1338890	GO:0009409
106	21555074	MGI:2443101	GO:0009409
107	17654715	MGI:1100514	GO:0030900
108	16900517	MGI:101926	GO:0007389
109	18233958	MGI:95662	GO:0048745
109	22485132	MGI:102793	GO:0048745
110	16118274	MGI:98240	GO:0043129
110	22038835	MGI:2681008	GO:0043129
111	16118274	MGI:98240	GO:0048286
111	22038835	MGI:2681008	GO:0048286
112	23226340	MGI:1347347	GO:0043588
113	16891303	MGI:106687	GO:0042632
113	19287392	MGI:2663253	GO:0042632
114	19425068	MGI:87919	GO:0030097
114	19179303	MGI:88024	GO:0030097
114	21976678	MGI:88113	GO:0030097
114	19696889	MGI:97548	GO:0030097
114	17715300	MGI:109393	GO:0030097
114	18454133	MGI:1332659	GO:0030097
114	19050047	MGI:2145955	GO:0030097
115	21173240	MGI:104913	GO:0001570
115	15687236	MGI:1206581	GO:0001570
115	21396893	MGI:1917153	GO:0001570
116	14966286	MGI:109360	GO:0007519
116	19412548	MGI:1918771	GO:0007519
117	22485132	MGI:102793	GO:0001822
117	20219826	MGI:103150	GO:0001822
117	16581908	MGI:1096865	GO:0001822
117	17229678	MGI:1096865	GO:0001822
117	22488641	MGI:1354756	GO:0001822
118	17130487	MGI:88279	GO:0032868
118	15870896	MGI:88296	GO:0032868
118	15220195	MGI:88398	GO:0032868
118	20512147	MGI:88467	GO:0032868
118	17327425	MGI:93830	GO:0032868
118	19819987	MGI:95674	GO:0032868
118	12177411	MGI:98239	GO:0032868
118	16691291	MGI:98259	GO:0032868
118	17823662	MGI:98389	GO:0032868
118	12145157	MGI:107189	GO:0032868
118	18204460	MGI:893587	GO:0032868
118	21673050	MGI:1202879	GO:0032868
118	18957541	MGI:1276535	GO:0032868
118	20733003	MGI:1341865	GO:0032868
118	15520868	MGI:1349163	GO:0032868
118	17724031	MGI:1888514	GO:0032868
118	17123805	MGI:1891427	GO:0032868
118	16675698	MGI:1914103	GO:0032868
118	19273596	MGI:1929213	GO:0032868
118	17360501	MGI:1932970	GO:0032868
118	23149623	MGI:2181411	GO:0032868
118	19287392	MGI:2663253	GO:0032868
118	16054069	MGI:2684079	GO:0032868
118	22940692	MGI:2685104	GO:0032868
119	14617570	MGI:96560	GO:0048704
119	19097194	MGI:2147077	GO:0048704
121	16015579	MGI:96693	GO:0007286
121	12167408	MGI:102794	GO:0007286
122	17425408	MGI:105393	GO:0009566
122	20547853	MGI:1891384	GO:0009566
122	17681941	MGI:1920583	GO:0009566
122	19730684	MGI:1921318	GO:0009566
122	19014927	MGI:1921684	GO:0009566
122	20059948	MGI:1921941	GO:0009566
122	17543860	MGI:1924303	GO:0009566
122	21561988	MGI:1928741	GO:0009566
122	18987333	MGI:2135607	GO:0009566
122	12764197	MGI:2137612	GO:0009566
122	19217432	MGI:2385198	GO:0009566
122	21383078	MGI:2684949	GO:0009566
122	21397847	MGI:2687283	GO:0009566
122	21397848	MGI:2687283	GO:0009566
124	15367682	MGI:2446854	GO:0009566
125	15367682	MGI:2446854	GO:0007283
126	14617570	MGI:96560	GO:0048704
126	21571217	MGI:1919595	GO:0048704
128	16015579	MGI:96693	GO:0009566
128	12167408	MGI:102794	GO:0009566
128	22396656	MGI:107933	GO:0009566
129	21151121	MGI:96201	GO:0019233
129	16556900	MGI:97797	GO:0019233
129	19428613	MGI:97816	GO:0019233
129	21074052	MGI:1338890	GO:0019233
129	16793879	MGI:1929676	GO:0019233
130	15871460	MGI:2182368	GO:0031069
131	10430941	MGI:893578	GO:0007144
131	11100122	MGI:1315213	GO:0007144
131	20941357	MGI:1859866	GO:0007144
131	22771120	MGI:1913884	GO:0007144
131	22621333	MGI:1922908	GO:0007144
131	21048919	MGI:1929289	GO:0007144
131	17587491	MGI:2655198	GO:0007144
135	21454591	MGI:2155445	GO:0050885
136	21976678	MGI:88113	GO:0020027
136	20472827	MGI:96629	GO:0020027
136	22652566	MGI:96677	GO:0020027
136	18454133	MGI:1332659	GO:0020027
136	16478986	MGI:1927072	GO:0020027
136	15956281	MGI:1928268	GO:0020027
137	21976678	MGI:88113	GO:0000902
137	20472827	MGI:96629	GO:0000902
137	22652566	MGI:96677	GO:0000902
137	18454133	MGI:1332659	GO:0000902
137	16478986	MGI:1927072	GO:0000902
137	15956281	MGI:1928268	GO:0000902
138	15883378	MGI:95777	GO:0042632
138	19624751	MGI:98847	GO:0042632
138	19883376	MGI:99495	GO:0042632
138	22326958	MGI:104993	GO:0042632
138	19680540	MGI:1347093	GO:0042632
138	12727934	MGI:1858229	GO:0042632
138	16446448	MGI:1920024	GO:0042632
138	17482547	MGI:1923560	GO:0042632
138	22815809	MGI:2441758	GO:0042632
139	19258705	MGI:894645	GO:0007283
139	12556490	MGI:1345156	GO:0007283
139	12110578	MGI:1346999	GO:0007283
139	15247423	MGI:1913192	GO:0007283
139	20034429	MGI:1924845	GO:0007283
139	15774719	MGI:2152345	GO:0007283
140	17997399	MGI:1927616	GO:0051216
141	21976678	MGI:88113	GO:0030218
141	20161774	MGI:108392	GO:0030218
141	20881209	MGI:108411	GO:0030218
141	22773809	MGI:1197013	GO:0030218
141	19106291	MGI:1330838	GO:0030218
141	19050047	MGI:2145955	GO:0030218
141	20679398	MGI:2676829	GO:0030218
143	14603255	MGI:97486	GO:0001658
143	11422733	MGI:107430	GO:0001658
143	12574104	MGI:107430	GO:0001658
143	17035289	MGI:1920480	GO:0001658
143	19820125	MGI:1927616	GO:0001658
144	15013800	MGI:2137520	GO:0030900
144	23055936	MGI:2444681	GO:0030900
145	19130908	MGI:95275	GO:0048704
145	17353270	MGI:97311	GO:0048704
145	16051666	MGI:98742	GO:0048704
145	17327419	MGI:98743	GO:0048704
145	12414538	MGI:107489	GO:0048704
145	15312244	MGI:1339758	GO:0048704
146	11976686	MGI:97598	GO:0050728
146	19794494	MGI:99255	GO:0050728
146	12065840	MGI:1342293	GO:0050728
146	12970761	MGI:1342293	GO:0050728
146	22011580	MGI:1926194	GO:0050728
146	19322177	MGI:2385891	GO:0050728
147	18483625	MGI:96224	GO:0001501
147	16938878	MGI:892003	GO:0001501
149	14695375	MGI:102780	GO:0042473
149	18096605	MGI:104327	GO:0042473
149	16564235	MGI:109587	GO:0042473
150	12060709	MGI:1341870	GO:0021915
150	16788063	MGI:1349419	GO:0021915
150	22319578	MGI:1924238	GO:0021915
150	22213803	MGI:1926884	GO:0021915
152	19883376	MGI:99495	GO:0042632
152	15845877	MGI:99698	GO:0042632
153	22028304	MGI:88452	GO:0060349
153	16995819	MGI:102709	GO:0060349
153	18985159	MGI:1915677	GO:0060349
154	21705796	MGI:106040	GO:0009952
154	22280990	MGI:2681120	GO:0009952
155	21041952	MGI:98354	GO:0048535
155	21411755	MGI:98834	GO:0048535
155	23226219	MGI:106184	GO:0048535
155	20010697	MGI:1095400	GO:0048535
155	18710942	MGI:1338013	GO:0048535
155	20190135	MGI:2442232	GO:0048535
155	21723201	MGI:2443298	GO:0048535
155	19861679	MGI:2684063	GO:0048535
156	17921248	MGI:97747	GO:0006641
156	17068117	MGI:98254	GO:0006641
156	21551454	MGI:1298392	GO:0006641
156	19934005	MGI:1858417	GO:0006641
156	16794820	MGI:2143311	GO:0006641
157	17921248	MGI:97747	GO:0042593
157	17068117	MGI:98254	GO:0042593
157	21551454	MGI:1298392	GO:0042593
157	19934005	MGI:1858417	GO:0042593
157	16794820	MGI:2143311	GO:0042593
158	15710898	MGI:104978	GO:0001542
158	18367514	MGI:1098283	GO:0001542
162	17951539	MGI:104774	GO:0008584
162	19345203	MGI:1933192	GO:0008584
162	23177736	MGI:2144489	GO:0008584
165	16938878	MGI:892003	GO:0048701
165	19097194	MGI:2147077	GO:0048701
167	22037768	MGI:97424	GO:0007340
167	18577553	MGI:104727	GO:0007340
167	12695499	MGI:107469	GO:0007340
167	12110578	MGI:1346999	GO:0007340
167	19893612	MGI:1858170	GO:0007340
167	17517695	MGI:2385046	GO:0007340
168	18483625	MGI:96224	GO:0060021
168	16938878	MGI:892003	GO:0060021
169	18382769	MGI:88462	GO:0001942
169	20376364	MGI:96794	GO:0001942
169	17351639	MGI:99484	GO:0001942
169	19028692	MGI:1333825	GO:0001942
169	23226340	MGI:1347347	GO:0001942
169	18079750	MGI:1891830	GO:0001942
169	22846721	MGI:2445221	GO:0001942
169	16949565	MGI:2655333	GO:0001942
169	21930934	MGI:3525053	GO:0001942
170	18974863	MGI:105368	GO:0048839
170	19447093	MGI:1919338	GO:0048839
170	18794526	MGI:3769724	GO:0048839
171	16326839	MGI:88064	GO:0001541
171	15514086	MGI:96783	GO:0001541
171	17951539	MGI:104774	GO:0001541
171	18974271	MGI:1931237	GO:0001541
171	16537498	MGI:2181363	GO:0001541
174	14628042	MGI:102780	GO:0048706
174	19776033	MGI:3584243	GO:0048706
176	19233133	MGI:1922667	GO:0048701
176	19097194	MGI:2147077	GO:0048701
177	18325992	MGI:88388	GO:0007283
177	15572448	MGI:97372	GO:0007283
177	16314533	MGI:1926321	GO:0007283
177	17563351	MGI:2663985	GO:0007283
178	18758446	MGI:2142523	GO:0008584
180	18758446	MGI:2142523	GO:0007283
181	20644727	MGI:98927	GO:0001843
181	14675480	MGI:1346347	GO:0001843
181	17597066	MGI:1889008	GO:0001843
182	19247966	MGI:103302	GO:0007389
182	19549984	MGI:1098239	GO:0007389
182	15857913	MGI:1919725	GO:0007389
183	14695375	MGI:102780	GO:0007389
183	18096605	MGI:104327	GO:0007389
183	16564235	MGI:109587	GO:0007389
184	9607805	MGI:97362	GO:0001541
184	23039116	MGI:1349669	GO:0001541
184	18611960	MGI:1913904	GO:0001541
184	21637789	MGI:1922709	GO:0001541
185	22055502	MGI:1890077	GO:0001568
185	22046433	MGI:1914544	GO:0001568
186	15243133	MGI:96673	GO:0008344
186	22087007	MGI:108029	GO:0008344
186	15739187	MGI:1096381	GO:0008344
186	17102983	MGI:1313276	GO:0008344
186	20534480	MGI:1343135	GO:0008344
186	15730345	MGI:2388363	GO:0008344
187	12231623	MGI:97359	GO:0009952
187	12654299	MGI:97359	GO:0009952
187	19218456	MGI:2446294	GO:0009952
189	12915444	MGI:104726	GO:0007040
189	5955164	MGI:1861630	GO:0007040
189	21558424	MGI:1930016	GO:0007040
190	16980622	MGI:2142116	GO:0001756
190	17531978	MGI:2685968	GO:0001756
193	22426213	MGI:97272	GO:0003220
194	16951254	MGI:1923062	GO:0048704
194	19097194	MGI:2147077	GO:0048704
195	12428686	MGI:97798	GO:0001822
195	15528468	MGI:98973	GO:0001822
195	12039984	MGI:103178	GO:0001822
195	19005011	MGI:106621	GO:0001822
195	20974805	MGI:1203729	GO:0001822
195	18227149	MGI:1932535	GO:0001822
196	19956687	MGI:96396	GO:0007568
196	16172402	MGI:96611	GO:0007568
196	19997487	MGI:97750	GO:0007568
196	19091948	MGI:97800	GO:0007568
196	15105378	MGI:106209	GO:0007568
196	16079911	MGI:1338762	GO:0007568
196	17872905	MGI:1339998	GO:0007568
196	20548961	MGI:1919227	GO:0007568
196	21445361	MGI:2384851	GO:0007568
196	22227519	MGI:2442060	GO:0007568
196	17227869	MGI:2445003	GO:0007568
197	19581584	MGI:1934031	GO:0007283
198	22658483	MGI:2444748	GO:0001764
199	12620969	MGI:1196458	GO:0048563
200	17997399	MGI:1927616	GO:0030199
201	15737930	MGI:1270156	GO:0030382
201	17244819	MGI:1919090	GO:0030382
202	15737930	MGI:1270156	GO:0007286
202	17244819	MGI:1919090	GO:0007286
204	22589735	MGI:95664	GO:0030324
204	17015619	MGI:1341850	GO:0030324
206	15652702	MGI:1277234	GO:0001501
206	16980622	MGI:2142116	GO:0001501
208	20056793	MGI:98385	GO:0048705
208	18048346	MGI:1332659	GO:0048705
209	17618853	MGI:1347056	GO:0061337
214	14603033	MGI:97747	GO:0005977
214	21697765	MGI:109272	GO:0005977
214	19451219	MGI:1914256	GO:0005977
215	14603033	MGI:97747	GO:0006641
215	21697765	MGI:109272	GO:0006641
215	19451219	MGI:1914256	GO:0006641
216	17213231	MGI:96257	GO:0001501
217	19425068	MGI:87919	GO:0030097
217	19179303	MGI:88024	GO:0030097
217	21976678	MGI:88113	GO:0030097
217	19696889	MGI:97548	GO:0030097
217	19050047	MGI:2145955	GO:0030097
220	21653639	MGI:2682064	GO:0030199
221	12591246	MGI:97495	GO:0001822
222	17916558	MGI:109622	GO:0035162
222	21199920	MGI:1328360	GO:0035162
224	11891301	MGI:104738	GO:0060041
224	19945391	MGI:1196281	GO:0060041
225	21149718	MGI:102673	GO:0007568
225	19561169	MGI:2442306	GO:0007568
226	15498462	MGI:108083	GO:0060113
226	23226461	MGI:1888519	GO:0060113
227	16079201	MGI:88057	GO:0007602
227	17496142	MGI:97525	GO:0007602
227	15851469	MGI:97914	GO:0007602
227	16979686	MGI:97914	GO:0007602
227	15277503	MGI:107560	GO:0007602
227	17909628	MGI:1333815	GO:0007602
227	14507858	MGI:1341105	GO:0007602
227	16816367	MGI:1355274	GO:0007602
227	20081859	MGI:1858233	GO:0007602
227	16465590	MGI:2159437	GO:0007602
227	16632484	MGI:2384917	GO:0007602
227	21810984	MGI:2385957	GO:0007602
227	22958920	MGI:2686651	GO:0007602
227	23341629	MGI:5475487	GO:0007602
229	14603255	MGI:97486	GO:0001658
229	15469971	MGI:97902	GO:0001658
229	16452504	MGI:97902	GO:0001658
229	20727881	MGI:101900	GO:0001658
229	16287848	MGI:1919439	GO:0001658
229	19820125	MGI:1927616	GO:0001658
231	20152175	MGI:101802	GO:0030900
231	18459960	MGI:1341070	GO:0030900
231	21220025	MGI:1354737	GO:0030900
231	17035289	MGI:1920480	GO:0030900
231	17409257	MGI:2154239	GO:0030900
231	20978075	MGI:2182543	GO:0030900
231	16949565	MGI:2655333	GO:0030900
236	15347914	MGI:3577767	GO:0048839
236	22558334	MGI:2683897	GO:0048839
237	20881209	MGI:108411	GO:0006879
237	20679398	MGI:2676829	GO:0006879
238	17015483	MGI:105082	GO:0003007
238	16204254	MGI:109321	GO:0003007
238	15543153	MGI:1913063	GO:0003007
238	15743817	MGI:1921305	GO:0003007
239	16980622	MGI:2142116	GO:0048706
240	12716934	MGI:1891700	GO:0007219
240	22678773	MGI:2443590	GO:0007219
241	15078889	MGI:88111	GO:0006814
241	21427226	MGI:1202300	GO:0006814
241	15737930	MGI:1270156	GO:0006814
241	12695510	MGI:1340044	GO:0006814
241	19571264	MGI:1916698	GO:0006814
241	16055721	MGI:1917319	GO:0006814
241	17517695	MGI:2385046	GO:0006814
243	22485132	MGI:102793	GO:0048745
245	22028304	MGI:88452	GO:0030204
246	22028304	MGI:88452	GO:0009791
248	21750041	MGI:99925	GO:0009566
248	23269666	MGI:1315200	GO:0009566
248	20711356	MGI:1916966	GO:0009566
248	19247432	MGI:1921325	GO:0009566
250	21674502	MGI:1347076	GO:0001764
251	21307093	MGI:1099818	GO:0001947
255	17531978	MGI:2685968	GO:0009952
257	18325992	MGI:88388	GO:0060065
257	15572448	MGI:97372	GO:0060065
257	16314533	MGI:1926321	GO:0060065
258	21048919	MGI:1929289	GO:0060065
258	16537498	MGI:2181363	GO:0060065
260	17595229	MGI:2148793	GO:0007283
261	20472827	MGI:96629	GO:0048538
261	21041952	MGI:98354	GO:0048538
261	21411755	MGI:98834	GO:0048538
261	23226219	MGI:106184	GO:0048538
261	20010697	MGI:1095400	GO:0048538
261	18710942	MGI:1338013	GO:0048538
261	21723201	MGI:2443298	GO:0048538
262	20472827	MGI:96629	GO:0030217
262	21041952	MGI:98354	GO:0030217
262	21411755	MGI:98834	GO:0030217
262	23226219	MGI:106184	GO:0030217
262	20010697	MGI:1095400	GO:0030217
262	18710942	MGI:1338013	GO:0030217
262	21723201	MGI:2443298	GO:0030217
263	20472827	MGI:96629	GO:0030183
263	21041952	MGI:98354	GO:0030183
263	21411755	MGI:98834	GO:0030183
263	23226219	MGI:106184	GO:0030183
263	20010697	MGI:1095400	GO:0030183
263	18710942	MGI:1338013	GO:0030183
263	21723201	MGI:2443298	GO:0030183
266	19760322	MGI:95706	GO:0001503
267	15883378	MGI:95777	GO:0045444
267	17960025	MGI:96765	GO:0045444
267	15051828	MGI:97454	GO:0045444
267	19624751	MGI:98847	GO:0045444
267	19883376	MGI:99495	GO:0045444
267	12453895	MGI:104663	GO:0045444
267	16394172	MGI:104663	GO:0045444
267	21151569	MGI:104663	GO:0045444
267	22326958	MGI:104993	GO:0045444
267	21551454	MGI:1298392	GO:0045444
267	22586267	MGI:1336185	GO:0045444
267	20203013	MGI:1858171	GO:0045444
267	12727934	MGI:1858229	GO:0045444
267	19819944	MGI:1861377	GO:0045444
267	19187773	MGI:1914762	GO:0045444
267	16446448	MGI:1920024	GO:0045444
267	21856199	MGI:1927665	GO:0045444
267	18758446	MGI:2142523	GO:0045444
267	22815809	MGI:2441758	GO:0045444
268	17881463	MGI:97486	GO:0048745
268	22485132	MGI:102793	GO:0048745
270	20724589	MGI:88090	GO:0030198
270	15280217	MGI:96223	GO:0030198
270	19513791	MGI:96223	GO:0030198
270	12805213	MGI:97614	GO:0030198
270	15278437	MGI:98239	GO:0030198
270	11851870	MGI:103076	GO:0030198
270	18523150	MGI:1919003	GO:0030198
270	20548961	MGI:1919227	GO:0030198
270	18288204	MGI:2182540	GO:0030198
270	10839719	MGI:2661061	GO:0030198
270	18436651	MGI:3505689	GO:0030198
270	19002527	MGI:97433	GO:0030198
271	17267394	MGI:1351617	GO:0048286
271	19805361	MGI:1354946	GO:0048286
272	15109498	MGI:104557	GO:0046849
272	20440000	MGI:2138346	GO:0046849
273	17540762	MGI:1351617	GO:0043129
273	17000766	MGI:1929282	GO:0043129
274	20056793	MGI:98385	GO:0030218
274	22773809	MGI:1197013	GO:0030218
274	17420462	MGI:1332659	GO:0030218
274	18048346	MGI:1332659	GO:0030218
274	18454133	MGI:1332659	GO:0030218
274	18955558	MGI:1915678	GO:0030218
274	20679398	MGI:2676829	GO:0030218
275	18758446	MGI:2142523	GO:0008584
276	18758446	MGI:2142523	GO:0007283
277	15514086	MGI:96783	GO:0007283
277	21149718	MGI:102673	GO:0007283
277	17951539	MGI:104774	GO:0007283
280	12406368	MGI:96677	GO:0007283
280	14652023	MGI:2148793	GO:0007283
280	17595229	MGI:2148793	GO:0007283
280	17312021	MGI:2150020	GO:0007283
280	18483145	MGI:2152297	GO:0007283
280	21852425	MGI:2446217	GO:0007283
281	15347914	MGI:3577767	GO:0060088
282	9700485	MGI:95719	GO:0032286
282	22449950	MGI:96257	GO:0032286
282	11746780	MGI:97623	GO:0032286
282	11872612	MGI:97623	GO:0032286
282	16436605	MGI:97631	GO:0032286
282	23322581	MGI:107672	GO:0032286
282	19935654	MGI:1201386	GO:0032286
282	16551741	MGI:1858201	GO:0032286
282	21813701	MGI:1859152	GO:0032286
282	18206390	MGI:1860139	GO:0032286
282	19458253	MGI:1890169	GO:0032286
282	16565160	MGI:1890619	GO:0032286
282	17855448	MGI:1921831	GO:0032286
282	17571074	MGI:1931787	GO:0032286
283	19465597	MGI:2147077	GO:0048704
284	20163734	MGI:99918	GO:0001764
284	17409257	MGI:2154239	GO:0001764
285	19997487	MGI:97750	GO:0009791
285	19091948	MGI:97800	GO:0009791
285	19620979	MGI:108028	GO:0009791
285	15703192	MGI:892977	GO:0009791
285	20548961	MGI:1919227	GO:0009791
285	17227869	MGI:2445003	GO:0009791
286	18758446	MGI:2142523	GO:0022602
287	18483174	MGI:1345277	GO:0008585
288	21149718	MGI:102673	GO:0042445
288	16439206	MGI:1354161	GO:0042445
288	14578452	MGI:1859937	GO:0042445
288	20440000	MGI:2138346	GO:0042445
288	21445361	MGI:2384851	GO:0042445
288	19520831	MGI:2651811	GO:0042445
290	17339376	MGI:1919096	GO:0007144
290	17543860	MGI:1924303	GO:0007144
290	15515002	MGI:1929645	GO:0007144
291	17339376	MGI:1919096	GO:0007141
291	17543860	MGI:1924303	GO:0007141
291	15515002	MGI:1929645	GO:0007141
294	18199583	MGI:105923	GO:0014032
295	19935654	MGI:1201386	GO:0021987
295	19265195	MGI:1858493	GO:0021987
297	11013212	MGI:1858963	GO:0048646
298	15572448	MGI:97372	GO:0001541
298	21149718	MGI:102673	GO:0001541
298	19574448	MGI:1352467	GO:0001541
298	16314533	MGI:1926321	GO:0001541
298	14652023	MGI:2148793	GO:0001541
299	20519122	MGI:1346831	GO:0048535
299	19861679	MGI:2684063	GO:0048535
300	16221728	MGI:96174	GO:0009952
300	18199583	MGI:105923	GO:0009952
301	22990867	MGI:105068	GO:0001707
301	20679233	MGI:107717	GO:0001707
301	14985257	MGI:109579	GO:0001707
301	21283715	MGI:2445019	GO:0001707
302	21402791	MGI:1313278	GO:0060351
303	21402791	MGI:1313278	GO:0002062
304	22028304	MGI:88452	GO:0002062
304	17710565	MGI:107489	GO:0002062
305	15297441	MGI:97360	GO:0030279
305	17202317	MGI:102949	GO:0030279
305	17266397	MGI:104798	GO:0030279
305	17416748	MGI:1097689	GO:0030279
305	15355564	MGI:1314891	GO:0030279
305	12509461	MGI:1341171	GO:0030279
305	20430974	MGI:1347048	GO:0030279
305	18269310	MGI:1921749	GO:0030279
305	20952383	MGI:1921749	GO:0030279
305	23200825	MGI:1932093	GO:0030279
307	17634284	MGI:98817	GO:0008283
307	16192276	MGI:2445114	GO:0008283
308	12167408	MGI:102794	GO:0030382
308	19417079	MGI:104767	GO:0030382
308	15737930	MGI:1270156	GO:0030382
308	22764053	MGI:2444662	GO:0030382
309	12167408	MGI:102794	GO:0007286
309	19417079	MGI:104767	GO:0007286
309	15737930	MGI:1270156	GO:0007286
309	22764053	MGI:2444662	GO:0007286
310	18519639	MGI:97515	GO:0007368
310	23184148	MGI:106676	GO:0007368
310	15475956	MGI:109340	GO:0007368
310	17075880	MGI:2447670	GO:0007368
310	15951419	MGI:3050795	GO:0007368
311	15470499	MGI:97324	GO:0001541
311	21149718	MGI:102673	GO:0001541
313	22396656	MGI:107933	GO:0030317
313	20550699	MGI:1098824	GO:0030317
313	15737930	MGI:1270156	GO:0030317
313	12695510	MGI:1340044	GO:0030317
313	17967448	MGI:1914595	GO:0030317
313	17517695	MGI:2385046	GO:0030317
313	15367682	MGI:2446854	GO:0030317
313	16054031	MGI:2660854	GO:0030317
314	15007057	MGI:99829	GO:0051216
314	19276117	MGI:104564	GO:0051216
314	22318228	MGI:2446296	GO:0051216
315	20730911	MGI:88452	GO:0048704
315	21237142	MGI:1922667	GO:0048704
316	22958920	MGI:2686651	GO:0007286
317	17476358	MGI:97849	GO:0048541
317	21958845	MGI:1339753	GO:0048541
317	16184191	MGI:1915181	GO:0048541
317	15699179	MGI:2441769	GO:0048541
318	17507393	MGI:99604	GO:0001702
318	16397896	MGI:106676	GO:0001702
318	16751104	MGI:1929651	GO:0001702
319	16995819	MGI:102709	GO:0051216
319	12414538	MGI:107489	GO:0051216
320	14581608	MGI:97848	GO:0033153
320	19126872	MGI:97848	GO:0033153
320	18384878	MGI:98506	GO:0033153
320	20080663	MGI:102726	GO:0033153
320	18025196	MGI:1099800	GO:0033153
320	22773818	MGI:2159680	GO:0033153
321	11889050	MGI:1351625	GO:0006302
321	17543860	MGI:1924303	GO:0006302
321	15935783	MGI:1929645	GO:0006302
323	17595229	MGI:2148793	GO:0001541
324	17765678	MGI:1918478	GO:0048705
324	17901218	MGI:2179432	GO:0048705
324	20675713	MGI:2447586	GO:0048705
326	19440205	MGI:88373	GO:0033690
326	19041748	MGI:96274	GO:0033690
326	12817751	MGI:97370	GO:0033690
326	19028669	MGI:99829	GO:0033690
326	15109498	MGI:104557	GO:0033690
326	19934377	MGI:109185	GO:0033690
326	21402791	MGI:1313278	GO:0033690
326	12509461	MGI:1341171	GO:0033690
326	17786208	MGI:1861437	GO:0033690
326	18269310	MGI:1921749	GO:0033690
326	20440000	MGI:2138346	GO:0033690
326	22936364	MGI:2145890	GO:0033690
326	23238125	MGI:3646642	GO:0033690
328	15153557	MGI:88456	GO:0001822
328	9380735	MGI:96163	GO:0001822
328	18818194	MGI:97138	GO:0001822
328	11115063	MGI:97798	GO:0001822
328	15509792	MGI:98968	GO:0001822
328	19797313	MGI:98968	GO:0001822
328	11576348	MGI:108420	GO:0001822
328	18787104	MGI:1096360	GO:0001822
328	20974805	MGI:1203729	GO:0001822
328	21406566	MGI:2384818	GO:0001822
329	15121863	MGI:1890357	GO:0048704
330	18206129	MGI:97362	GO:0040015
330	15051828	MGI:97454	GO:0040015
330	15845877	MGI:99698	GO:0040015
330	17465682	MGI:104663	GO:0040015
330	16406654	MGI:104797	GO:0040015
330	16595853	MGI:106675	GO:0040015
330	21865642	MGI:106903	GO:0040015
330	23169785	MGI:1338788	GO:0040015
330	21493628	MGI:1341085	GO:0040015
330	20203013	MGI:1858171	GO:0040015
330	19819944	MGI:1861377	GO:0040015
330	16675698	MGI:1914103	GO:0040015
330	22433842	MGI:1914263	GO:0040015
330	23277562	MGI:1919742	GO:0040015
330	20559429	MGI:1922985	GO:0040015
330	22295099	MGI:2153093	GO:0040015
331	18206129	MGI:97362	GO:0006629
331	15051828	MGI:97454	GO:0006629
331	15845877	MGI:99698	GO:0006629
331	17465682	MGI:104663	GO:0006629
331	21151569	MGI:104663	GO:0006629
331	16406654	MGI:104797	GO:0006629
331	16595853	MGI:106675	GO:0006629
331	21865642	MGI:106903	GO:0006629
331	23169785	MGI:1338788	GO:0006629
331	21493628	MGI:1341085	GO:0006629
331	20203013	MGI:1858171	GO:0006629
331	19819944	MGI:1861377	GO:0006629
331	16675698	MGI:1914103	GO:0006629
331	22433842	MGI:1914263	GO:0006629
331	23277562	MGI:1919742	GO:0006629
331	20559429	MGI:1922985	GO:0006629
331	22295099	MGI:2153093	GO:0006629
332	17070019	MGI:104673	GO:0007368
332	20079728	MGI:1321390	GO:0007368
332	19056886	MGI:1918686	GO:0007368
332	17027958	MGI:1921166	GO:0007368
332	16751104	MGI:1929651	GO:0007368
333	16118274	MGI:98240	GO:0061436
333	17403930	MGI:1274782	GO:0061436
333	17429434	MGI:1274782	GO:0061436
333	17515931	MGI:1335092	GO:0061436
333	12032844	MGI:1338881	GO:0061436
333	15466487	MGI:1919682	GO:0061436
333	22038835	MGI:2681008	GO:0061436
334	16118274	MGI:98240	GO:0031424
334	17403930	MGI:1274782	GO:0031424
334	17429434	MGI:1274782	GO:0031424
334	17515931	MGI:1335092	GO:0031424
334	12032844	MGI:1338881	GO:0031424
334	15466487	MGI:1919682	GO:0031424
334	22038835	MGI:2681008	GO:0031424
336	18037990	MGI:107718	GO:0060972
336	21131974	MGI:2443893	GO:0060972
337	18037990	MGI:107718	GO:0007283
339	16118274	MGI:98240	GO:0043129
339	22038835	MGI:2681008	GO:0043129
340	16118274	MGI:98240	GO:0048286
340	22038835	MGI:2681008	GO:0048286
341	19412548	MGI:1918771	GO:0048705
342	15343267	MGI:1354386	GO:0016337
343	12167408	MGI:102794	GO:0007286
343	20624957	MGI:104288	GO:0007286
343	16612000	MGI:1889272	GO:0007286
343	23055941	MGI:1915958	GO:0007286
343	21124965	MGI:1916510	GO:0007286
344	20930146	MGI:95718	GO:0007512
344	18612386	MGI:104597	GO:0007512
344	22327219	MGI:107572	GO:0007512
344	18219271	MGI:1298209	GO:0007512
345	15466159	MGI:1859388	GO:0001568
345	22055502	MGI:1890077	GO:0001568
345	16943282	MGI:3580376	GO:0001568
346	17027958	MGI:1921166	GO:0042384
347	20074521	MGI:107813	GO:0007409
347	17021036	MGI:1352451	GO:0007409
348	11994406	MGI:97800	GO:0002063
348	20089971	MGI:1924393	GO:0002063
348	17606870	MGI:2446089	GO:0002063
349	11994406	MGI:97800	GO:0030199
349	20089971	MGI:1924393	GO:0030199
349	17606870	MGI:2446089	GO:0030199
350	15044845	MGI:95388	GO:0048701
351	16914736	MGI:95557	GO:0001756
352	15044845	MGI:95388	GO:0051216
355	18206129	MGI:97362	GO:0035264
355	16300682	MGI:97501	GO:0035264
355	19883376	MGI:99495	GO:0035264
355	18250099	MGI:1277223	GO:0035264
355	22269949	MGI:1298392	GO:0035264
355	16254043	MGI:1889549	GO:0035264
355	16675698	MGI:1914103	GO:0035264
355	19578400	MGI:1914710	GO:0035264
355	20023287	MGI:1914719	GO:0035264
355	20559429	MGI:1922985	GO:0035264
356	17526724	MGI:107187	GO:0030097
356	16439206	MGI:1354161	GO:0030097
356	17379091	MGI:2180511	GO:0030097
356	17227869	MGI:2445003	GO:0030097
357	17526724	MGI:107187	GO:0008283
357	16439206	MGI:1354161	GO:0008283
357	17379091	MGI:2180511	GO:0008283
357	17227869	MGI:2445003	GO:0008283
358	15132997	MGI:88452	GO:0001502
358	19276117	MGI:104564	GO:0001502
358	22161748	MGI:107489	GO:0001502
358	17567669	MGI:1306802	GO:0001502
359	18353862	MGI:1347521	GO:0030326
360	12167408	MGI:102794	GO:0009566
360	20624957	MGI:104288	GO:0009566
360	22396656	MGI:107933	GO:0009566
360	16612000	MGI:1889272	GO:0009566
360	23055941	MGI:1915958	GO:0009566
360	21124965	MGI:1916510	GO:0009566
361	18459960	MGI:1341070	GO:0009791
362	20637190	MGI:1916863	GO:0048646
363	16204209	MGI:98265	GO:0009952
363	15013800	MGI:2137520	GO:0009952
363	19877283	MGI:3834125	GO:0009952
365	17038506	MGI:102670	GO:0007141
365	21487003	MGI:1342292	GO:0007141
365	20547853	MGI:1891384	GO:0007141
365	17681941	MGI:1920583	GO:0007141
365	20059948	MGI:1921941	GO:0007141
365	21561988	MGI:1928741	GO:0007141
365	16549803	MGI:1933227	GO:0007141
365	18987333	MGI:2135607	GO:0007141
365	12764197	MGI:2137612	GO:0007141
365	21383078	MGI:2684949	GO:0007141
365	21397847	MGI:2687283	GO:0007141
365	21397848	MGI:2687283	GO:0007141
365	17395546	MGI:3041167	GO:0007141
366	11994406	MGI:97800	GO:0001958
368	16470614	MGI:97837	GO:0001701
368	15282321	MGI:1918040	GO:0001701
368	19644017	MGI:2442092	GO:0001701
370	15498462	MGI:108083	GO:0060088
370	21811566	MGI:1346029	GO:0060088
372	14966286	MGI:109360	GO:0042474
373	20080568	MGI:87859	GO:0007568
373	20044516	MGI:1330824	GO:0007568
376	11395925	MGI:95708	GO:0042403
376	19032346	MGI:98865	GO:0042403
376	19156225	MGI:1917849	GO:0042403
378	17728275	MGI:97372	GO:0048704
378	23065701	MGI:97372	GO:0048704
379	15044845	MGI:95388	GO:0048701
380	15044845	MGI:95388	GO:0051216
383	17267394	MGI:1351617	GO:0009791
383	19805361	MGI:1354946	GO:0009791
383	19221194	MGI:1920480	GO:0009791
385	12381721	MGI:1352459	GO:0007369
386	22072575	MGI:2679260	GO:0048598
387	22072575	MGI:2679260	GO:0048617
388	22072575	MGI:2679260	GO:0001701
389	21305030	MGI:87895	GO:0007274
389	19635813	MGI:88392	GO:0007274
389	20484637	MGI:1343461	GO:0007274
389	17901218	MGI:2179432	GO:0007274
389	20454682	MGI:2442252	GO:0007274
389	19398581	MGI:2447775	GO:0007274
389	16794080	MGI:3584043	GO:0007274
390	18366140	MGI:88174	GO:0051276
390	15703192	MGI:892977	GO:0051276
390	22415365	MGI:1098658	GO:0051276
390	12640136	MGI:1351320	GO:0051276
390	19476507	MGI:2139360	GO:0051276
390	17420280	MGI:2442114	GO:0051276
391	21044951	MGI:95476	GO:0005977
391	15051828	MGI:97454	GO:0005977
391	22326958	MGI:104993	GO:0005977
391	12923231	MGI:107899	GO:0005977
391	15616563	MGI:1347476	GO:0005977
391	19934005	MGI:1858417	GO:0005977
391	19819944	MGI:1861377	GO:0005977
391	16254043	MGI:1889549	GO:0005977
391	18322014	MGI:1889549	GO:0005977
391	22433842	MGI:1914263	GO:0005977
391	22815809	MGI:2441758	GO:0005977
392	21044951	MGI:95476	GO:0006641
392	15051828	MGI:97454	GO:0006641
392	22326958	MGI:104993	GO:0006641
392	12923231	MGI:107899	GO:0006641
392	15616563	MGI:1347476	GO:0006641
392	19934005	MGI:1858417	GO:0006641
392	19819944	MGI:1861377	GO:0006641
392	16254043	MGI:1889549	GO:0006641
392	18322014	MGI:1889549	GO:0006641
392	22433842	MGI:1914263	GO:0006641
392	22815809	MGI:2441758	GO:0006641
394	19843512	MGI:1333878	GO:0055013
395	20080568	MGI:87859	GO:0045214
395	12543979	MGI:98388	GO:0045214
395	20044516	MGI:1330824	GO:0045214
395	15294162	MGI:1353576	GO:0045214
396	23184148	MGI:106676	GO:0001843
396	19000668	MGI:1333850	GO:0001843
396	17027958	MGI:1921166	GO:0001843
396	21209331	MGI:1932386	GO:0001843
396	18930042	MGI:2682064	GO:0001843
397	20724589	MGI:88090	GO:0007399
398	17507393	MGI:99604	GO:0001570
399	17507393	MGI:99604	GO:0001701
400	18974863	MGI:105368	GO:0042491
400	14519688	MGI:1919338	GO:0042491
401	18974863	MGI:105368	GO:0042472
401	14519688	MGI:1919338	GO:0042472
402	21750041	MGI:99925	GO:0006302
402	20711356	MGI:1916966	GO:0006302
402	19247432	MGI:1921325	GO:0006302
405	21625469	MGI:87914	GO:0007626
405	12470859	MGI:103555	GO:0007626
405	20534480	MGI:1343135	GO:0007626
405	19581584	MGI:1934031	GO:0007626
406	15013800	MGI:2137520	GO:0060322
406	23055936	MGI:2444681	GO:0060322
407	20503384	MGI:95523	GO:0051216
407	16825286	MGI:95556	GO:0051216
407	19412548	MGI:1918771	GO:0051216
407	19097194	MGI:2147077	GO:0051216
408	16751104	MGI:1929651	GO:0048339
411	14585968	MGI:98365	GO:0006974
412	20163734	MGI:99918	GO:0007399
412	17409257	MGI:2154239	GO:0007399
413	17360632	MGI:97809	GO:0001947
413	15466159	MGI:1859388	GO:0001947
417	18758446	MGI:2142523	GO:0022602
418	14993286	MGI:102551	GO:0001702
418	16061358	MGI:2443157	GO:0001702
419	19956724	MGI:1095413	GO:0001568
420	21555575	MGI:1270862	GO:0001755
421	15105378	MGI:106209	GO:0021516
422	15105378	MGI:106209	GO:0001502
423	15466159	MGI:1859388	GO:0001947
424	19247432	MGI:1921325	GO:0007129
424	19561169	MGI:2442306	GO:0007129
424	19217432	MGI:2448480	GO:0007129
424	16982049	MGI:3696042	GO:0007129
425	21048919	MGI:1929289	GO:0060065
426	12414538	MGI:107489	GO:0030282
427	22028304	MGI:88452	GO:0030199
427	15509771	MGI:102858	GO:0030199
428	20079728	MGI:1321390	GO:0001843
428	16751104	MGI:1929651	GO:0001843
428	22072575	MGI:2679260	GO:0001843
429	16397896	MGI:106676	GO:0016055
436	12432094	MGI:98849	GO:0042404
437	12432094	MGI:98849	GO:0055114
439	21986498	MGI:1913711	GO:0001701
439	19056886	MGI:1918686	GO:0001701
439	21283715	MGI:2445019	GO:0001701
439	19877283	MGI:3834125	GO:0001701
441	17710565	MGI:107489	GO:0030326
442	15044845	MGI:95388	GO:0048704
443	16782887	MGI:1321390	GO:0030900
443	17626061	MGI:2449923	GO:0030900
444	19464366	MGI:1917834	GO:0060711
444	20978237	MGI:2147274	GO:0060711
445	12842012	MGI:1100883	GO:0021915
447	19151728	MGI:2384924	GO:0001570
449	16938878	MGI:892003	GO:0060021
449	17652350	MGI:2140945	GO:0060021
450	22028304	MGI:88452	GO:0002062
451	11994406	MGI:97800	GO:0048704
451	17710565	MGI:107489	GO:0048704
451	20089971	MGI:1924393	GO:0048704
451	17606870	MGI:2446089	GO:0048704
452	22028304	MGI:88452	GO:0048705
452	19776033	MGI:3584243	GO:0048705
453	15223333	MGI:105097	GO:0007411
453	20074521	MGI:107813	GO:0007411
453	17901218	MGI:2179432	GO:0007411
454	20079728	MGI:1321390	GO:0009887
457	22280990	MGI:2681120	GO:0051216
458	22280990	MGI:2681120	GO:0048704
459	15044845	MGI:95388	GO:0048704
460	21307168	MGI:88276	GO:0048704
460	19086028	MGI:95524	GO:0048704
460	19127565	MGI:103302	GO:0048704
462	17507393	MGI:99604	GO:0007368
462	21555575	MGI:1270862	GO:0007368
463	21396893	MGI:1917153	GO:0001701
464	19151728	MGI:2384924	GO:0001755
465	17267394	MGI:1351617	GO:0043129
466	17652350	MGI:2140945	GO:0001756
467	15132997	MGI:88452	GO:0001503
467	17652350	MGI:2140945	GO:0001503
468	21357625	MGI:95766	GO:0042632
468	15051828	MGI:97454	GO:0042632
468	16300682	MGI:97501	GO:0042632
468	17003330	MGI:97747	GO:0042632
468	19194461	MGI:98847	GO:0042632
468	19883376	MGI:99495	GO:0042632
468	15845877	MGI:99698	GO:0042632
468	22269949	MGI:1298392	GO:0042632
468	21493628	MGI:1341085	GO:0042632
468	20203013	MGI:1858171	GO:0042632
468	16254043	MGI:1889549	GO:0042632
468	19187773	MGI:1914762	GO:0042632
468	16446448	MGI:1920024	GO:0042632
468	21856199	MGI:1927665	GO:0042632
468	17360356	MGI:2444934	GO:0042632
468	16651524	MGI:2446526	GO:0042632
469	20080568	MGI:87859	GO:0007005
469	12543979	MGI:98388	GO:0007005
469	20044516	MGI:1330824	GO:0007005
469	15294162	MGI:1353576	GO:0007005
469	21857651	MGI:1914103	GO:0007005
471	14751559	MGI:97800	GO:0007519
472	22194846	MGI:1344375	GO:0001894
473	20974805	MGI:1203729	GO:0009791
474	19086028	MGI:95524	GO:0001501
474	18353862	MGI:1347521	GO:0001501
474	21072209	MGI:2384034	GO:0001501
476	17543860	MGI:1924303	GO:0006974
476	15935783	MGI:1929645	GO:0006974
476	19561169	MGI:2442306	GO:0006974
476	12855593	MGI:2685134	GO:0006974
479	15857913	MGI:1919725	GO:0048704
481	21048919	MGI:1929289	GO:0008585
482	21048919	MGI:1929289	GO:0008584
484	21722948	MGI:108247	GO:0001947
484	18449193	MGI:1206581	GO:0001947
485	19091948	MGI:97800	GO:0007568
485	15703192	MGI:892977	GO:0007568
485	16847346	MGI:1096381	GO:0007568
485	21445361	MGI:2384851	GO:0007568
485	22227519	MGI:2442060	GO:0007568
486	17360769	MGI:96071	GO:0021915
486	19255444	MGI:98214	GO:0021915
488	19056886	MGI:1918686	GO:0001702
489	19179303	MGI:88024	GO:0048705
489	18366140	MGI:88174	GO:0048705
489	20161774	MGI:108392	GO:0048705
489	21674502	MGI:1347076	GO:0048705
489	15121863	MGI:1890357	GO:0048705
490	22072575	MGI:2679260	GO:0007492
491	20130115	MGI:1926967	GO:0009953
492	20503384	MGI:95523	GO:0002062
493	17046737	MGI:99612	GO:0007519
493	18952608	MGI:1100518	GO:0007519
494	20376364	MGI:96794	GO:0002063
494	18353862	MGI:1347521	GO:0002063
495	20376364	MGI:96794	GO:0030199
495	18353862	MGI:1347521	GO:0030199
496	21750041	MGI:99925	GO:0009566
496	23269666	MGI:1315200	GO:0009566
496	21291880	MGI:1914487	GO:0009566
496	21478856	MGI:1915231	GO:0009566
496	19247432	MGI:1921325	GO:0009566
496	16292313	MGI:2384854	GO:0009566
496	16427009	MGI:3525201	GO:0009566
497	21674502	MGI:1347076	GO:0008284
499	18003898	MGI:99659	GO:0061436
499	23226340	MGI:1347347	GO:0061436
500	18003898	MGI:99659	GO:0031424
500	23226340	MGI:1347347	GO:0031424
502	19357198	MGI:102548	GO:0035162
502	17283043	MGI:102779	GO:0035162
502	17655922	MGI:107543	GO:0035162
502	21753189	MGI:1924161	GO:0035162
503	20079728	MGI:1321390	GO:0060674
504	20079728	MGI:1321390	GO:0001701
505	16996494	MGI:1096325	GO:0007519
505	16980622	MGI:2142116	GO:0007519
506	22821687	MGI:95835	GO:0030900
506	20619750	MGI:2138319	GO:0030900
507	20130115	MGI:1926967	GO:0001892
508	16880535	MGI:88508	GO:0055010
508	19234091	MGI:96559	GO:0055010
508	18952608	MGI:1100518	GO:0055010
508	17015619	MGI:1341850	GO:0055010
508	16242143	MGI:1341884	GO:0055010
508	21377456	MGI:2182543	GO:0055010
509	17710565	MGI:107489	GO:0035116
510	17710565	MGI:107489	GO:0009880
511	21976678	MGI:88113	GO:0030218
511	16478986	MGI:1927072	GO:0030218
512	9380735	MGI:96163	GO:0048705
512	20161774	MGI:108392	GO:0048705
512	20200349	MGI:1919003	GO:0048705
512	22363754	MGI:2385902	GO:0048705
513	19091948	MGI:97800	GO:0030282
513	15703192	MGI:892977	GO:0030282
513	16847346	MGI:1096381	GO:0030282
513	21445361	MGI:2384851	GO:0030282
513	22227519	MGI:2442060	GO:0030282
514	14675480	MGI:1346347	GO:0060716
514	19644017	MGI:2442092	GO:0060716
515	19581584	MGI:1934031	GO:0007628
516	22378884	MGI:97180	GO:0019230
516	17517686	MGI:103291	GO:0019230
517	22378884	MGI:97180	GO:0019230
517	17517686	MGI:103291	GO:0019230
518	19696012	MGI:1261847	GO:0030325
518	21079677	MGI:1915231	GO:0030325
518	21561988	MGI:1928741	GO:0030325
518	22067321	MGI:2148793	GO:0030325
519	20035012	MGI:99852	GO:0001701
519	20161774	MGI:108392	GO:0001701
519	19117986	MGI:1100510	GO:0001701
522	21555575	MGI:1270862	GO:0048339
522	22072575	MGI:2679260	GO:0048339
523	17135419	MGI:1929813	GO:0001764
523	17571074	MGI:1931787	GO:0001764
524	20644727	MGI:98927	GO:0001570
524	19211672	MGI:103580	GO:0001570
524	17483098	MGI:1919277	GO:0001570
524	21930923	MGI:1924238	GO:0001570
524	17961633	MGI:2441711	GO:0001570
525	16782887	MGI:1321390	GO:0001843
525	20079728	MGI:1321390	GO:0001843
525	16751104	MGI:1929651	GO:0001843
525	22072575	MGI:2679260	GO:0001843
528	20724589	MGI:88090	GO:0007399
529	21240276	MGI:106299	GO:0021987
529	14966285	MGI:109360	GO:0021987
529	20619750	MGI:2138319	GO:0021987
531	11760831	MGI:97800	GO:0001501
532	15569941	MGI:96782	GO:0006302
532	15515002	MGI:1929645	GO:0006302
533	19498443	MGI:96622	GO:0003007
537	22046433	MGI:1914544	GO:0001568
537	16061358	MGI:2443157	GO:0001568
538	17591922	MGI:95566	GO:0007368
538	19015235	MGI:1914544	GO:0007368
538	11707573	MGI:1928394	GO:0007368
539	20015957	MGI:97783	GO:0007628
539	17626887	MGI:98296	GO:0007628
539	10850491	MGI:99254	GO:0007628
539	18305254	MGI:1859152	GO:0007628
540	21575136	MGI:1353653	GO:0030900
543	18353862	MGI:1347521	GO:0060349
547	15136139	MGI:98864	GO:0001525
548	17172441	MGI:95556	GO:0003281
548	12176963	MGI:97362	GO:0003281
548	12960381	MGI:2135607	GO:0003281
548	17075880	MGI:2447670	GO:0003281
549	20644727	MGI:98927	GO:0016337
549	20679233	MGI:107717	GO:0016337
549	20595512	MGI:2659071	GO:0016337
554	16598734	MGI:104327	GO:0007389
554	18459960	MGI:1341070	GO:0007389
554	19767740	MGI:1917550	GO:0007389
554	19482943	MGI:2446159	GO:0007389
555	21750041	MGI:99925	GO:0006302
555	21478856	MGI:1915231	GO:0006302
555	19247432	MGI:1921325	GO:0006302
555	16427009	MGI:3525201	GO:0006302
556	17595229	MGI:2148793	GO:0060065
556	17563351	MGI:2663985	GO:0060065
558	20644727	MGI:98927	GO:0048701
558	19211672	MGI:103580	GO:0048701
558	17483098	MGI:1919277	GO:0048701
558	21930923	MGI:1924238	GO:0048701
558	17961633	MGI:2441711	GO:0048701
565	19357277	MGI:87876	GO:0008344
565	16551973	MGI:96995	GO:0008344
565	18396137	MGI:1343135	GO:0008344
565	11923874	MGI:1890508	GO:0008344
565	16517118	MGI:2442252	GO:0008344
567	22280990	MGI:2681120	GO:0001503
570	15269168	MGI:1916147	GO:0051216
570	18789316	MGI:1920480	GO:0051216
571	20441793	MGI:95636	GO:0006874
572	21071677	MGI:106095	GO:0007512
572	17015619	MGI:1341850	GO:0007512
572	21075835	MGI:1921435	GO:0007512
573	20730911	MGI:88452	GO:0007368
573	18303018	MGI:1890616	GO:0007368
575	17275231	MGI:88180	GO:0009566
575	17110378	MGI:97798	GO:0009566
577	14993187	MGI:894289	GO:0001764
577	19605412	MGI:1097716	GO:0001764
578	17420462	MGI:1332659	GO:0006884
579	19357277	MGI:87876	GO:0001501
579	18330926	MGI:1343101	GO:0001501
579	16517118	MGI:2442252	GO:0001501
581	19668215	MGI:1927753	GO:0008283
581	19776033	MGI:3584243	GO:0008283
583	17595229	MGI:2148793	GO:0060065
583	22067321	MGI:2148793	GO:0060065
583	17312021	MGI:2150020	GO:0060065
583	16537498	MGI:2181363	GO:0060065
583	17563351	MGI:2663985	GO:0060065
584	16938878	MGI:892003	GO:0009791
584	17997399	MGI:1927616	GO:0009791
584	19465597	MGI:2147077	GO:0009791
587	18519586	MGI:95561	GO:0048844
587	22573616	MGI:1202876	GO:0048844
588	22194846	MGI:1344375	GO:0035264
589	22194846	MGI:1344375	GO:0001701
590	21935430	MGI:1917550	GO:0043010
590	19668215	MGI:1927753	GO:0043010
592	22696294	MGI:1916023	GO:0006302
592	19561169	MGI:2442306	GO:0006302
596	15366372	MGI:95294	GO:0001890
596	17881575	MGI:108088	GO:0001890
598	14623825	MGI:99604	GO:0048704
598	18332431	MGI:107158	GO:0048704
598	21246656	MGI:1914687	GO:0048704
599	17409310	MGI:109393	GO:0048705
600	15136139	MGI:98864	GO:0001570
600	17035501	MGI:1914533	GO:0001570
600	23267094	MGI:1924836	GO:0001570
600	20450902	MGI:1934604	GO:0001570
601	22190459	MGI:88276	GO:0001707
601	17936560	MGI:96952	GO:0001707
601	17646385	MGI:1201670	GO:0001707
602	16938878	MGI:892003	GO:0048704
603	23022299	MGI:104897	GO:0007368
603	15116068	MGI:1338068	GO:0007368
604	20080663	MGI:102726	GO:0048538
605	20080663	MGI:102726	GO:0030217
606	20080663	MGI:102726	GO:0030183
609	11851870	MGI:103076	GO:0030198
609	17959935	MGI:103076	GO:0030198
609	17699759	MGI:1194490	GO:0030198
609	12734191	MGI:1338783	GO:0030198
609	22653057	MGI:1343135	GO:0030198
609	18523150	MGI:1919003	GO:0030198
609	18288204	MGI:2182540	GO:0030198
609	21445300	MGI:2384307	GO:0030198
610	22791713	MGI:1277117	GO:0001892
611	20980600	MGI:87859	GO:0030097
611	21383153	MGI:88190	GO:0030097
611	22590589	MGI:97806	GO:0030097
611	14966565	MGI:1891427	GO:0030097
614	21705796	MGI:106040	GO:0035116
615	21705796	MGI:106040	GO:0009880
616	17420462	MGI:1332659	GO:0035264
617	17420462	MGI:1332659	GO:0001701
619	20442405	MGI:95481	GO:0001525
619	16339137	MGI:97075	GO:0001525
619	15640163	MGI:104681	GO:0001525
619	17703191	MGI:1289308	GO:0001525
619	21173229	MGI:1889575	GO:0001525
619	21118999	MGI:1914306	GO:0001525
619	20643351	MGI:1923670	GO:0001525
619	12130538	MGI:2148922	GO:0001525
620	22589248	MGI:88467	GO:0048565
620	17172441	MGI:95556	GO:0048565
620	17145776	MGI:2441992	GO:0048565
622	21310149	MGI:96269	GO:0007420
622	21149718	MGI:102673	GO:0007420
622	21240276	MGI:106299	GO:0007420
622	18268345	MGI:1351633	GO:0007420
622	20385750	MGI:1929069	GO:0007420
625	21041952	MGI:98354	GO:0040018
628	20423503	MGI:108515	GO:0009566
628	12960381	MGI:2135607	GO:0009566
628	22006156	MGI:2135607	GO:0009566
628	19217432	MGI:2385198	GO:0009566
629	17035501	MGI:1914533	GO:0001525
629	23267094	MGI:1924836	GO:0001525
629	20450902	MGI:1934604	GO:0001525
630	17626615	MGI:99852	GO:0021772
630	12738888	MGI:101848	GO:0021772
630	17440173	MGI:107899	GO:0021772
630	20060764	MGI:1321392	GO:0021772
630	19041897	MGI:1328355	GO:0021772
630	22371490	MGI:1346089	GO:0021772
630	22828515	MGI:1861735	GO:0021772
630	20548961	MGI:1919227	GO:0021772
630	19196968	MGI:1926163	GO:0021772
631	21240276	MGI:106299	GO:0007283
631	17376816	MGI:1337120	GO:0007283
631	19111675	MGI:2441849	GO:0007283
632	20440000	MGI:2138346	GO:0007530
633	22412863	MGI:1890212	GO:0007129
