# Supplementary material for: Methodology for the inference of gene function from phenotype data
Source: BMC Bioinformatics. 2014 Dec 12;15(1):405. doi: 10.1186/s12859-014-0405-z (PMC4302099; doi:10.1186/s12859-014-0405-z)
Supplement: Additional file 2: — 5 files, where [RuleName] follows the same pattern as described above. The files include all of the PMIDs predicted from the rules described, along with the corresponding p-value. [file 12859_2014_405_MOESM2_ESM.zip]

Archive with 2 entries (2 files):
- MP2GO Documentation.pdf
- MP2GO.pyc
