# Supplementary material for: Methodology for the inference of gene function from phenotype data
Source: BMC Bioinformatics. 2014 Dec 12;15(1):405. doi: 10.1186/s12859-014-0405-z (PMC4302099; doi:10.1186/s12859-014-0405-z)
Supplement: Additional file 3: — Contains a simple companion software with documentation that uses data updated in real time to infer GO annotations given an MGI ID. Inputs: MGI ID, PMID (optional); Outputs: Rule #, Inferred GO, PMID, p-val. [file 12859_2014_405_MOESM3_ESM.zip]

Archive with 5 entries (5 files):
- 12859_2014_405_add10.csv
- 12859_2014_405_add6.csv
- 12859_2014_405_add7.csv
- 12859_2014_405_add8.csv
- 12859_2014_405_add9.csv
