# Supplementary material for: Methodology for the inference of gene function from phenotype data
Source: BMC Bioinformatics. 2014 Dec 12;15(1):405. doi: 10.1186/s12859-014-0405-z (PMC4302099; doi:10.1186/s12859-014-0405-z)
Supplement: Additional file 3: — Contains a simple companion software with documentation that uses data updated in real time to infer GO annotations given an MGI ID. Inputs: MGI ID, PMID (optional); Outputs: Rule #, Inferred GO, PMID, p-val. [file 12859_2014_405_MOESM3_ESM.zip › 12859_2014_405_add10.csv]

Rule #	GO	MP1+	MP2+	MP3-	p-Value
0	spermatogenesis	globozoospermia	male infertility	absent acrosome	4.21E-39
1	cilium morphogenesis	abnormal sperm flagellum morphology	male infertility	teratozoospermia	1.71E-28
2	cell morphogenesis	decreased mean corpuscular volume	reticulocytosis	anisopoikilocytosis	2.74E-27
3	kidney development	kidney failure	increased blood urea nitrogen level	decreased body weight	7.90E-27
4	ovarian follicle development	small seminiferous tubules	small ovary	decreased mature ovarian follicle number	8.33E-27
5	outer ear morphogenesis	abnormal external auditory canal morphology	abnormal middle ear morphology	abnormal malleus morphology	2.69E-26
6	skeletal system development	short mandible	domed cranium	abnormal long bone hypertrophic chondrocyte zone	2.05E-25
7	skeletal system development	abnormal fibula morphology	abnormal tibia morphology	decreased thyrotroph cell number	2.18E-25
8	positive regulation of insulin secretion	abnormal glucose homeostasis	decreased circulating insulin level	increased insulin sensitivity	1.49E-24
9	inner ear development	vestibular ganglion degeneration	cochlear ganglion degeneration	abnormal cochlear hair cell development	2.11E-24
10	skeletal system morphogenesis	polychromatophilia	decreased hemoglobin content	anisocytosis	4.46E-24
11	pituitary gland development	absent Rathke's pouch	abnormal pituitary diverticulum morphology	absent corpus callosum	7.12E-24
12	anterior/posterior pattern specification	abnormal cervical axis morphology	abnormal cervical atlas morphology	abnormal spine curvature	7.70E-24
13	lung alveolus development	abnormal production of surfactant	atelectasis	cyanosis	8.94E-24
14	lactation	abnormal mammary gland growth during pregnancy	abnormal lactation	abnormal branching of the mammary ductal tree	1.04E-23
15	metanephros development	decreased nephron number	renal hypoplasia	abnormal ureteric bud morphology	1.76E-23
16	germ cell development	absent ovarian follicles	small ovary	abnormal double-strand DNA break repair	3.93E-23
17	angiogenesis	small heart	abnormal vitelline vascular remodeling	failure of vascular branching	5.09E-23
18	auditory receptor cell differentiation	vestibular ganglion degeneration	cochlear ganglion degeneration	cochlear hair cell degeneration	5.36E-23
19	negative regulation of B cell proliferation	increased IgG2a level	increased IgG1 level	abnormal T cell physiology	5.82E-23
20	skeletal system development	abnormal long bone morphology	short limbs	abnormal chondrocyte morphology	6.85E-23
21	middle ear morphogenesis	abnormal tympanic membrane morphology	abnormal middle ear morphology	abnormal Meckel's cartilage morphology	8.10E-23
22	cartilage development	abnormal bone mineralization	short mandible	domed cranium	8.82E-23
23	ureteric bud development	decreased nephron number	small kidney	abnormal metanephric mesenchyme morphology	8.83E-23
24	cartilage development	bowed tibia	cleft secondary palate	increased long bone epiphyseal plate size	9.12E-23
25	angiogenesis	abnormal heart looping	abnormal heart ventricle morphology	absent heart right ventricle	1.51E-22
26	sperm motility	abnormal sperm axoneme morphology	asthenozoospermia	abnormal sperm nucleus morphology	3.19E-22
27	spermatogenesis	abnormal sperm head morphology	male infertility	abnormal sperm mitochondrial sheath morphology	1.60E-21
28	pattern specification process	abnormal incus morphology	abnormal facial nerve morphology	abnormal zygomatic bone morphology	1.72E-21
29	outer ear morphogenesis	abnormal middle ear ossicle morphology	abnormal outer ear morphology	abnormal styloid process morphology	1.85E-21
30	cartilage development	disproportionate dwarf	short mandible	disorganized long bone epiphyseal plate	2.44E-21
31	cartilage development	bowed tibia	complete neonatal lethality	increased long bone epiphyseal plate size	6.08E-21
32	vasculogenesis	pale yolk sac	abnormal dorsal aorta morphology	abnormal vascular endothelial cell development	6.86E-21
33	spermatid development	abnormal female meiosis	small testis	male infertility	7.72E-21
34	skeletal system morphogenesis	polychromatophilia	reticulocytosis	anisocytosis	8.05E-21
35	cartilage development	bowed radius	complete neonatal lethality	increased long bone epiphyseal plate size	9.72E-21
36	neural tube closure	premature death	exencephaly	abnormal thalamus morphology	1.24E-20
37	middle ear morphogenesis	abnormal inner ear morphology	abnormal middle ear morphology	cleft palate	1.36E-20
38	heart looping	absent myocardial trabeculae	embryonic growth retardation	abnormal fetal atrioventricular canal morphology	2.16E-20
39	spermatogenesis	abnormal acrosome morphology	teratozoospermia	abnormal sperm nucleus morphology	2.48E-20
40	cardiac muscle tissue development	thin myocardium	ventricular septal defect	atrial septal defect	2.66E-20
41	embryonic organ development	thin myocardium	ventricular septal defect	atrial septal defect	2.66E-20
42	auditory receptor cell stereocilium organization	head tossing	deafness	circling	2.78E-20
43	placenta development	absent placental labyrinth	abnormal spongiotrophoblast layer morphology	abnormal placenta morphology	2.89E-20
44	gland morphogenesis	abnormal small intestine morphology	partial postnatal lethality	abnormal intestinal epithelium morphology	2.93E-20
45	post-embryonic development	abnormal small intestine morphology	partial postnatal lethality	abnormal intestinal epithelium morphology	2.93E-20
46	keratinocyte proliferation	shiny skin	abnormal epidermal layer morphology	impaired skin barrier function	3.35E-20
47	neural tube closure	decreased body size	exencephaly	domed cranium	3.40E-20
48	inner ear morphogenesis	abnormal incus morphology	abnormal facial nerve morphology	abnormal temporal bone morphology	3.60E-20
49	peripheral nervous system development	small petrosal ganglion	small nodose ganglion	small geniculate ganglion	4.47E-20
50	determination of left/right symmetry	open neural tube	abnormal left-right axis patterning	abnormal embryo turning	4.99E-20
51	angiogenesis	small heart	complete embryonic lethality during organogenesis	failure of vascular branching	5.44E-20
52	cell fate commitment	abnormal facial nerve morphology	cleft secondary palate	abnormal zygomatic bone morphology	6.03E-20
53	organ morphogenesis	decreased thyroid-stimulating hormone level	decreased growth hormone level	decreased adrenocorticotropin level	6.21E-20
54	male meiosis I	testicular atrophy	arrest of male meiosis	abnormal seminiferous tubule morphology	6.51E-20
55	multicellular organismal development	decreased Peyer's patch number	small Peyer's patches	small spleen	7.18E-20
56	chondrocyte differentiation	abnormal chondrocyte morphology	short snout	abnormal bone mineralization	7.77E-20
57	female gonad development	absent estrous cycle	female infertility	abnormal ovary morphology	7.79E-20
58	male gonad development	absent estrous cycle	female infertility	abnormal ovary morphology	7.79E-20
59	embryonic placenta development	absent chorion	abnormal extraembryonic tissue morphology	absent amnion	9.29E-20
60	bone remodeling	decreased bone mass	abnormal trabecular bone morphology	osteoporosis	1.12E-19
61	gastrulation with mouth forming second	absent allantois	abnormal extraembryonic tissue morphology	absent amnion	1.24E-19
62	chondroitin sulfate metabolic process	abnormal cartilage development	short limbs	short snout	1.29E-19
63	post-embryonic development	abnormal cartilage development	short limbs	short snout	1.29E-19
64	adrenal gland development	abnormal aortic arch morphology	double outlet right ventricle	interrupted aortic arch	1.51E-19
65	Sertoli cell development	decreased testis weight	abnormal Sertoli cell morphology	abnormal spermatid morphology	1.54E-19
66	cell proliferation	abnormal vertebral arch morphology	rib fusion	abnormal anterior-posterior polarity of the somites	1.78E-19
67	neuromuscular process controlling balance	vestibular hair cell degeneration	deafness	head tossing	1.86E-19
68	organ morphogenesis	decreased thyroid-stimulating hormone level	abnormal pituitary diverticulum morphology	decreased adrenocorticotropin level	1.86E-19
69	tissue homeostasis	short nasal bone	domed cranium	abnormal long bone hypertrophic chondrocyte zone	2.23E-19
70	regulation of humoral immune response	decreased IgG1 level	abnormal humoral immune response	decreased IgM level	2.37E-19
71	skeletal muscle tissue development	abnormal sternum morphology	short mandible	bowed tibia	2.43E-19
72	neural crest cell development	abnormal palatine bone morphology	absent tympanic ring	small malleus manubrium	2.43E-19
73	embryonic skeletal system morphogenesis	abnormal palatine bone morphology	absent tympanic ring	small zygomatic bone	2.43E-19
74	embryonic skeletal system morphogenesis	abnormal incus morphology	cleft secondary palate	abnormal temporal bone morphology	2.61E-19
75	organ morphogenesis	decreased growth hormone level	abnormal pituitary diverticulum morphology	decreased adrenocorticotropin level	2.79E-19
76	embryonic skeletal system morphogenesis	bowed tibia	cleft secondary palate	increased width of hypertrophic chondrocyte zone	2.80E-19
77	cellular response to lipopolysaccharide	decreased tumor necrosis factor secretion	decreased interleukin-6 secretion	abnormal macrophage physiology	2.95E-19
78	glucose metabolic process	increased fat cell size	insulin resistance	increased circulating triglyceride level	3.29E-19
79	skeletal system morphogenesis	decreased rib number	abnormal axial skeleton morphology	abnormal sclerotome morphology	3.45E-19
80	pattern specification process	absent endolymphatic duct	abnormal otic vesicle development	abnormal geniculate ganglion morphology	3.73E-19
81	mesoderm formation	abnormal axial mesoderm	abnormal primitive streak morphology	abnormal notochord morphology	3.88E-19
82	glucose metabolic process	increased fat cell size	increased circulating insulin level	increased circulating triglyceride level	4.04E-19
83	embryonic skeletal system morphogenesis	abnormal stapes morphology	cleft secondary palate	abnormal temporal bone morphology	4.19E-19
84	embryonic skeletal system development	abnormal sclerotome morphology	complete perinatal lethality	fused dorsal root ganglion	5.41E-19
85	gastrulation with mouth forming second	abnormal axial mesoderm	abnormal primitive streak morphology	abnormal heart tube morphology	5.65E-19
86	dorsal spinal cord development	decreased rib number	abnormal axial skeleton morphology	curly tail	6.32E-19
87	cartilage condensation	decreased rib number	abnormal axial skeleton morphology	curly tail	6.32E-19
88	pattern specification process	decreased rib number	abnormal axial skeleton morphology	curly tail	6.32E-19
89	anatomical structure formation involved in morphogenesis	absent amnion	abnormal ectoderm development	abnormal gastrulation	7.27E-19
90	kidney development	abnormal Wolffian duct morphology	abnormal mesonephros morphology	absent ureteric bud	9.31E-19
91	kidney development	polydipsia	polyuria	abnormal juxtaglomerular apparatus morphology	9.68E-19
92	lens development in camera-type eye	abnormal lens vesicle development	abnormal cornea morphology	aniridia	1.21E-18
93	peripheral nervous system development	small petrosal ganglion	abnormal cranial ganglia morphology	small geniculate ganglion	1.27E-18
94	peripheral nervous system development	small nodose ganglion	abnormal cranial ganglia morphology	small geniculate ganglion	1.27E-18
95	cilium morphogenesis	abnormal sperm flagellum morphology	short sperm flagellum	abnormal sperm midpiece morphology	1.36E-18
96	heart morphogenesis	dilated heart left ventricle	heart left ventricle hypertrophy	absent caveolae	1.56E-18
97	metanephros development	increased metanephric mesenchyme apoptosis	abnormal metanephric mesenchyme morphology	abnormal ureteric bud invasion	1.68E-18
98	vasculogenesis	abnormal embryogenesis/ development	abnormal visceral yolk sac morphology	abnormal extraembryonic tissue morphology	1.68E-18
99	neuron migration	abnormal gait	abnormal cerebellar foliation	abnormal cerebellum development	1.72E-18
100	spermatogenesis	impaired acrosome reaction	asthenozoospermia	impaired fertilization	1.82E-18
101	glomerulus development	decreased nephron number	decreased renal glomerulus number	small metanephros	1.91E-18
102	ureteric bud development	decreased renal glomerulus number	decreased nephron number	small metanephros	1.91E-18
103	inner ear morphogenesis	vestibular hair cell degeneration	deafness	cochlear ganglion degeneration	2.51E-18
104	regulation of bone mineralization	fragile skeleton	decreased bone mineral density	abnormal skeleton morphology	2.58E-18
105	thermoception	abnormal nociception after inflammation	increased thermal nociceptive threshold	hypoalgesia	2.60E-18
106	response to cold	abnormal nociception after inflammation	increased thermal nociceptive threshold	hypoalgesia	2.60E-18
107	forebrain development	ventricular septal defect	complete embryonic lethality during organogenesis	abnormal heart development	2.69E-18
108	pattern specification process	small otic vesicle	abnormal inner ear morphology	absent common crus	2.84E-18
109	smooth muscle tissue development	abnormal ureter development	hydronephrosis	ectopic testis	2.84E-18
110	surfactant homeostasis	abnormal epidermal lamellar body morphology	impaired skin barrier function	thin epidermis	2.87E-18
111	lung alveolus development	abnormal epidermal lamellar body morphology	impaired skin barrier function	thin epidermis	2.87E-18
112	skin development	tight skin	abnormal epidermal layer morphology	abnormal epidermal lamellar body morphology	2.98E-18
113	cholesterol homeostasis	decreased circulating LDL cholesterol level	decreased circulating VLDL cholesterol level	decreased circulating HDL cholesterol level	3.22E-18
114	hemopoiesis	abnormal erythrocyte osmotic lysis	reticulocytosis	increased erythrocyte protoporphyrin level	3.54E-18
115	vasculogenesis	abnormal endocardium morphology	abnormal vitelline vasculature morphology	abnormal branchial arch artery morphology	3.72E-18
116	skeletal muscle tissue development	abnormal rib-sternum attachment	complete neonatal lethality	abnormal external auditory canal morphology	3.74E-18
117	kidney development	kidney papillary atrophy	hydronephrosis	kidney medulla atrophy	3.79E-18
118	response to insulin stimulus	improved glucose tolerance	decreased circulating insulin level	abnormal glucose homeostasis	3.83E-18
119	embryonic skeletal system morphogenesis	bowed tibia	complete neonatal lethality	increased width of hypertrophic chondrocyte zone	4.49E-18
120	post-embryonic development	disorganized long bone epiphyseal plate	short limbs	abnormal chondrocyte morphology	4.62E-18
121	spermatid development	short sperm flagellum	abnormal sperm flagellum morphology	abnormal sperm axoneme morphology	4.77E-18
122	fertilization	abnormal spermatocyte morphology	male infertility	abnormal spermatogenesis	5.07E-18
123	thyroid gland development	decreased circulating thyroxine level	increased circulating thyroid-stimulating hormone level	decreased circulating triiodothyronine level	5.21E-18
124	fertilization	kinked sperm flagellum	teratozoospermia	hairpin sperm flagellum	5.57E-18
125	spermatogenesis	kinked sperm flagellum	teratozoospermia	hairpin sperm flagellum	5.57E-18
126	embryonic skeletal system morphogenesis	bowed radius	complete neonatal lethality	increased width of hypertrophic chondrocyte zone	5.98E-18
127	cell fate commitment	abnormal temporal bone morphology	abnormal facial nerve morphology	ectopic cartilage	6.07E-18
128	fertilization	short sperm flagellum	abnormal sperm flagellum morphology	dilated third ventricle	6.36E-18
129	sensory perception of pain	abnormal nociception after inflammation	increased thermal nociceptive threshold	abnormal thermosensation	6.51E-18
130	hair follicle morphogenesis	abnormal hair follicle orientation	abnormal hair shaft morphology	curly vibrissae	6.77E-18
131	female meiosis I	abnormal oocyte morphology	female infertility	impaired ovarian folliculogenesis	6.81E-18
132	middle ear morphogenesis	absent stapes	abnormal facial nerve morphology	abnormal styloid process morphology	7.08E-18
133	embryonic skeletal system morphogenesis	bowed tibia	abnormal Meckel's cartilage morphology	bowed ulna	7.08E-18
134	inner ear morphogenesis	abnormal facial nerve morphology	absent stapes	abnormal styloid process morphology	7.08E-18
135	neuromuscular process controlling balance	vestibular hair cell degeneration	impaired swimming	stria vascularis degeneration	7.29E-18
136	hemoglobin metabolic process	decreased mean corpuscular volume	abnormal erythrocyte morphology	decreased mean corpuscular hemoglobin concentration	7.58E-18
137	cell morphogenesis	abnormal erythrocyte morphology	decreased mean corpuscular volume	decreased mean corpuscular hemoglobin concentration	7.58E-18
138	cholesterol homeostasis	increased circulating leptin level	increased circulating triglyceride level	increased body weight	8.52E-18
139	spermatogenesis	abnormal acrosome morphology	asthenozoospermia	absent acrosome	8.55E-18
140	cartilage development	short sternum	short mandible	abnormal axial skeleton morphology	8.99E-18
141	erythrocyte differentiation	decreased mean corpuscular hemoglobin	reticulocytosis	anisopoikilocytosis	9.43E-18
142	embryonic skeletal system morphogenesis	bowed radius	abnormal Meckel's cartilage morphology	bowed ulna	9.43E-18
143	branching involved in ureteric bud morphogenesis	decreased renal glomerulus number	decreased nephron number	abnormal nephrogenic zone morphology	9.55E-18
144	forebrain development	absent mandible	microphthalmia	otocephaly	9.82E-18
145	embryonic skeletal system morphogenesis	abnormal long bone epiphyseal plate morphology	abnormal bone mineralization	abnormal skeleton development	9.94E-18
146	negative regulation of inflammatory response	increased IgG1 level	enlarged lymph nodes	abnormal Peyer's patch germinal center morphology	1.08E-17
147	skeletal system development	abnormal frontal bone morphology	short maxilla	abnormal palate morphology	1.12E-17
148	embryonic skeletal system morphogenesis	abnormal thyroid cartilage morphology	cleft secondary palate	abnormal zygomatic arch morphology	1.14E-17
149	outer ear morphogenesis	abnormal incus morphology	abnormal middle ear morphology	abnormal otic capsule morphology	1.19E-17
150	neural tube development	abnormal somite size	decreased embryo size	abnormal somite shape	1.23E-17
151	determination of left/right symmetry	common atrioventricular valve	double outlet right ventricle	ventricular septal defect	1.26E-17
152	cholesterol homeostasis	increased fat cell size	increased circulating triglyceride level	increased white adipose tissue amount	1.33E-17
153	bone morphogenesis	abnormal long bone metaphysis morphology	abnormal long bone epiphyseal plate proliferative zone	protruding tongue	1.35E-17
154	anterior/posterior pattern specification	abnormal carpal bone morphology	abnormal phalanx morphology	muscular ventricular septal defect	1.37E-17
155	lymph node development	abnormal common myeloid progenitor cell morphology	extramedullary hematopoiesis	poikilocytosis	1.43E-17
156	triglyceride metabolic process	enlarged liver	increased circulating cholesterol level	increased circulating alanine transaminase level	1.48E-17
157	glucose homeostasis	enlarged liver	increased circulating cholesterol level	increased circulating alanine transaminase level	1.48E-17
158	ovulation from ovarian follicle	absent estrous cycle	abnormal estrous cycle	prolonged estrous cycle	1.53E-17
159	sperm mitochondrion organization	abnormal sperm principal piece morphology	teratozoospermia	abnormal sperm axoneme morphology	1.56E-17
160	spermatid development	abnormal sperm principal piece morphology	teratozoospermia	abnormal sperm axoneme morphology	1.56E-17
161	cell proliferation	abnormal vertebral body morphology	abnormal vertebral arch morphology	abnormal vertebral body development	1.56E-17
162	male gonad development	abnormal male germ cell apoptosis	decreased litter size	reduced female fertility	1.77E-17
163	ossification	increased width of hypertrophic chondrocyte zone	cleft secondary palate	bifurcated tongue	1.83E-17
164	skeletal system development	abnormal cartilage development	short sternum	bowed ulna	1.85E-17
165	embryonic cranial skeleton morphogenesis	abnormal palatine bone morphology	abnormal maxilla morphology	absent tympanic ring	1.89E-17
166	collagen fibril organization	abnormal skeleton development	short limbs	abnormal long bone morphology	1.90E-17
167	acrosome reaction	male infertility	impaired acrosome reaction	impaired fertilization	1.91E-17
168	palate development	abnormal frontal bone morphology	short maxilla	abnormal basisphenoid bone morphology	1.93E-17
169	hair follicle development	thick epidermis	abnormal epidermal layer morphology	absent epidermis stratum granulosum	1.96E-17
170	inner ear development	head tossing	organ of Corti degeneration	cochlear ganglion hypoplasia	2.02E-17
171	ovarian follicle development	decreased circulating testosterone level	small seminiferous tubules	decreased epididymis weight	2.06E-17
172	dorsal spinal cord development	abnormal sclerotome morphology	rib fusion	truncated ribs	2.10E-17
173	cartilage condensation	abnormal sclerotome morphology	rib fusion	truncated ribs	2.10E-17
174	embryonic skeletal system development	abnormal thoracic cage morphology	rib fusion	absent vertebral pedicles	2.10E-17
175	pattern specification process	abnormal sclerotome morphology	rib fusion	truncated ribs	2.10E-17
176	embryonic cranial skeleton morphogenesis	abnormal maxilla morphology	cleft secondary palate	short mandible	2.24E-17
177	spermatogenesis	absent estrous cycle	small ovary	increased follicle stimulating hormone level	2.26E-17
178	male gonad development	thin uterus	absent corpus luteum	absent mature ovarian follicles	2.33E-17
179	embryonic skeletal system morphogenesis	absent malleus processus brevis	abnormal middle ear morphology	abnormal malleus morphology	2.33E-17
180	spermatogenesis	thin uterus	absent corpus luteum	abnormal estrous cycle	2.33E-17
181	neural tube closure	abnormal head mesenchyme morphology	complete embryonic lethality during organogenesis	abnormal heart tube morphology	2.74E-17
182	pattern specification process	abnormal sternum morphology	rib fusion	lumbar vertebral fusion	2.95E-17
183	pattern specification process	abnormal incus morphology	abnormal middle ear morphology	small cranium	2.96E-17
184	ovarian follicle development	abnormal female meiosis	small ovary	arrest of male meiosis	2.97E-17
185	blood vessel development	absent second branchial arch	abnormal dorsal aorta morphology	abnormal third branchial arch morphology	3.04E-17
186	adult locomotory behavior	abnormal posture	impaired righting response	clonic seizures	3.10E-17
187	anterior/posterior pattern specification	transposition of great arteries	right pulmonary isomerism	right aortic arch	3.68E-17
188	liver development	absent Rathke's pouch	anophthalmia	small telencephalic vesicles	3.90E-17
189	lysosome organization	decreased vertical activity	abnormal gait	decreased body weight	3.94E-17
190	somitogenesis	decreased rib number	abnormal vertebrae morphology	absent proximal rib	4.04E-17
191	negative regulation of cell proliferation	increased fibrosarcoma incidence	lung adenocarcinoma	increased tumor incidence	4.05E-17
192	somitogenesis	abnormal axial mesoderm	abnormal somite size	abnormal somite shape	4.17E-17
193	left ventricular cardiac muscle tissue morphogenesis	thin interventricular septum	decreased ventricle muscle contractility	dilated heart right ventricle	4.29E-17
194	embryonic skeletal system morphogenesis	abnormal cervical axis morphology	abnormal cervical vertebrae morphology	abnormal spine curvature	4.31E-17
195	kidney development	pale kidney	increased blood urea nitrogen level	abnormal renal tubule morphology	4.34E-17
196	aging	decreased bone mineral density	osteoporosis	increased bone resorption	4.52E-17
197	spermatogenesis	tremors	male infertility	abnormal motor coordination/ balance	4.53E-17
198	neuron migration	small olfactory bulb	abnormal telencephalon development	abnormal nasal placode morphology	4.76E-17
199	post-embryonic organ morphogenesis	stria vascularis degeneration	deafness	vestibular hair cell degeneration	4.86E-17
200	collagen fibril organization	short mandible	abnormal chondrocyte morphology	abnormal cranium morphology	5.01E-17
201	sperm mitochondrion organization	abnormal sperm principal piece morphology	asthenozoospermia	abnormal sperm axoneme morphology	5.13E-17
202	spermatid development	abnormal sperm principal piece morphology	asthenozoospermia	abnormal sperm axoneme morphology	5.13E-17
203	mesoderm formation	disorganized extraembryonic tissue	absent mesoderm	abnormal extraembryonic ectoderm morphology	5.21E-17
204	lung development	thin ventricular wall	thin myocardium	trabecula carnea hypoplasia	5.50E-17
205	middle ear morphogenesis	absent malleus processus brevis	abnormal middle ear morphology	abnormal Meckel's cartilage morphology	5.75E-17
206	skeletal system development	abnormal occipital bone morphology	abnormal cervical vertebrae morphology	cervical vertebral fusion	5.92E-17
207	uterus development	increased circulating follicle stimulating hormone level	impaired ovarian folliculogenesis	anovulation	5.96E-17
208	skeletal system morphogenesis	polychromatophilia	decreased erythrocyte cell number	abnormal erythrocyte osmotic lysis	6.03E-17
209	cardiac conduction	prolonged QT interval	abnormal impulse conducting system conduction	decreased heart rate	6.56E-17
210	skeletal system development	osteoarthritis	domed cranium	abnormal long bone metaphysis morphology	6.68E-17
211	dorsal spinal cord development	fused dorsal root ganglion	rib fusion	abnormal anterior-posterior polarity of the somites	6.87E-17
212	cartilage condensation	fused dorsal root ganglion	rib fusion	abnormal anterior-posterior polarity of the somites	6.87E-17
213	pattern specification process	fused dorsal root ganglion	rib fusion	abnormal anterior-posterior polarity of the somites	6.87E-17
214	glycogen metabolic process	abnormal glucose homeostasis	postnatal growth retardation	improved glucose tolerance	7.01E-17
215	triglyceride metabolic process	abnormal glucose homeostasis	postnatal growth retardation	improved glucose tolerance	7.01E-17
216	skeletal system development	osteoarthritis	decreased length of long bones	abnormal long bone metaphysis morphology	7.23E-17
217	hemopoiesis	abnormal erythrocyte osmotic lysis	decreased hematocrit	polychromatophilia	7.27E-17
218	establishment of skin barrier	tight skin	impaired skin barrier function	abnormal suckling behavior	7.36E-17
219	keratinization	tight skin	impaired skin barrier function	abnormal suckling behavior	7.36E-17
220	collagen fibril organization	complete perinatal lethality	short snout	abnormal long bone epiphyseal plate proliferative zone	7.39E-17
221	kidney development	abnormal metanephric mesenchyme morphology	small kidney	absent ureter	7.40E-17
222	embryonic hemopoiesis	partial embryonic lethality during organogenesis	pallor	complete lethality throughout fetal growth and development	7.66E-17
223	pattern specification process	absent stapes	abnormal facial nerve morphology	mandible hypoplasia	7.77E-17
224	retina development in camera-type eye	abnormal retinal ganglion layer morphology	abnormal retina morphology	abnormal photoreceptor outer segment morphology	7.81E-17
225	aging	azoospermia	premature death	male infertility	7.93E-17
226	inner ear receptor cell differentiation	hyperactivity	deafness	cochlear ganglion degeneration	8.05E-17
227	phototransduction	thin retinal outer nuclear layer	retinal degeneration	short photoreceptor outer segment	8.14E-17
228	gastrulation with mouth forming second	abnormal notochord morphology	abnormal primitive streak morphology	enlarged allantois	8.46E-17
229	branching involved in ureteric bud morphogenesis	decreased renal glomerulus number	abnormal kidney development	abnormal nephrogenic zone morphology	8.60E-17
230	inner ear morphogenesis	abnormal inner ear vestibule morphology	abnormal inner ear morphology	abnormal cochlea morphology	8.61E-17
231	forebrain development	curly tail	exencephaly	fused carpal bones	8.94E-17
232	ossification	abnormal long bone epiphyseal plate proliferative zone	abnormal neurocranium morphology	abnormal foramen magnum morphology	9.12E-17
233	nervous system development	abnormal vagus nerve morphology	abnormal cranial ganglia morphology	abnormal trigeminal nerve morphology	9.14E-17
234	hemopoiesis	increased spleen iron level	reticulocytosis	decreased hemoglobin content	9.27E-17
235	pattern specification process	abnormal middle ear morphology	abnormal facial nerve morphology	conductive hearing loss	9.58E-17
236	inner ear development	absent startle reflex	abnormal outer hair cell stereociliary bundle morphology	cochlear inner hair cell degeneration	9.65E-17
237	cellular iron ion homeostasis	decreased mean corpuscular volume	anemia	spherocytosis	9.79E-17
238	heart morphogenesis	dilated heart left ventricle	enlarged heart	abnormal mitral valve morphology	1.05E-16
239	embryonic skeletal system development	abnormal neurocranium morphology	abnormal cervical atlas morphology	small basioccipital bone	1.05E-16
240	Notch signaling pathway	failure of heart looping	kinked neural tube	abnormal head mesenchyme morphology	1.08E-16
241	sodium ion transport	abnormal sperm physiology	asthenozoospermia	reduced male fertility	1.10E-16
242	cartilage development	increased width of hypertrophic chondrocyte zone	cleft secondary palate	increased long bone epiphyseal plate size	1.10E-16
243	smooth muscle tissue development	abnormal ureter development	hydroureter	abnormal kidney morphology	1.10E-16
244	embryonic skeletal system morphogenesis	short nasal bone	decreased length of long bones	osteoarthritis	1.10E-16
245	chondroitin sulfate metabolic process	abnormal cartilage development	disorganized long bone epiphyseal plate	abnormal long bone hypertrophic chondrocyte zone	1.14E-16
246	post-embryonic development	disorganized long bone epiphyseal plate	abnormal cartilage development	abnormal long bone hypertrophic chondrocyte zone	1.14E-16
247	lipid metabolic process	enlarged kidney	increased circulating cholesterol level	increased glycogen level	1.17E-16
248	fertilization	abnormal double-strand DNA break repair	arrest of male meiosis	decreased oocyte number	1.19E-16
249	embryonic skeletal system morphogenesis	exencephaly	short limbs	abnormal forelimb morphology	1.22E-16
250	neuron migration	abnormal cerebellum external granule cell layer morphology	abnormal Purkinje cell morphology	abnormal cerebellum development	1.25E-16
251	heart looping	right pulmonary isomerism	abnormal left-right axis patterning	transposition of great arteries	1.27E-16
252	mesoderm formation	abnormal axial mesoderm	abnormal somite size	incomplete somite formation	1.39E-16
253	inner ear morphogenesis	abnormal outer ear morphology	abnormal middle ear morphology	small ears	1.43E-16
254	uterus development	impaired ovarian folliculogenesis	small seminiferous tubules	small uterus	1.46E-16
255	anterior/posterior pattern specification	rib bifurcation	decreased rib number	abnormal vertebral body morphology	1.57E-16
256	uterus development	increased circulating follicle stimulating hormone level	small ovary	anovulation	1.58E-16
257	uterus development	absent estrous cycle	small ovary	anovulation	1.58E-16
258	uterus development	absent corpus luteum	small seminiferous tubules	small uterus	1.63E-16
259	glomerulus development	decreased nephron number	impaired branching involved in ureteric bud morphogenesis	single kidney	1.65E-16
260	spermatogenesis	absent estrous cycle	decreased testis weight	decreased uterus weight	1.70E-16
261	thymus development	abnormal common myeloid progenitor cell morphology	extramedullary hematopoiesis	decreased B cell number	1.81E-16
262	T cell differentiation	abnormal common myeloid progenitor cell morphology	extramedullary hematopoiesis	decreased B cell number	1.81E-16
263	B cell differentiation	abnormal common myeloid progenitor cell morphology	extramedullary hematopoiesis	decreased B cell number	1.81E-16
264	epithelial cilium movement	increased susceptibility to otitis media	decreased body weight	abnormal middle ear morphology	1.96E-16
265	cilium morphogenesis	increased susceptibility to otitis media	decreased body weight	abnormal middle ear morphology	1.96E-16
266	ossification	abnormal long bone epiphyseal plate proliferative zone	abnormal skeleton development	increased diameter of long bones	1.97E-16
267	fat cell differentiation	increased circulating triglyceride level	increased circulating insulin level	increased circulating free fatty acid level	1.98E-16
268	smooth muscle tissue development	abnormal ureter morphology	hydroureter	abnormal kidney morphology	2.06E-16
269	cerebellum morphogenesis	abnormal Purkinje cell morphology	abnormal cerebellar foliation	abnormal cerebellar granule layer	2.07E-16
270	extracellular matrix organization	abnormal hair follicle morphology	alopecia	abnormal dermal layer morphology	2.14E-16
271	lung alveolus development	abnormal lung saccule morphology	respiratory failure	abnormal pulmonary alveolus epithelial cell morphology	2.16E-16
272	bone remodeling	decreased bone mass	abnormal bone ossification	osteoporosis	2.17E-16
273	surfactant homeostasis	abnormal production of surfactant	complete neonatal lethality	abnormal surfactant secretion	2.35E-16
274	erythrocyte differentiation	polychromatophilia	reticulocytosis	premature death	2.38E-16
275	male gonad development	thin uterus	female infertility	absent mature ovarian follicles	2.81E-16
276	spermatogenesis	thin uterus	female infertility	abnormal estrous cycle	2.81E-16
277	spermatogenesis	small seminal vesicle	reduced male fertility	small epididymis	2.84E-16
278	endochondral ossification	abnormal cartilage morphology	disorganized long bone epiphyseal plate	abnormal cartilage development	3.02E-16
279	extracellular matrix organization	disorganized long bone epiphyseal plate	abnormal cartilage morphology	abnormal cartilage development	3.02E-16
280	spermatogenesis	abnormal male reproductive system morphology	decreased testis weight	azoospermia	3.10E-16
281	auditory receptor cell stereocilium organization	absent startle reflex	abnormal outer hair cell stereociliary bundle morphology	circling	3.12E-16
282	central nervous system myelin maintenance	abnormal myelin sheath morphology	abnormal axon morphology	impaired righting response	3.13E-16
283	embryonic skeletal system morphogenesis	abnormal chondrocyte morphology	cleft palate	abnormal long bone epiphysis morphology	3.19E-16
284	neuron migration	abnormal cerebellar granule layer	abnormal cerebellum morphology	abnormal posture	3.41E-16
285	post-embryonic development	osteoporosis	kyphosis	decreased subcutaneous adipose tissue amount	3.62E-16
286	ovulation cycle process	thin uterus	absent corpus luteum	abnormal seminiferous tubule morphology	3.62E-16
287	female gonad development	decreased circulating estradiol level	female infertility	increased circulating testosterone level	3.75E-16
288	hormone metabolic process	decreased circulating insulin-like growth factor I level	decreased body size	decreased circulating insulin level	3.93E-16
289	in utero embryonic development	abnormal trophoblast layer morphology	failure of chorioallantoic fusion	abnormal visceral yolk sac blood island morphology	4.07E-16
290	female meiosis I	small ovary	arrest of male meiosis	azoospermia	4.12E-16
291	male meiosis I	small ovary	arrest of male meiosis	azoospermia	4.12E-16
292	lung morphogenesis	abnormal lung vasculature morphology	respiratory failure	abnormal pulmonary alveolus epithelial cell morphology	4.12E-16
293	lung alveolus development	abnormal lung vasculature morphology	respiratory failure	abnormal pulmonary alveolus epithelial cell morphology	4.12E-16
294	neural crest cell development	abnormal mandible morphology	absent tympanic ring	complete neonatal lethality	4.22E-16
295	cerebral cortex development	enlarged lateral ventricles	thin cerebral cortex	abnormal cerebellum morphology	4.26E-16
296	cerebellum morphogenesis	abnormal cerebellum development	abnormal gait	cerebellum hypoplasia	4.45E-16
297	anatomical structure formation involved in morphogenesis	absent amnion	absent mesoderm	abnormal gastrulation	4.64E-16
298	ovarian follicle development	small uterus	female infertility	cryptorchism	4.68E-16
299	lymph node development	decreased bone marrow cell number	extramedullary hematopoiesis	decreased leukocyte cell number	4.89E-16
300	anterior/posterior pattern specification	abnormal malleus morphology	abnormal craniofacial bone morphology	abnormal vertebral body morphology	4.99E-16
301	mesoderm formation	abnormal visceral endoderm morphology	failure to gastrulate	abnormal embryonic-extraembryonic boundary morphology	5.03E-16
302	cartilage development involved in endochondral bone morphogenesis	abnormal vertebral body morphology	abnormal bone ossification	abnormal basisphenoid bone morphology	5.05E-16
303	chondrocyte differentiation	abnormal vertebral body morphology	abnormal bone ossification	abnormal basisphenoid bone morphology	5.05E-16
304	chondrocyte differentiation	disorganized long bone epiphyseal plate	abnormal chondrocyte morphology	abnormal long bone epiphyseal plate morphology	5.13E-16
305	negative regulation of ossification	abnormal trabecular bone morphology	increased bone mineral density	abnormal long bone morphology	5.23E-16
306	gastrulation	disorganized embryonic tissue	abnormal extraembryonic tissue morphology	absent chorion	5.34E-16
307	cell proliferation	abnormal triploblastic development	abnormal extraembryonic tissue morphology	absent amniotic folds	5.34E-16
308	sperm mitochondrion organization	abnormal sperm principal piece morphology	male infertility	abnormal sperm axoneme morphology	5.38E-16
309	spermatid development	abnormal sperm principal piece morphology	male infertility	abnormal sperm axoneme morphology	5.38E-16
310	determination of left/right symmetry	right aortic arch	double outlet right ventricle	abnormal aortic arch morphology	5.41E-16
311	ovarian follicle development	small uterus	small testis	cryptorchism	5.43E-16
312	skeletal system development	abnormal basisphenoid bone morphology	abnormal basioccipital bone morphology	abnormal neurocranium morphology	5.47E-16
313	sperm motility	kinked sperm flagellum	asthenozoospermia	abnormal spermiogenesis	5.54E-16
314	cartilage development	abnormal rib morphology	decreased length of long bones	abnormal thoracic cage shape	5.62E-16
315	embryonic skeletal system morphogenesis	abnormal maxilla morphology	short mandible	short ulna	5.74E-16
316	spermatid development	obese	retinal degeneration	abnormal olfactory epithelium morphology	5.92E-16
317	Peyer's patch development	decreased lymphocyte cell number	small spleen	decreased neutrophil cell number	6.13E-16
318	gastrulation with mouth forming second	abnormal somite development	abnormal primitive streak morphology	complete embryonic lethality during organogenesis	6.15E-16
319	cartilage development	abnormal long bone metaphysis morphology	abnormal long bone epiphyseal plate morphology	abnormal skeleton development	6.24E-16
320	T cell receptor V(D)J recombination	increased double-negative T cell number	abnormal T cell differentiation	decreased thymocyte number	6.36E-16
321	double-strand break repair	absent ovarian follicles	abnormal ovary morphology	absent corpus luteum	6.42E-16
322	ovarian follicle development	decreased circulating estradiol level	female infertility	decreased circulating testosterone level	6.43E-16
323	ovarian follicle development	decreased circulating testosterone level	female infertility	decreased circulating estradiol level	6.43E-16
324	skeletal system morphogenesis	dilated lateral ventricles	abnormal brain morphology	abnormal choroid plexus morphology	6.53E-16
325	bone morphogenesis	abnormal neurocranium morphology	abnormal cervical vertebrae morphology	abnormal occipital bone morphology	6.66E-16
326	positive regulation of osteoblast proliferation	abnormal osteoblast physiology	abnormal bone ossification	abnormal bone structure	6.69E-16
327	uterus development	increased circulating luteinizing hormone level	absent estrous cycle	anemia	6.85E-16
328	kidney development	glomerulosclerosis	premature death	kidney atrophy	6.97E-16
329	embryonic skeletal system morphogenesis	disproportionate dwarf	abnormal cartilage morphology	abnormal vertebral body morphology	7.05E-16
330	negative regulation of multicellular organism growth	hepatic steatosis	increased body weight	increased white adipose tissue amount	7.25E-16
331	lipid metabolic process	increased body weight	hepatic steatosis	abnormal abdominal fat pad morphology	7.25E-16
332	determination of left/right symmetry	failure of initiation of embryo turning	abnormal neural tube morphology/development	embryonic growth arrest	7.54E-16
333	establishment of skin barrier	dehydration	impaired skin barrier function	abnormal suckling behavior	7.72E-16
334	keratinization	dehydration	impaired skin barrier function	abnormal suckling behavior	7.72E-16
335	anterior/posterior pattern specification	abnormal chorion morphology	abnormal ectoderm development	abnormal amnion morphology	7.78E-16
336	left/right pattern formation	situs inversus	hydroencephaly	increased susceptibility to otitis media	7.79E-16
337	spermatogenesis	abnormal respiratory motile cilium physiology	hydroencephaly	domed cranium	8.04E-16
338	neural tube closure	abnormal hindbrain development	abnormal brain development	abnormal notochord morphology	8.09E-16
339	surfactant homeostasis	abnormal epidermal lamellar body morphology	complete neonatal lethality	thin epidermis	8.23E-16
340	lung alveolus development	abnormal epidermal lamellar body morphology	complete neonatal lethality	thin epidermis	8.23E-16
341	skeletal system morphogenesis	cervical vertebral transformation	abnormal sternum morphology	vertebral transformation	8.53E-16
342	cell-cell adhesion	hemopericardium	trabecula carnea hypoplasia	abnormal capillary morphology	8.76E-16
343	spermatid development	short sperm flagellum	male infertility	abnormal sperm axoneme morphology	8.97E-16
344	adult heart development	decreased cardiac muscle contractility	complete embryonic lethality during organogenesis	trabecula carnea hypoplasia	9.23E-16
345	blood vessel development	enlarged pericardium	abnormal dorsal aorta morphology	abnormal endocardium morphology	9.52E-16
346	cilium assembly	abnormal neural tube morphology/development	abnormal left-right axis patterning	complete embryonic lethality during organogenesis	9.86E-16
347	axonogenesis	abnormal corpus callosum morphology	abnormal axon guidance	abnormal hippocampus morphology	1.07E-15
348	chondrocyte development	abnormal chondrocyte morphology	abnormal bone mineralization	disorganized long bone epiphyseal plate	1.08E-15
349	collagen fibril organization	abnormal bone mineralization	abnormal chondrocyte morphology	disorganized long bone epiphyseal plate	1.08E-15
350	embryonic cranial skeleton morphogenesis	abnormal incus morphology	complete neonatal lethality	absent malleus processus brevis	1.10E-15
351	somitogenesis	abnormal intercostal muscle morphology	complete neonatal lethality	thin diaphragm muscle	1.10E-15
352	cartilage development	abnormal incus morphology	complete neonatal lethality	absent malleus processus brevis	1.10E-15
353	blood vessel development	abnormal axial mesoderm	abnormal neural tube morphology/development	abnormal paraxial mesoderm morphology	1.10E-15
354	embryonic skeletal system development	abnormal sclerotome morphology	abnormal vertebrae morphology	abnormal dorsal root ganglion morphology	1.15E-15
355	multicellular organism growth	decreased circulating glucose level	hepatic steatosis	cardiomyopathy	1.16E-15
356	hemopoiesis	spleen hypoplasia	decreased bone marrow cell number	thymus hypoplasia	1.16E-15
357	cell proliferation	spleen hypoplasia	decreased bone marrow cell number	thymus hypoplasia	1.16E-15
358	cartilage condensation	decreased length of long bones	abnormal vertebrae morphology	increased diameter of long bones	1.19E-15
359	embryonic limb morphogenesis	short mandible	abnormal vertebrae morphology	abnormal nasal capsule morphology	1.19E-15
360	fertilization	short sperm flagellum	male infertility	dilated third ventricle	1.20E-15
361	post-embryonic development	abnormal vertebral arch morphology	respiratory distress	partial neonatal lethality	1.23E-15
362	anatomical structure formation involved in morphogenesis	absent primitive node	abnormal ectoderm development	abnormal mesoderm development	1.23E-15
363	anterior/posterior pattern specification	decreased caudal vertebrae number	short tail	abnormal somite development	1.30E-15
364	multicellular organism growth	abnormal olfactory epithelium morphology	partial postnatal lethality	abnormal nasal cavity morphology	1.43E-15
365	male meiosis I	abnormal spermatocyte morphology	arrest of male meiosis	abnormal female meiosis	1.43E-15
366	endochondral ossification	abnormal cartilage development	disproportionate dwarf	delayed bone ossification	1.44E-15
367	neural crest cell migration	abnormal third branchial arch morphology	absent second branchial arch	decreased embryo size	1.45E-15
368	in utero embryonic development	abnormal angiogenesis	abnormal visceral yolk sac morphology	disorganized yolk sac vascular plexus	1.52E-15
369	gastrulation with mouth forming second	abnormal paraxial mesoderm morphology	abnormal embryonic tissue morphology	abnormal somite shape	1.55E-15
370	auditory receptor cell stereocilium organization	impaired swimming	cochlear outer hair cell degeneration	abnormal organ of Corti morphology	1.55E-15
371	embryonic limb morphogenesis	oligodactyly	abnormal forelimb morphology	short tail	1.56E-15
372	middle ear morphogenesis	abnormal rib-sternum attachment	complete neonatal lethality	abnormal rib morphology	1.57E-15
373	aging	increased heart weight	abnormal myocardial fiber morphology	decreased ventricle muscle contractility	1.59E-15
374	skeletal system development	short mandible	abnormal long bone epiphyseal plate proliferative zone	abnormal Meckel's cartilage morphology	1.65E-15
375	embryonic skeletal system morphogenesis	abnormal long bone epiphyseal plate morphology	short mandible	abnormal vertebral body morphology	1.68E-15
376	thyroid hormone metabolic process	decreased circulating triiodothyronine level	decreased circulating thyroxine level	postnatal growth retardation	1.73E-15
377	brain development	abnormal thalamus morphology	abnormal hypothalamus morphology	abnormal cerebral cortex morphology	1.75E-15
378	embryonic skeletal system morphogenesis	disproportionate dwarf	domed cranium	abnormal vertebral body morphology	1.76E-15
379	embryonic cranial skeleton morphogenesis	abnormal stapes morphology	complete neonatal lethality	absent malleus processus brevis	1.76E-15
380	cartilage development	abnormal stapes morphology	complete neonatal lethality	absent malleus processus brevis	1.76E-15
381	somitogenesis	respiratory distress	rib bifurcation	abnormal sclerotome morphology	2.15E-15
382	embryonic skeletal system morphogenesis	absent malleus processus brevis	complete neonatal lethality	abnormal malleus morphology	2.15E-15
383	post-embryonic development	abnormal lung saccule morphology	complete neonatal lethality	abnormal pulmonary alveolus epithelial cell morphology	2.15E-15
384	paraxial mesoderm development	abnormal rostral-caudal axis patterning	abnormal paraxial mesoderm morphology	abnormal notochord morphology	2.28E-15
385	gastrulation	enlarged allantois	abnormal embryonic tissue morphology	absent mesoderm	2.29E-15
386	embryonic morphogenesis	abnormal foregut morphology	abnormal heart tube morphology	abnormal embryogenesis/ development	2.32E-15
387	embryonic foregut morphogenesis	abnormal heart tube morphology	abnormal foregut morphology	abnormal embryogenesis/ development	2.32E-15
388	in utero embryonic development	abnormal heart tube morphology	abnormal foregut morphology	abnormal embryogenesis/ development	2.32E-15
389	neuromuscular synaptic transmission	complete neonatal lethality	abnormal neuromuscular synapse morphology	failure of neuromuscular synapse postsynaptic differentiation	2.35E-15
390	chromosome organization	decreased cell proliferation	premature death	abnormal spleen morphology	2.58E-15
391	glycogen metabolic process	increased circulating triglyceride level	abnormal glucose homeostasis	insulin resistance	2.72E-15
392	triglyceride metabolic process	abnormal glucose homeostasis	increased circulating triglyceride level	insulin resistance	2.72E-15
393	embryonic limb morphogenesis	oligodactyly	abnormal hindlimb morphology	short tail	2.73E-15
394	cardiac muscle cell development	abnormal sarcomere morphology	abnormal cardiovascular system physiology	abnormal myocardial fiber morphology	2.78E-15
395	sarcomere organization	abnormal myocardial fiber morphology	abnormal heart ventricle morphology	abnormal mitochondrion morphology	2.78E-15
396	neural tube closure	abnormal direction of heart looping	open neural tube	abnormal floor plate morphology	2.89E-15
397	nervous system development	abnormal cerebellum external granule cell layer morphology	abnormal gait	abnormal Purkinje cell dendrite morphology	2.99E-15
398	vasculogenesis	abnormal amnion morphology	abnormal developmental patterning	abnormal ectoderm development	2.99E-15
399	in utero embryonic development	abnormal amnion morphology	abnormal developmental patterning	abnormal ectoderm development	2.99E-15
400	auditory receptor cell differentiation	cochlear inner hair cell degeneration	circling	impaired swimming	3.27E-15
401	inner ear morphogenesis	cochlear inner hair cell degeneration	circling	impaired swimming	3.27E-15
402	double-strand break repair	arrest of male meiosis	abnormal double-strand DNA break repair	decreased testis weight	3.32E-15
403	chondrocyte differentiation	disorganized long bone epiphyseal plate	abnormal cranium morphology	decreased length of long bones	3.36E-15
404	maternal process involved in female pregnancy	abnormal trophoblast layer morphology	abnormal placenta development	abnormal placenta vasculature	3.37E-15
405	locomotory behavior	gliosis	abnormal gait	hindlimb paralysis	3.37E-15
406	head development	absent mandible	microphthalmia	abnormal forebrain development	3.43E-15
407	cartilage development	abnormal sternum morphology	cleft secondary palate	abnormal vertebral column morphology	3.47E-15
408	paraxial mesoderm development	open neural tube	abnormal paraxial mesoderm morphology	abnormal notochord morphology	3.81E-15
409	gland morphogenesis	abnormal small intestine crypts of Lieberkuhn morphology	partial postnatal lethality	abnormal intestinal epithelium morphology	3.93E-15
410	post-embryonic development	abnormal small intestine crypts of Lieberkuhn morphology	partial postnatal lethality	abnormal intestinal epithelium morphology	3.93E-15
411	response to DNA damage stimulus	abnormal ovarian folliculogenesis	abnormal seminiferous tubule morphology	absent corpus luteum	3.98E-15
412	nervous system development	abnormal cerebellar granule layer	abnormal cerebellum morphology	ataxia	4.03E-15
413	heart looping	abnormal vascular regression	abnormal vitelline vascular remodeling	abnormal blood vessel morphology	4.04E-15
414	heart looping	abnormal branchial arch artery morphology	abnormal heart ventricle morphology	disorganized myocardium	4.19E-15
415	labyrinthine layer blood vessel development	disorganized myocardium	thin ventricular wall	decreased ventricle muscle contractility	4.32E-15
416	lysosome organization	abnormal cerebral cortex morphology	abnormal lysosome morphology	abnormal neuron morphology	4.32E-15
417	ovulation cycle process	thin uterus	female infertility	abnormal seminiferous tubule morphology	4.37E-15
418	gastrulation with mouth forming second	failure of chorioallantoic fusion	abnormal rostral-caudal axis patterning	abnormal paraxial mesoderm morphology	4.39E-15
419	blood vessel development	abnormal sclerotome morphology	short tail	abnormal vertebrae morphology	4.45E-15
420	neural crest cell migration	abnormal neural plate morphology	open neural tube	abnormal somite size	4.50E-15
421	dorsal spinal cord development	abnormal axial skeleton morphology	respiratory failure	chondrodystrophy	4.54E-15
422	cartilage condensation	abnormal axial skeleton morphology	respiratory failure	chondrodystrophy	4.54E-15
423	heart looping	abnormal vascular regression	abnormal dorsal aorta morphology	abnormal blood vessel morphology	4.73E-15
424	synapsis	decreased mature ovarian follicle number	small testis	small seminiferous tubules	4.78E-15
425	uterus development	increased circulating follicle stimulating hormone level	small seminiferous tubules	oligozoospermia	5.00E-15
426	bone mineralization	abnormal hindlimb morphology	abnormal bone mineralization	abnormal trabecular bone morphology	5.03E-15
427	collagen fibril organization	abnormal skeleton development	abnormal chondrocyte morphology	abnormal long bone morphology	5.09E-15
428	neural tube closure	abnormal allantois morphology	open neural tube	abnormal hindbrain development	5.10E-15
429	Wnt receptor signaling pathway	abnormal neural plate morphology	abnormal rostral-caudal axis patterning	abnormal embryonic neuroepithelium morphology	5.29E-15
430	embryonic skeletal system morphogenesis	abnormal long bone morphology	abnormal cartilage morphology	abnormal rib morphology	5.29E-15
431	middle ear morphogenesis	absent malleus processus brevis	complete neonatal lethality	abnormal Meckel's cartilage morphology	5.32E-15
432	cell fate commitment	abnormal facial nerve morphology	complete neonatal lethality	abnormal zygomatic bone morphology	5.32E-15
433	mesoderm development	absent somites	abnormal ectoderm development	abnormal heart development	5.58E-15
434	somitogenesis	absent somites	abnormal ectoderm development	abnormal heart development	5.58E-15
435	anterior/posterior pattern specification	abnormal embryonic-extraembryonic boundary morphology	absent mesoderm	decreased cell proliferation	5.65E-15
436	thyroid hormone catabolic process	increased circulating thyroid-stimulating hormone level	postnatal growth retardation	abnormal thyroid gland development	5.83E-15
437	oxidation-reduction process	increased circulating thyroid-stimulating hormone level	postnatal growth retardation	abnormal thyroid gland development	5.83E-15
438	skeletal system development	protruding tongue	abnormal long bone epiphyseal plate proliferative zone	complete neonatal lethality	5.93E-15
439	in utero embryonic development	disorganized embryonic tissue	embryonic growth retardation	disorganized extraembryonic tissue	6.11E-15
440	mesoderm formation	disorganized extraembryonic tissue	failure to gastrulate	complete embryonic lethality between implantation and somite formation	6.30E-15
441	embryonic limb morphogenesis	abnormal chondrocyte morphology	abnormal hindlimb morphology	short mandible	6.46E-15
442	embryonic skeletal system morphogenesis	abnormal incus morphology	complete neonatal lethality	abnormal temporal bone morphology	6.58E-15
443	forebrain development	edema	abnormal blood vessel morphology	hemorrhage	6.91E-15
444	labyrinthine layer development	pallor	abnormal placenta labyrinth morphology	decreased placenta weight	7.47E-15
445	neural tube development	incomplete cephalic closure	complete perinatal lethality	kinked neural tube	7.72E-15
446	thyroid hormone metabolic process	increased circulating thyroid-stimulating hormone level	decreased circulating thyroxine level	postnatal growth retardation	7.78E-15
447	vasculogenesis	abnormal branchial arch morphology	abnormal vitelline vasculature morphology	abnormal heart tube morphology	7.94E-15
448	smooth muscle tissue development	abnormal ureter morphology	complete neonatal lethality	abnormal metanephric mesenchyme morphology	8.22E-15
449	palate development	abnormal palatal shelf fusion at midline	complete neonatal lethality	abnormal tympanic ring morphology	8.22E-15
450	chondrocyte differentiation	abnormal cartilage development	short snout	abnormal bone mineralization	8.38E-15
451	embryonic skeletal system morphogenesis	abnormal chondrocyte morphology	abnormal bone mineralization	abnormal skeleton development	8.40E-15
452	skeletal system morphogenesis	decreased length of long bones	cleft palate	abnormal long bone epiphyseal plate morphology	8.96E-15
453	axon guidance	complete neonatal lethality	abnormal axon guidance	abnormal corticospinal tract morphology	9.03E-15
454	organ morphogenesis	abnormal trophoblast giant cells	embryonic growth retardation	absent chorion	9.90E-15
455	placenta development	fetal growth retardation	abnormal spongiotrophoblast layer morphology	abnormal trophoblast layer morphology	9.92E-15
456	regulation of systemic arterial blood pressure by circulatory renin-angiotensin	kidney papillary atrophy	decreased body weight	increased blood urea nitrogen level	1.03E-14
457	cartilage development	abnormal phalanx morphology	short limbs	short tail	1.04E-14
458	embryonic skeletal system morphogenesis	abnormal phalanx morphology	short limbs	short tail	1.04E-14
459	embryonic skeletal system morphogenesis	abnormal stapes morphology	complete neonatal lethality	abnormal temporal bone morphology	1.06E-14
460	embryonic skeletal system morphogenesis	abnormal maxilla morphology	abnormal cranium morphology	polydactyly	1.06E-14
461	mesoderm formation	abnormal rostral-caudal axis patterning	failure to gastrulate	decreased embryo size	1.09E-14
462	determination of left/right symmetry	abnormal primitive streak morphology	open neural tube	abnormal allantois morphology	1.12E-14
463	in utero embryonic development	abnormal vascular endothelial cell development	complete embryonic lethality during organogenesis	small heart	1.16E-14
464	neural crest cell migration	abnormal third branchial arch morphology	abnormal branchial arch morphology	decreased embryo size	1.18E-14
465	surfactant homeostasis	abnormal type II pneumocyte morphology	atelectasis	respiratory distress	1.21E-14
466	somitogenesis	respiratory distress	rib fusion	abnormal sclerotome morphology	1.23E-14
467	ossification	cleft secondary palate	abnormal axial skeleton morphology	shortened head	1.24E-14
468	cholesterol homeostasis	hepatic steatosis	increased circulating triglyceride level	impaired glucose tolerance	1.27E-14
469	mitochondrion organization	abnormal heart ventricle morphology	abnormal myocardial fiber morphology	abnormal myocardium layer morphology	1.28E-14
470	vasculogenesis	microcephaly	abnormal vitelline vasculature morphology	abnormal branchial arch artery morphology	1.28E-14
471	skeletal muscle tissue development	short ribs	complete neonatal lethality	short sternum	1.29E-14
472	tissue homeostasis	short nasal bone	decreased body weight	abnormal snout morphology	1.30E-14
473	post-embryonic development	pale kidney	decreased body weight	abnormal renal tubule morphology	1.30E-14
474	skeletal system development	short nasal bone	short snout	cleft secondary palate	1.32E-14
475	skeletal muscle tissue development	abnormal fetal atrioventricular canal morphology	complete lethality throughout fetal growth and development	hydrops fetalis	1.37E-14
476	response to DNA damage stimulus	abnormal ovary morphology	abnormal seminiferous tubule morphology	abnormal ovarian follicle morphology	1.39E-14
477	forebrain development	cyanosis	abnormal cerebral cortex morphology	absent anterior commissure	1.39E-14
478	cell-cell adhesion	vascular smooth muscle cell hypoplasia	complete embryonic lethality during organogenesis	abnormal myocardial trabeculae morphology	1.44E-14
479	embryonic skeletal system morphogenesis	abnormal vertebral body morphology	partial embryonic lethality during organogenesis	abnormal cartilage morphology	1.46E-14
480	response to hypoxia	abnormal trophoblast giant cells	abnormal placenta development	complete embryonic lethality during organogenesis	1.48E-14
481	female gonad development	increased circulating follicle stimulating hormone level	male infertility	Leydig cell hyperplasia	1.50E-14
482	male gonad development	increased circulating follicle stimulating hormone level	male infertility	Leydig cell hyperplasia	1.50E-14
483	erythrocyte differentiation	pale liver	decreased embryo size	abnormal embryonic erythropoiesis	1.50E-14
484	heart looping	abnormal dorsal aorta morphology	abnormal angiogenesis	trabecula carnea hypoplasia	1.51E-14
485	aging	postnatal growth retardation	osteoporosis	abnormal osteoblast physiology	1.53E-14
486	neural tube development	abnormal eye development	complete perinatal lethality	abnormal retinal pigment epithelium morphology	1.57E-14
487	embryonic skeletal system development	complete perinatal lethality	abnormal cervical vertebrae morphology	shortened head	1.57E-14
488	gastrulation with mouth forming second	cardia bifida	abnormal neural tube morphology/development	abnormal somite development	1.61E-14
489	skeletal system morphogenesis	anemia	partial postnatal lethality	decreased body size	1.63E-14
490	endoderm development	complete embryonic lethality during organogenesis	abnormal foregut morphology	abnormal heart development	1.65E-14
491	dorsal/ventral pattern formation	abnormal extraembryonic tissue morphology	complete embryonic lethality between somite formation and embryo turning	abnormal developmental patterning	1.70E-14
492	chondrocyte differentiation	abnormal cranium morphology	abnormal chondrocyte morphology	decreased length of long bones	1.72E-14
493	skeletal muscle tissue development	abnormal atrioventricular cushion morphology	abnormal heart development	thin myocardium	1.80E-14
494	chondrocyte development	abnormal bone mineralization	short snout	domed cranium	1.85E-14
495	collagen fibril organization	abnormal bone mineralization	short snout	domed cranium	1.85E-14
496	fertilization	abnormal double-strand DNA break repair	male infertility	abnormal ovary morphology	1.85E-14
497	positive regulation of cell proliferation	abnormal cerebellum external granule cell layer morphology	abnormal Purkinje cell morphology	complete postnatal lethality	1.93E-14
498	adult locomotory behavior	disheveled coat	tremors	ataxia	2.10E-14
499	establishment of skin barrier	tight skin	complete neonatal lethality	abnormal suckling behavior	2.11E-14
500	keratinization	tight skin	complete neonatal lethality	abnormal suckling behavior	2.11E-14
501	skeletal system development	protruding tongue	decreased length of long bones	complete neonatal lethality	2.11E-14
502	embryonic hemopoiesis	abnormal embryonic hematopoiesis	embryonic growth retardation	abnormal outflow tract development	2.19E-14
503	placenta blood vessel development	abnormal chorionic plate morphology	complete embryonic lethality during organogenesis	absent placental labyrinth	2.21E-14
504	in utero embryonic development	abnormal chorionic plate morphology	complete embryonic lethality during organogenesis	absent placental labyrinth	2.21E-14
505	skeletal muscle tissue development	abnormal cervical vertebrae morphology	abnormal rib morphology	short tail	2.22E-14
506	forebrain development	abnormal stratification in cerebral cortex	decreased body size	abnormal cerebellar foliation	2.22E-14
507	embryonic placenta development	absent chorion	embryonic growth retardation	absent mesoderm	2.27E-14
508	ventricular cardiac muscle tissue morphogenesis	thin ventricular wall	abnormal heart ventricle morphology	trabecula carnea hypoplasia	2.27E-14
509	embryonic hindlimb morphogenesis	abnormal hindlimb morphology	short tail	abnormal rostral-caudal axis patterning	2.45E-14
510	embryonic pattern specification	short tail	abnormal hindlimb morphology	abnormal rostral-caudal axis patterning	2.45E-14
511	erythrocyte differentiation	abnormal erythrocyte osmotic lysis	decreased hemoglobin content	partial postnatal lethality	2.50E-14
512	skeletal system morphogenesis	decreased hemoglobin content	partial postnatal lethality	abnormal erythrocyte osmotic lysis	2.50E-14
513	bone mineralization	osteoporosis	postnatal growth retardation	abnormal bone structure	2.52E-14
514	labyrinthine layer blood vessel development	thin myocardium	abnormal placental labyrinth vasculature morphology	decreased embryo size	2.59E-14
515	adult walking behavior	male infertility	tremors	azoospermia	2.63E-14
516	proprioception	abnormal cued conditioning behavior	impaired coordination	abnormal spatial learning	2.66E-14
517	proprioception	abnormal contextual conditioning behavior	impaired coordination	abnormal spatial learning	2.66E-14
518	adrenal gland development	seminiferous tubule degeneration	female infertility	testicular atrophy	2.67E-14
519	in utero embryonic development	pale liver	complete embryonic lethality during organogenesis	abnormal embryonic erythropoiesis	2.69E-14
520	cartilage development	abnormal craniofacial bone morphology	abnormal rib morphology	abnormal axial skeleton morphology	2.80E-14
521	cartilage condensation	abnormal Meckel's cartilage morphology	decreased length of long bones	respiratory failure	2.88E-14
522	paraxial mesoderm development	abnormal primitive streak morphology	open neural tube	abnormal developmental patterning	2.88E-14
523	neuron migration	abnormal Purkinje cell morphology	abnormal cerebellum morphology	hypoactivity	2.89E-14
524	vasculogenesis	abnormal craniofacial development	complete embryonic lethality during organogenesis	abnormal limb development	2.92E-14
525	neural tube closure	failure of chorioallantoic fusion	open neural tube	decreased embryo size	3.09E-14
526	adult heart development	absent trabeculae carneae	abnormal heart ventricle morphology	partial postnatal lethality	3.18E-14
527	heart looping	absent trabeculae carneae	abnormal heart ventricle morphology	partial postnatal lethality	3.18E-14
528	nervous system development	abnormal cerebellar granule layer	abnormal gait	ataxia	3.19E-14
529	cerebral cortex development	partial perinatal lethality	abnormal cerebral cortex morphology	abnormal thalamus morphology	3.42E-14
530	Sertoli cell development	arrest of spermatogenesis	abnormal Sertoli cell morphology	small testis	3.54E-14
531	skeletal system development	protruding tongue	short snout	complete neonatal lethality	3.87E-14
532	double-strand break repair	absent ovarian follicles	small testis	female infertility	4.27E-14
533	heart morphogenesis	abnormal cell physiology	thin ventricular wall	trabecula carnea hypoplasia	4.30E-14
534	protein phosphorylation	hyperglycemia	postnatal growth retardation	decreased insulin secretion	4.37E-14
535	anterior/posterior axis specification; embryo	abnormal visceral endoderm morphology	abnormal rostral-caudal axis patterning	abnormal extraembryonic tissue morphology	4.39E-14
536	ectoderm development	failure to gastrulate	abnormal extraembryonic tissue morphology	abnormal rostral-caudal axis patterning	4.39E-14
537	blood vessel development	absent second branchial arch	complete embryonic lethality during organogenesis	abnormal branchial arch morphology	4.41E-14
538	determination of left/right symmetry	abnormal embryonic tissue morphology	incomplete embryo turning	abnormal embryogenesis/ development	4.51E-14
539	adult walking behavior	impaired limb coordination	ataxia	tremors	4.55E-14
540	forebrain development	pericardial effusion	open neural tube	abnormal myocardium layer morphology	4.58E-14
541	neural tube closure	abnormal myocardium layer morphology	open neural tube	pericardial effusion	4.58E-14
542	response to DNA damage stimulus	abnormal ovary morphology	reduced male fertility	absent corpus luteum	4.67E-14
543	bone morphogenesis	abnormal skeleton development	abnormal axial skeleton morphology	abnormal rib morphology	4.68E-14
544	response to DNA damage stimulus	abnormal ovarian folliculogenesis	reduced male fertility	oligozoospermia	4.86E-14
545	placenta development	fetal growth retardation	abnormal placenta labyrinth morphology	abnormal placental labyrinth vasculature morphology	5.09E-14
546	neural tube closure	abnormal mesenchyme morphology	abnormal neural tube morphology/development	embryonic growth retardation	5.19E-14
547	angiogenesis	microcephaly	abnormal blood vessel morphology	enlarged heart	5.37E-14
548	ventricular septum development	partial postnatal lethality	ventricular septal defect	abnormal heart position or orientation	5.82E-14
549	cell-cell adhesion	abnormal cell adhesion	complete embryonic lethality during organogenesis	abnormal branchial arch morphology	5.88E-14
550	embryonic morphogenesis	abnormal foregut morphology	abnormal heart development	complete embryonic lethality during organogenesis	6.00E-14
551	embryonic foregut morphogenesis	abnormal heart development	abnormal foregut morphology	complete embryonic lethality during organogenesis	6.00E-14
552	embryonic heart tube development	abnormal heart development	abnormal foregut morphology	complete embryonic lethality during organogenesis	6.00E-14
553	male meiosis I	reduced female fertility	arrest of male meiosis	abnormal female meiosis	6.22E-14
554	pattern specification process	abnormal rib morphology	exencephaly	rib bifurcation	6.24E-14
555	double-strand break repair	male infertility	abnormal double-strand DNA break repair	decreased testis weight	6.52E-14
556	uterus development	absent estrous cycle	decreased testis weight	reduced female fertility	6.78E-14
557	axon guidance	respiratory failure	abnormal axon guidance	atelectasis	6.98E-14
558	embryonic cranial skeleton morphogenesis	abnormal craniofacial development	complete embryonic lethality during organogenesis	pericardial edema	8.40E-14
559	face morphogenesis	abnormal neurocranium morphology	hemorrhage	intracranial hemorrhage	9.40E-14
560	cell differentiation	abnormal egg cylinder morphology	absent mesoderm	embryonic growth retardation	9.81E-14
561	embryonic foregut morphogenesis	abnormal dorsal-ventral axis patterning	decreased embryo size	abnormal embryogenesis/ development	1.00E-13
562	embryonic morphogenesis	abnormal dorsal-ventral axis patterning	decreased embryo size	abnormal embryogenesis/ development	1.00E-13
563	embryonic heart tube development	abnormal dorsal-ventral axis patterning	decreased embryo size	abnormal embryogenesis/ development	1.00E-13
564	in utero embryonic development	abnormal dorsal-ventral axis patterning	decreased embryo size	abnormal embryogenesis/ development	1.00E-13
565	adult locomotory behavior	hunched posture	decreased body size	partial postnatal lethality	1.02E-13
566	positive regulation of heart rate	enlarged heart	complete postnatal lethality	decreased cardiac muscle contractility	1.12E-13
567	ossification	abnormal long bone hypertrophic chondrocyte zone	decreased bone mineral density	postnatal growth retardation	1.12E-13
568	kidney development	abnormal kidney physiology	postnatal growth retardation	hepatic steatosis	1.20E-13
569	limb morphogenesis	partial perinatal lethality	polydactyly	abnormal forebrain morphology	1.30E-13
570	cartilage development	abnormal basisphenoid bone morphology	complete neonatal lethality	abnormal cranium morphology	1.31E-13
571	cellular calcium ion homeostasis	abnormal long bone metaphysis morphology	decreased body weight	decreased length of long bones	1.31E-13
572	adult heart development	thin myocardium	abnormal heart ventricle morphology	abnormal heart development	1.40E-13
573	determination of left/right symmetry	abnormal forebrain morphology	abnormal neural tube morphology/development	abnormal rostral-caudal axis patterning	1.60E-13
574	anatomical structure formation involved in morphogenesis	absent amniotic folds	abnormal extraembryonic tissue morphology	decreased embryo size	1.62E-13
575	fertilization	abnormal fertility/fecundity	reduced female fertility	partial prenatal lethality	1.68E-13
576	angiogenesis	microcephaly	abnormal vitelline vasculature morphology	abnormal heart development	2.00E-13
577	neuron migration	small olfactory bulb	complete neonatal lethality	abnormal cranium morphology	2.00E-13
578	cell volume homeostasis	reticulocytosis	decreased body weight	internal hemorrhage	2.08E-13
579	skeletal system development	hunched posture	decreased body size	premature death	2.08E-13
580	collagen fibril organization	short mandible	cleft palate	partial embryonic lethality during organogenesis	2.10E-13
581	cell proliferation	cleft palate	partial embryonic lethality during organogenesis	short mandible	2.10E-13
582	multicellular organism growth	abnormal kidney physiology	postnatal growth retardation	abnormal liver morphology	2.38E-13
583	uterus development	absent corpus luteum	decreased testis weight	reduced female fertility	2.57E-13
584	post-embryonic development	short maxilla	complete neonatal lethality	open neural tube	2.74E-13
585	branching involved in ureteric bud morphogenesis	respiratory distress	impaired branching involved in ureteric bud morphogenesis	cyanosis	2.84E-13
586	forebrain development	abnormal liver development	abnormal forebrain development	decreased embryo size	2.89E-13
587	artery morphogenesis	hydrops fetalis	complete neonatal lethality	abnormal craniofacial bone morphology	3.15E-13
588	multicellular organism growth	short nasal bone	decreased body weight	short snout	3.67E-13
589	in utero embryonic development	short nasal bone	decreased body weight	short snout	3.67E-13
590	camera-type eye development	complete neonatal lethality	anophthalmia	abnormal telencephalon development	4.09E-13
591	skeletal system morphogenesis	short ribs	respiratory distress	complete neonatal lethality	4.12E-13
592	double-strand break repair	azoospermia	abnormal ovary morphology	female infertility	4.13E-13
593	dorsal spinal cord development	abnormal thoracic cage morphology	respiratory failure	complete neonatal lethality	4.64E-13
594	cartilage condensation	abnormal thoracic cage morphology	respiratory failure	complete neonatal lethality	4.64E-13
595	pattern specification process	abnormal thoracic cage morphology	respiratory failure	complete neonatal lethality	4.64E-13
596	placenta development	partial embryonic lethality during organogenesis	abnormal placenta labyrinth morphology	abnormal placental labyrinth vasculature morphology	4.79E-13
597	canonical Wnt receptor signaling pathway	caudal body truncation	abnormal heart development	embryonic growth retardation	4.86E-13
598	embryonic skeletal system morphogenesis	fetal growth retardation	complete neonatal lethality	decreased birth body size	4.92E-13
599	skeletal system morphogenesis	reticulocytosis	premature death	enlarged spleen	4.97E-13
600	vasculogenesis	microcephaly	complete embryonic lethality during organogenesis	abnormal branchial arch artery morphology	5.17E-13
601	mesoderm formation	abnormal gastrulation	embryonic growth retardation	abnormal extraembryonic tissue morphology	5.28E-13
602	embryonic skeletal system morphogenesis	abnormal palatine bone morphology	complete neonatal lethality	cyanosis	5.28E-13
603	determination of left/right symmetry	abnormal forebrain morphology	complete embryonic lethality during organogenesis	irregular heartbeat	5.53E-13
604	thymus development	extramedullary hematopoiesis	thymus hypoplasia	postnatal growth retardation	6.59E-13
605	T cell differentiation	extramedullary hematopoiesis	thymus hypoplasia	postnatal growth retardation	6.59E-13
606	B cell differentiation	extramedullary hematopoiesis	thymus hypoplasia	postnatal growth retardation	6.59E-13
607	adult heart development	absent trabeculae carneae	embryonic growth retardation	partial postnatal lethality	6.78E-13
608	heart looping	absent trabeculae carneae	embryonic growth retardation	partial postnatal lethality	6.78E-13
609	extracellular matrix organization	alopecia	postnatal growth retardation	decreased body weight	7.57E-13
610	embryonic placenta development	postnatal growth retardation	abnormal spongiotrophoblast layer morphology	abnormal placenta morphology	1.05E-12
611	hemopoiesis	thymus atrophy	decreased body size	complete postnatal lethality	1.36E-12
612	neural tube closure	cyanosis	open neural tube	cleft secondary palate	1.37E-12
613	cilium morphogenesis	dilated lateral ventricles	male infertility	reduced female fertility	1.38E-12
614	embryonic hindlimb morphogenesis	short tail	polydactyly	decreased embryo size	1.65E-12
615	embryonic pattern specification	short tail	polydactyly	decreased embryo size	1.65E-12
616	multicellular organism growth	reticulocytosis	decreased body weight	pallor	1.79E-12
617	in utero embryonic development	reticulocytosis	decreased body weight	pallor	1.79E-12
618	erythrocyte development	complete perinatal lethality	abnormal erythropoiesis	hemorrhage	2.21E-12
619	angiogenesis	abnormal cell physiology	complete embryonic lethality during organogenesis	decreased embryo size	2.27E-12
620	digestive tract development	abnormal blood vessel morphology	partial postnatal lethality	abnormal kidney morphology	2.49E-12
621	embryonic skeletal system morphogenesis	abnormal skeleton morphology	hemorrhage	partial postnatal lethality	3.53E-12
622	brain development	azoospermia	postnatal growth retardation	arrest of male meiosis	3.63E-12
623	female gonad development	arrest of spermatogenesis	decreased body weight	azoospermia	3.78E-12
624	double-strand break repair	abnormal DNA repair	decreased body size	premature death	4.12E-12
625	positive regulation of multicellular organism growth	ventricular septal defect	decreased body weight	double outlet right ventricle	4.38E-12
626	forebrain development	abnormal placental labyrinth vasculature morphology	open neural tube	decreased embryo size	4.49E-12
627	neural tube closure	abnormal placental labyrinth vasculature morphology	open neural tube	decreased embryo size	4.49E-12
628	fertilization	partial postnatal lethality	oligozoospermia	reduced male fertility	7.71E-12
629	angiogenesis	microcephaly	complete embryonic lethality during organogenesis	abnormal heart development	8.09E-12
630	olfactory bulb development	slow postnatal weight gain	decreased body size	male infertility	1.06E-11
631	spermatogenesis	partial perinatal lethality	reduced female fertility	partial postnatal lethality	1.11E-11
632	sex determination	abnormal renal glomerulus morphology	complete neonatal lethality	decreased body weight	1.87E-11
633	synapsis	partial prenatal lethality	small testis	male infertility	1.91E-11
