# Supplementary material for: Methodology for the inference of gene function from phenotype data
Source: BMC Bioinformatics. 2014 Dec 12;15(1):405. doi: 10.1186/s12859-014-0405-z (PMC4302099; doi:10.1186/s12859-014-0405-z)
Supplement: Additional file 3: — Contains a simple companion software with documentation that uses data updated in real time to infer GO annotations given an MGI ID. Inputs: MGI ID, PMID (optional); Outputs: Rule #, Inferred GO, PMID, p-val. [file 12859_2014_405_MOESM3_ESM.zip › 12859_2014_405_add6.csv]

Rule #	GO1+	MP1+	MP2+	p-val
0	ovarian follicle development	impaired ovarian folliculogenesis	absent mature ovarian follicles	1.47E-36
1	determination of left/right symmetry	abnormal left-right axis patterning	situs inversus	6.13E-36
2	spermatogenesis	small testis	decreased testis weight	3.47E-33
3	anterior/posterior pattern specification	thoracic vertebral transformation	abnormal rib morphology	3.76E-33
4	lung development	pulmonary hypoplasia	decreased lung weight	2.48E-30
5	lymph node development	absent Peyer's patches	abnormal spleen morphology	6.82E-30
6	anterior/posterior pattern specification	thoracic vertebral transformation	abnormal rib-sternum attachment	3.01E-29
7	ovarian follicle development	impaired ovarian folliculogenesis	abnormal ovarian follicle morphology	3.94E-29
8	anterior/posterior pattern specification	thoracic vertebral transformation	abnormal thoracic vertebrae morphology	6.20E-29
9	response to lipopolysaccharide	decreased susceptibility to endotoxin shock	abnormal macrophage physiology	1.25E-28
10	ovarian follicle development	small ovary	absent mature ovarian follicles	1.26E-28
11	ovarian follicle development	decreased uterus weight	decreased ovary weight	1.08E-27
12	anterior/posterior pattern specification	thoracic vertebral transformation	abnormal axial skeleton morphology	1.70E-27
13	anterior/posterior pattern specification	cervical vertebral transformation	abnormal rib morphology	2.30E-27
14	anterior/posterior pattern specification	lumbar vertebral transformation	sacral vertebral transformation	3.89E-27
15	spermatogenesis	small testis	abnormal seminiferous tubule epithelium morphology	2.17E-26
16	spermatogenesis	abnormal seminiferous tubule morphology	small seminiferous tubules	5.10E-26
17	middle ear morphogenesis	abnormal middle ear morphology	conductive hearing loss	5.97E-25
18	response to cold	abnormal thermosensation	increased thermal nociceptive threshold	6.31E-25
19	ovarian follicle development	impaired ovarian folliculogenesis	increased circulating luteinizing hormone level	3.30E-24
20	ovarian follicle development	impaired ovarian folliculogenesis	abnormal oocyte morphology	1.19E-23
21	determination of left/right symmetry	abnormal direction of heart looping	situs inversus	1.53E-23
22	lung development	small lung	decreased lung weight	1.88E-23
23	ovarian follicle development	impaired ovarian folliculogenesis	increased circulating follicle stimulating hormone level	1.98E-23
24	ovarian follicle development	small ovary	increased circulating luteinizing hormone level	2.55E-23
25	mesoderm formation	failure of primitive streak formation	failure to gastrulate	3.63E-23
26	anterior/posterior pattern specification	increased rib number	abnormal sternebra morphology	4.21E-23
27	anterior/posterior pattern specification	increased rib number	abnormal rib-sternum attachment	4.21E-23
28	anterior/posterior pattern specification	abnormal sternebra morphology	abnormal rib-sternum attachment	5.73E-23
29	determination of left/right symmetry	abnormal neural tube morphology/development	absent floor plate	8.93E-23
30	forebrain development	abnormal telencephalon development	abnormal thalamus morphology	9.11E-23
31	middle ear morphogenesis	abnormal middle ear morphology	abnormal middle ear ossicle morphology	1.19E-22
32	anterior/posterior pattern specification	cervical vertebral transformation	abnormal cervical vertebrae morphology	1.49E-22
33	ovarian follicle development	small ovary	increased circulating follicle stimulating hormone level	1.53E-22
34	ovarian follicle development	abnormal ovary morphology	absent estrous cycle	1.77E-22
35	aging	osteoporosis	kyphosis	1.77E-22
36	anterior/posterior pattern specification	abnormal rib morphology	lumbar vertebral transformation	2.85E-22
37	spermatogenesis	small seminiferous tubules	abnormal Sertoli cell morphology	4.09E-22
38	lymph node development	absent axillary lymph nodes	absent inguinal lymph nodes	4.15E-22
39	ovarian follicle development	reduced female fertility	decreased corpora lutea number	4.19E-22
40	ovarian follicle development	impaired ovarian folliculogenesis	small seminiferous tubules	6.87E-22
41	glucose homeostasis	abnormal glucose homeostasis	increased circulating triglyceride level	8.32E-22
42	ovarian follicle development	absent corpus luteum	small seminiferous tubules	8.70E-22
43	anterior/posterior pattern specification	thoracic vertebral transformation	rib fusion	1.14E-21
44	anterior/posterior pattern specification	vertebral transformation	rib fusion	1.14E-21
45	anterior/posterior pattern specification	cervical vertebral transformation	abnormal vertebrae morphology	1.61E-21
46	spermatogenesis	abnormal seminiferous tubule morphology	abnormal seminiferous tubule epithelium morphology	1.70E-21
47	kidney development	kidney cysts	abnormal kidney development	4.76E-21
48	embryonic skeletal system morphogenesis	complete neonatal lethality	abnormal nasal septum morphology	6.43E-21
49	sperm motility	absent sperm head	abnormal sperm principal piece morphology	6.63E-21
50	ovarian follicle development	abnormal ovarian folliculogenesis	decreased litter size	1.09E-20
51	anterior/posterior pattern specification	abnormal exoccipital bone morphology	abnormal supraoccipital bone morphology	1.45E-20
52	odontogenesis of dentin-containing tooth	small molars	short incisors	1.66E-20
53	lymph node development	absent Peyer's patches	absent axillary lymph nodes	2.32E-20
54	lymph node development	absent Peyer's patches	absent inguinal lymph nodes	2.32E-20
55	inner ear morphogenesis	decreased cochlear coiling	abnormal vestibular saccular macula morphology	2.32E-20
56	ovarian follicle development	reduced female fertility	abnormal ovarian follicle morphology	2.79E-20
57	post-embryonic development	decreased body size	polycystic kidney	3.11E-20
58	branching involved in prostate gland morphogenesis	decreased prostate gland duct number	abnormal prostate gland anterior lobe morphology	3.31E-20
59	hindlimb morphogenesis	absent patella	abnormal tibia morphology	3.48E-20
60	lymph node development	absent spleen marginal zone	abnormal spleen periarteriolar lymphoid sheath morphology	4.14E-20
61	forebrain development	abnormal telencephalon development	respiratory failure	7.20E-20
62	angiogenesis	abnormal vitelline vascular remodeling	abnormal blood vessel morphology	8.17E-20
63	determination of left/right symmetry	situs inversus	abnormal direction of embryo turning	9.11E-20
64	inner ear morphogenesis	decreased cochlear coiling	absent vestibular saccule	9.28E-20
65	odontogenesis of dentin-containing tooth	short incisors	abnormal tooth morphology	9.28E-20
66	inner ear morphogenesis	abnormal cochlear hair cell morphology	abnormal cochlear OHC efferent innervation pattern	1.39E-19
67	pituitary gland development	abnormal pituitary gland development	pituitary gland hypoplasia	1.45E-19
68	branching involved in prostate gland morphogenesis	decreased prostate gland duct number	prostate gland epithelial hyperplasia	1.66E-19
69	ovarian follicle development	absent estrous cycle	decreased uterus weight	1.99E-19
70	inner ear morphogenesis	abnormal cochlear sensory epithelium morphology	absent vestibular saccule	1.99E-19
71	keratinization	hyperkeratosis	abnormal epidermal lamellar body morphology	1.99E-19
72	inner ear development	vestibular ganglion degeneration	vestibular hair cell degeneration	2.32E-19
73	ovarian follicle development	absent mature ovarian follicles	decreased uterus weight	2.73E-19
74	inner ear morphogenesis	abnormal inner ear morphology	inner ear cysts	3.37E-19
75	ovarian follicle development	ovary cysts	oocyte degeneration	3.48E-19
76	skin development	thick epidermis	absent epidermis stratum granulosum	3.64E-19
77	lung development	abnormal lung morphology	partial neonatal lethality	3.92E-19
78	middle ear morphogenesis	abnormal external auditory canal morphology	abnormal incus morphology	4.64E-19
79	determination of left/right symmetry	abnormal left-right axis patterning	abnormal direction of embryo turning	4.71E-19
80	inner ear morphogenesis	abnormal semicircular canal morphology	abnormal endolymphatic duct morphology	4.97E-19
81	inner ear morphogenesis	abnormal cochlear sensory epithelium morphology	abnormal endolymphatic duct morphology	4.97E-19
82	embryonic skeletal system morphogenesis	abnormal nasal septum morphology	abnormal jaw morphology	4.97E-19
83	pituitary gland development	abnormal pituitary gland development	absent Rathke's pouch	5.07E-19
84	acrosome assembly	abnormal acrosome morphology	abnormal sperm nucleus morphology	5.07E-19
85	spermatid development	abnormal sperm head morphology	abnormal sperm nucleus morphology	5.07E-19
86	hindlimb morphogenesis	absent patella	abnormal hindlimb morphology	5.49E-19
87	anterior/posterior pattern specification	increased rib number	sacral vertebral transformation	6.02E-19
88	determination of left/right symmetry	abnormal direction of heart looping	mesocardia	6.02E-19
89	lung development	cyanosis	abnormal lung morphology	6.13E-19
90	lymph node development	abnormal mesenteric lymph node morphology	abnormal spleen red pulp morphology	6.95E-19
91	ossification	failure of tooth eruption	increased bone mineral density	6.95E-19
92	acrosome assembly	abnormal acrosome morphology	globozoospermia	8.11E-19
93	embryonic skeletal system morphogenesis	mandible hypoplasia	abnormal nasal septum morphology	9.10E-19
94	anterior/posterior pattern specification	thoracic vertebral transformation	sacral vertebral transformation	9.26E-19
95	odontogenesis of dentin-containing tooth	abnormal incisor morphology	short incisors	9.26E-19
96	somitogenesis	incomplete somite formation	absent tail	9.26E-19
97	neuromuscular process controlling balance	absent organ of Corti supporting cells	abnormal organ of Corti morphology	9.26E-19
98	spermatid development	teratozoospermia	abnormal sperm mitochondrial sheath morphology	9.49E-19
99	lymph node development	abnormal spleen morphology	absent axillary lymph nodes	9.49E-19
100	lymph node development	abnormal spleen morphology	absent inguinal lymph nodes	9.49E-19
101	branching involved in prostate gland morphogenesis	decreased prostate gland duct number	abnormal prostate gland epithelium morphology	9.93E-19
102	ovarian follicle development	absent estrous cycle	prolonged estrous cycle	9.93E-19
103	middle ear morphogenesis	abnormal external auditory canal morphology	abnormal outer ear morphology	9.93E-19
104	anterior/posterior pattern specification	lumbar vertebral transformation	asymmetric rib-sternum attachment	1.22E-18
105	lung alveolus development	impaired lung alveolus development	overexpanded pulmonary alveoli	1.30E-18
106	inner ear morphogenesis	abnormal inner ear morphology	absent vestibular saccule	1.35E-18
107	anterior/posterior pattern specification	rib fusion	abnormal exoccipital bone morphology	1.35E-18
108	ovarian follicle development	absent corpus luteum	decreased uterus weight	1.60E-18
109	ovarian follicle development	absent estrous cycle	decreased ovary weight	1.74E-18
110	thyroid gland development	abnormal thyroid gland development	increased circulating thyroid-stimulating hormone level	1.74E-18
111	post-embryonic development	polycystic kidney	small ears	1.74E-18
112	skin development	absent epidermis stratum corneum	thick epidermis	1.82E-18
113	skin development	thick epidermis	shiny skin	1.82E-18
114	inner ear development	cochlear ganglion degeneration	stria vascularis degeneration	1.88E-18
115	auditory receptor cell differentiation	cochlear ganglion degeneration	abnormal cochlear hair cell development	1.88E-18
116	lactation	abnormal lactation	abnormal milk composition	2.37E-18
117	ovarian follicle development	absent mature ovarian follicles	decreased ovary weight	2.39E-18
118	acrosome assembly	abnormal acrosome morphology	abnormal sperm flagellum morphology	2.39E-18
119	spermatogenesis	abnormal sperm flagellum morphology	abnormal sperm axoneme morphology	2.39E-18
120	labyrinthine layer blood vessel development	abnormal placenta vasculature	decreased body size	2.71E-18
121	inner ear morphogenesis	abnormal cochlear sensory epithelium morphology	decreased cochlear coiling	2.78E-18
122	embryonic skeletal system morphogenesis	abnormal Meckel's cartilage morphology	abnormal nasal septum morphology	2.81E-18
123	lymph node development	increased leukocyte cell number	absent spleen marginal zone	2.81E-18
124	spermatogenesis	short sperm flagellum	dilated lateral ventricles	2.81E-18
125	kidney development	abnormal kidney development	abnormal kidney blood vessel morphology	2.92E-18
126	embryonic skeletal system morphogenesis	abnormal nasal septum morphology	abnormal middle ear morphology	4.00E-18
127	spermatogenesis	asthenozoospermia	reduced female fertility	4.13E-18
128	ovarian follicle development	absent estrous cycle	ovary cysts	4.17E-18
129	cartilage development	decreased length of long bones	abnormal long bone epiphysis morphology	4.29E-18
130	mismatch repair	increased tumor incidence	increased gastrointestinal tumor incidence	4.83E-18
131	anterior/posterior pattern specification	cervical vertebral transformation	asymmetric rib-sternum attachment	5.27E-18
132	skeletal muscle fiber development	abnormal muscle fiber morphology	muscular atrophy	5.73E-18
133	inner ear morphogenesis	abnormal cochlear sensory epithelium morphology	small otic vesicle	5.95E-18
134	spermatogenesis	abnormal spermatogenesis	female infertility	5.98E-18
135	keratinocyte differentiation	absent epidermis stratum granulosum	short tail	6.03E-18
136	glycogen metabolic process	increased glycogen level	enlarged liver	6.62E-18
137	anterior/posterior pattern specification	thoracic vertebral transformation	asymmetric rib-sternum attachment	8.10E-18
138	heart looping	abnormal heart looping	absent myocardial trabeculae	8.10E-18
139	ovarian follicle development	absent mature ovarian follicles	absent estrous cycle	8.19E-18
140	spleen development	small spleen	absent spleen marginal zone	8.35E-18
141	brain development	tremors	abnormal cerebellar layer morphology	9.07E-18
142	determination of left/right symmetry	abnormal left-right axis patterning	absent floor plate	9.42E-18
143	anterior/posterior pattern specification	abnormal thoracic vertebrae morphology	asymmetric rib-sternum attachment	9.83E-18
144	keratinocyte differentiation	absent epidermis stratum granulosum	short limbs	1.08E-17
145	skeletal muscle fiber development	muscular atrophy	abnormal muscle innervation	1.13E-17
146	mesoderm formation	disorganized embryonic tissue	abnormal embryonic epiblast morphology	1.13E-17
147	ovarian follicle development	impaired ovarian folliculogenesis	anovulation	1.18E-17
148	ovarian follicle development	abnormal ovarian follicle morphology	abnormal oocyte morphology	1.26E-17
149	embryonic skeletal system morphogenesis	rib fusion	abnormal nasal septum morphology	1.35E-17
150	neuromuscular process controlling balance	deafness	absent organ of Corti supporting cells	1.39E-17
151	ovarian follicle development	absent corpus luteum	decreased ovary weight	1.40E-17
152	negative regulation of apoptotic process	dilated renal tubules	increased kidney apoptosis	1.40E-17
153	spermatogenesis	small ovary	Leydig cell hypoplasia	1.51E-17
154	spleen development	small spleen	decreased Peyer's patch number	1.67E-17
155	double-strand break repair	abnormal double-strand DNA break repair	abnormal ovary morphology	1.67E-17
156	spermatogenesis	hydroencephaly	short sperm flagellum	1.67E-17
157	middle ear morphogenesis	abnormal stapes morphology	abnormal middle ear ossicle morphology	1.80E-17
158	glycogen metabolic process	increased glycogen level	increased circulating cholesterol level	1.89E-17
159	ovarian follicle development	increased circulating luteinizing hormone level	small seminiferous tubules	2.22E-17
160	middle ear morphogenesis	abnormal middle ear morphology	abnormal hyoid bone morphology	2.24E-17
161	lens development in camera-type eye	total cataracts	small lens	2.24E-17
162	ovarian follicle development	absent mature ovarian follicles	abnormal ovarian follicle morphology	2.48E-17
163	ovarian follicle development	abnormal ovarian follicle morphology	decreased oocyte number	2.48E-17
164	chondroitin sulfate metabolic process	short limbs	axial skeleton hypoplasia	2.70E-17
165	spleen development	small spleen	small Peyer's patches	2.92E-17
166	skin development	absent epidermis stratum corneum	short tail	3.01E-17
167	keratinocyte differentiation	shiny skin	short tail	3.01E-17
168	forebrain development	abnormal cerebral cortex morphology	abnormal embryonic/fetal subventricular zone morphology	3.03E-17
169	auditory receptor cell stereocilium organization	cochlear outer hair cell degeneration	bidirectional circling	3.32E-17
170	spermatogenesis	absent corpus luteum	decreased circulating testosterone level	3.36E-17
171	axon guidance	abnormal axon guidance	abnormal sensory neuron projections	3.56E-17
172	ovarian follicle development	impaired ovarian folliculogenesis	absent estrous cycle	4.04E-17
173	inner ear morphogenesis	abnormal inner ear morphology	abnormal cochlear sensory epithelium morphology	4.04E-17
174	ovarian follicle development	absent estrous cycle	obese	4.04E-17
175	glucose homeostasis	abnormal glucose homeostasis	increased glycogen level	4.09E-17
176	kidney development	kidney cysts	polycystic kidney	4.22E-17
177	heart looping	abnormal heart ventricle morphology	absent myocardial trabeculae	4.22E-17
178	ovarian follicle development	decreased testis weight	decreased uterus weight	4.55E-17
179	hindlimb morphogenesis	abnormal tibia morphology	abnormal hindlimb morphology	4.61E-17
180	spermatogenesis	abnormal sperm flagellum morphology	dilated lateral ventricles	4.63E-17
181	anterior/posterior pattern specification	rib fusion	abnormal supraoccipital bone morphology	4.73E-17
182	lung development	respiratory failure	abnormal pulmonary alveolus epithelial cell morphology	4.80E-17
183	spermatogenesis	abnormal seminiferous tubule epithelium morphology	abnormal Sertoli cell morphology	5.09E-17
184	axon guidance	abnormal axon guidance	abnormal trigeminal nerve morphology	5.34E-17
185	skin development	absent epidermis stratum corneum	short limbs	5.39E-17
186	keratinocyte differentiation	shiny skin	short limbs	5.39E-17
187	cellular iron ion homeostasis	abnormal iron level	anemia	5.61E-17
188	skeletal muscle fiber development	abnormal muscle fiber morphology	abnormal nervous system morphology	6.14E-17
189	sensory perception of smell	abnormal olfactory epithelium morphology	retinal degeneration	6.60E-17
190	anterior/posterior pattern specification	cervical vertebral transformation	abnormal sternebra morphology	6.84E-17
191	ossification	abnormal rib morphology	small thoracic cavity	6.94E-17
192	spermatogenesis	decreased male germ cell number	abnormal seminiferous tubule epithelium morphology	7.41E-17
193	ovarian follicle development	absent corpus luteum	abnormal ovarian folliculogenesis	8.79E-17
194	vasculogenesis	abnormal dorsal aorta morphology	abnormal vascular branching morphogenesis	1.01E-16
195	anterior/posterior pattern specification	increased rib number	abnormal thoracic vertebrae morphology	1.02E-16
196	anterior/posterior pattern specification	cervical vertebral transformation	abnormal thoracic vertebrae morphology	1.02E-16
197	determination of left/right symmetry	abnormal direction of heart looping	atrial septal defect	1.02E-16
198	ovarian follicle development	absent mature ovarian follicles	small seminiferous tubules	1.05E-16
199	anterior/posterior pattern specification	thoracic vertebral transformation	abnormal sternebra morphology	1.05E-16
200	anterior/posterior pattern specification	vertebral transformation	abnormal rib-sternum attachment	1.05E-16
201	skeletal muscle fiber development	muscular atrophy	abnormal nervous system morphology	1.20E-16
202	skeletal muscle fiber development	abnormal muscle innervation	abnormal nervous system morphology	1.20E-16
203	spermatogenesis	small ovary	decreased circulating testosterone level	1.26E-16
204	somitogenesis	abnormal somite shape	short tail	1.26E-16
205	anterior/posterior pattern specification	abnormal rib-sternum attachment	abnormal thoracic vertebrae morphology	1.28E-16
206	glucose homeostasis	hyperglycemia	insulin resistance	1.45E-16
207	spermatid development	oligozoospermia	kinked sperm flagellum	1.51E-16
208	anterior/posterior pattern specification	abnormal axial skeleton morphology	lumbar vertebral transformation	1.55E-16
209	spermatogenesis	abnormal male germ cell apoptosis	abnormal male meiosis	1.56E-16
210	male gonad development	cryptorchism	arrest of spermatogenesis	1.56E-16
211	embryonic skeletal system morphogenesis	rib fusion	abnormal jaw morphology	1.62E-16
212	kidney development	small kidney	increased blood urea nitrogen level	1.71E-16
213	spermatogenesis	female infertility	Leydig cell hypoplasia	1.79E-16
214	determination of left/right symmetry	right pulmonary isomerism	double outlet right ventricle	2.01E-16
215	spermatid development	male infertility	abnormal sperm mitochondrial sheath morphology	2.05E-16
216	glucose homeostasis	abnormal glucose homeostasis	decreased insulin secretion	2.09E-16
217	double-strand break repair	abnormal double-strand DNA break repair	small testis	2.24E-16
218	anterior/posterior pattern specification	lumbar vertebral transformation	abnormal vertebrae morphology	2.26E-16
219	lung development	respiratory failure	abnormal branching involved in lung morphogenesis	2.40E-16
220	anterior/posterior pattern specification	thoracic vertebral transformation	abnormal cervical vertebrae morphology	2.63E-16
221	spermatid development	oligozoospermia	abnormal sperm head morphology	2.65E-16
222	spermatogenesis	abnormal sperm flagellum morphology	hydroencephaly	2.76E-16
223	vasculogenesis	abnormal vitelline vasculature morphology	abnormal vascular branching morphogenesis	3.16E-16
224	ovarian follicle development	absent corpus luteum	obese	3.26E-16
225	skin development	thick epidermis	short tail	3.31E-16
226	skeletal system morphogenesis	short tail	curly tail	3.31E-16
227	skeletal system development	abnormal vertebral body morphology	abnormal bone mineralization	3.32E-16
228	ovarian follicle development	decreased litter size	decreased corpora lutea number	3.74E-16
229	adult locomotory behavior	limb grasping	decreased brain weight	3.86E-16
230	determination of left/right symmetry	abnormal left-right axis patterning	incomplete embryo turning	4.55E-16
231	lung development	abnormal lung morphology	abnormal lung vasculature morphology	4.87E-16
232	anterior/posterior pattern specification	cervical vertebral transformation	rib fusion	4.91E-16
233	anterior/posterior pattern specification	abnormal rostral-caudal axis patterning	abnormal embryonic epiblast morphology	5.72E-16
234	skin development	thick epidermis	short limbs	5.92E-16
235	axon guidance	abnormal axon guidance	abnormal hippocampus morphology	6.14E-16
236	anterior/posterior pattern specification	cervical vertebral transformation	abnormal axial skeleton morphology	6.73E-16
237	glucose homeostasis	increased circulating triglyceride level	abnormal lipid homeostasis	6.80E-16
238	in utero embryonic development	abnormal spongiotrophoblast layer morphology	abnormal chorion morphology	8.17E-16
239	forebrain development	abnormal telencephalon development	abnormal neuronal migration	8.43E-16
240	angiogenesis	abnormal angiogenesis	abnormal branchial arch artery morphology	9.82E-16
241	determination of left/right symmetry	complete embryonic lethality during organogenesis	notochord degeneration	1.01E-15
242	determination of left/right symmetry	incomplete embryo turning	abnormal developmental patterning	1.17E-15
243	locomotory behavior	hypoactivity	increased vertical activity	1.24E-15
244	ovarian follicle development	absent mature ovarian follicles	oligozoospermia	1.25E-15
245	anterior/posterior pattern specification	increased rib number	abnormal rib morphology	1.26E-15
246	anterior/posterior pattern specification	thoracic vertebral transformation	abnormal vertebrae morphology	1.51E-15
247	cartilage development	short mandible	abnormal trabecular bone morphology	1.65E-15
248	spermatogenesis	small testis	decreased circulating testosterone level	1.88E-15
249	neuromuscular process controlling balance	deafness	abnormal organ of Corti morphology	1.94E-15
250	forebrain development	abnormal telencephalon development	decreased brain size	2.00E-15
251	spermatogenesis	male infertility	Leydig cell hypoplasia	2.05E-15
252	forebrain development	decreased brain size	abnormal neuronal migration	2.31E-15
253	determination of left/right symmetry	right pulmonary isomerism	complete lethality throughout fetal growth and development	2.35E-15
254	embryonic skeletal system morphogenesis	abnormal cranium morphology	abnormal middle ear morphology	2.38E-15
255	neuron migration	abnormal neuronal migration	hydroencephaly	2.57E-15
256	liver development	abnormal liver morphology	liver hypoplasia	2.64E-15
257	lung development	small lung	abnormal pulmonary alveolus morphology	2.80E-15
258	auditory receptor cell differentiation	hyperactivity	organ of Corti degeneration	3.44E-15
259	ovarian follicle development	reduced female fertility	absent mature ovarian follicles	3.69E-15
260	spermatogenesis	reduced female fertility	abnormal sperm flagellum morphology	3.69E-15
261	angiogenesis	hemorrhage	small heart	3.72E-15
262	hemopoiesis	anemia	decreased bone marrow cell number	4.00E-15
263	spermatogenesis	premature death	short sperm flagellum	4.28E-15
264	spermatogenesis	reduced female fertility	abnormal seminiferous tubule epithelium morphology	4.92E-15
265	ovarian follicle development	abnormal ovarian folliculogenesis	small testis	4.92E-15
266	blood vessel development	hemorrhage	skin edema	5.12E-15
267	adenohypophysis development	decreased lactotroph cell number	abnormal pituitary secretion	5.56E-15
268	branching involved in prostate gland morphogenesis	abnormal palatine gland morphology	decreased ductal branching in the coagulating gland	5.56E-15
269	ureteric bud development	blind ureter	ectopic ureter	5.56E-15
270	ureteric bud development	blind ureter	ectopic ureteric bud	5.56E-15
271	ureteric bud development	ectopic ureter	ectopic ureteric bud	5.56E-15
272	axon guidance	abnormal anterior commissure pars posterior morphology	abnormal anterior commissure pars anterior morphology	5.56E-15
273	auditory receptor cell differentiation	hyperactivity	cochlear ganglion degeneration	5.77E-15
274	ovarian follicle development	impaired ovarian folliculogenesis	oligozoospermia	6.16E-15
275	liver development	abnormal liver morphology	small liver	6.26E-15
276	embryonic skeletal system morphogenesis	mandible hypoplasia	cyanosis	6.56E-15
277	spermatogenesis	reduced male fertility	decreased male germ cell number	9.25E-15
278	spermatogenesis	abnormal spermatogenesis	absent corpus luteum	9.29E-15
279	skeletal system development	complete perinatal lethality	short femur	1.17E-14
280	skeletal system development	complete perinatal lethality	abnormal long bone epiphyseal plate proliferative zone	1.17E-14
281	embryonic skeletal system morphogenesis	complete neonatal lethality	absent tympanic ring	1.36E-14
282	somitogenesis	decreased embryo size	abnormal tail bud morphology	1.47E-14
283	post-embryonic development	premature death	polycystic kidney	1.50E-14
284	heart looping	embryonic growth retardation	abnormal blood circulation	1.50E-14
285	chromosome organization	chromosomal instability	increased cellular sensitivity to ionizing radiation	1.67E-14
286	cholesterol metabolic process	increased circulating VLDL cholesterol level	increased susceptibility to atherosclerosis	1.67E-14
287	lymph node development	absent axillary lymph nodes	absent cervical lymph nodes	1.67E-14
288	lymph node development	absent axillary lymph nodes	absent popliteal lymph nodes	1.67E-14
289	lymph node development	absent inguinal lymph nodes	absent cervical lymph nodes	1.67E-14
290	lymph node development	absent inguinal lymph nodes	absent popliteal lymph nodes	1.67E-14
291	macrophage activation involved in immune response	decreased macrophage apoptosis	decreased macrophage nitric oxide production	1.67E-14
292	inner ear morphogenesis	inner ear cysts	absent common crus	1.67E-14
293	inner ear morphogenesis	abnormal vestibular saccular macula morphology	absent cochlear ganglion	1.67E-14
294	enamel mineralization	abnormal enamel rod pattern	abnormal ameloblast morphology	1.67E-14
295	enamel mineralization	abnormal enamel rod pattern	abnormal incisor color	1.67E-14
296	smooth muscle tissue development	impaired ureteric peristalsis	abnormal ureter smooth muscle morphology	1.67E-14
297	pituitary gland development	absent adenohypophysis	absent pituitary gland	1.67E-14
298	cell death	gastric necrosis	pancreas inflammation	1.67E-14
299	cell death	gastric necrosis	salivary gland inflammation	1.67E-14
300	ureteric bud development	abnormal ureteric bud tip morphology	abnormal branching involved in ureteric bud morphogenesis	1.67E-14
301	ureteric bud development	bifid ureter	ectopic testis	1.67E-14
302	lymph node development	abnormal Peyer's patch follicle morphology	abnormal spleen marginal sinus morphology	1.67E-14
303	metanephros development	rudimentary Wolffian ducts	absent metanephros	1.67E-14
304	cartilage development	bifurcated tongue	small pubis	1.67E-14
305	kidney development	duplex kidney	ectopic testis	1.67E-14
306	inner ear morphogenesis	decreased inner hair cell stereocilia number	fused inner hair cell stereocilia	1.67E-14
307	negative regulation of cell proliferation	increased lactotroph cell number	enlarged adenohypophysis	1.67E-14
308	organ morphogenesis	increased number of Howell-Jolly bodies	macrocytosis	1.67E-14
309	skeletal system development	complete perinatal lethality	abnormal long bone epiphyseal plate morphology	1.80E-14
310	determination of left/right symmetry	complete embryonic lethality during organogenesis	absent floor plate	2.03E-14
311	adult walking behavior	ataxia	abnormal motor capabilities/coordination/movement	2.42E-14
312	skeletal system development	complete perinatal lethality	abnormal long bone morphology	2.63E-14
313	sensory perception of smell	abnormal olfactory system physiology	abnormal odor adaptation	3.34E-14
314	retinol metabolic process	abnormal retinol metabolism	abnormal ethanol metabolism	3.34E-14
315	parturition	abnormal parturition	abnormal nipple morphology	3.34E-14
316	behavioral response to ethanol	alcohol preference	increased alcohol consumption	3.34E-14
317	smooth muscle contraction	impaired contractility of urinary bladder detrusor smooth muscle	distended urinary bladder	3.34E-14
318	determination of left/right symmetry	abnormal primitive node morphology	abnormal embryonic cilium physiology	3.34E-14
319	inner ear morphogenesis	abnormal cochlear OHC efferent innervation pattern	abnormal cochlear IHC efferent innervation pattern	3.34E-14
320	inner ear morphogenesis	absent vestibular saccule	absent common crus	3.34E-14
321	inner ear morphogenesis	absent vestibular saccule	absent cochlear ganglion	3.34E-14
322	T cell receptor V(D)J recombination	abnormal T cell receptor beta chain V(D)J recombination	abnormal thymus corticomedullary boundary morphology	3.34E-14
323	synapse organization	abnormal synapse morphology	abnormal dendritic spine morphology	3.34E-14
324	mismatch repair	abnormal mismatch repair	intestinal adenocarcinoma	3.34E-14
325	social behavior	abnormal huddling behavior	abnormal social/conspecific interaction	3.34E-14
326	heart morphogenesis	abnormal ventricle papillary muscle morphology	cardiac interstitial fibrosis	3.34E-14
327	embryonic skeletal system morphogenesis	small malleus manubrium	abnormal nasal cavity morphology	3.34E-14
328	embryonic skeletal system morphogenesis	small malleus manubrium	abnormal tongue muscle morphology	3.34E-14
329	kidney development	abnormal glomerular capillary morphology	abnormal podocyte morphology	3.34E-14
330	negative regulation of cell proliferation	increased lactotroph cell number	increased circulating prolactin level	3.34E-14
331	spleen development	absent spleen	partial postnatal lethality	3.44E-14
332	somitogenesis	complete embryonic lethality during organogenesis	abnormal tail bud morphology	3.55E-14
333	pattern specification process	respiratory failure	rib fusion	3.91E-14
334	chorio-allantoic fusion	failure of chorioallantoic fusion	partial embryonic lethality during organogenesis	4.41E-14
335	inner ear morphogenesis	inner ear cysts	abnormal membranous labyrinth morphology	5.00E-14
336	inner ear morphogenesis	abnormal vestibular saccular macula morphology	short endolymphatic duct	5.00E-14
337	enamel mineralization	abnormal ameloblast morphology	abnormal incisor color	5.00E-14
338	dorsal spinal cord development	absent vertebral pedicles	absent proximal rib	5.00E-14
339	cellular process	decreased mast cell degranulation	decreased mast cell protease storage	5.00E-14
340	cellular process	decreased mast cell degranulation	decreased mast cell histamine storage	5.00E-14
341	skin development	brittle hair	greasy coat	5.00E-14
342	skeletal system development	abnormal vertebral body development	abnormal intervertebral disk development	5.00E-14
343	aging	osteoporosis	premature death	5.13E-14
344	maternal process involved in female pregnancy	abnormal decidualization	impaired embryo implantation	5.56E-14
345	notochord development	truncated notochord	decreased vertebrae number	5.56E-14
346	embryonic skeletal system morphogenesis	abnormal nasal septum morphology	small malleus manubrium	5.56E-14
347	smooth muscle contraction	impaired contractility of urinary bladder detrusor smooth muscle	abnormal urinary bladder morphology	5.56E-14
348	neural crest cell development	small zygomatic bone	abnormal mouth morphology	5.56E-14
349	head development	otocephaly	cyclopia	5.56E-14
350	branching involved in prostate gland morphogenesis	abnormal palatine gland morphology	small prostate gland anterior lobe	5.56E-14
351	branching involved in prostate gland morphogenesis	decreased ductal branching in the coagulating gland	small prostate gland anterior lobe	5.56E-14
352	ureteric bud development	bifid ureter	abnormal Wolffian duct morphology	5.56E-14
353	pattern specification process	abnormal posterior semicircular canal morphology	absent endolymphatic duct	5.56E-14
354	metabolic process	carpoptosis	increased motor neuron number	5.56E-14
355	kidney development	duplex kidney	abnormal Wolffian duct morphology	5.56E-14
356	organ morphogenesis	increased number of Howell-Jolly bodies	abnormal vocalization	5.56E-14
357	angiogenesis	abnormal angiogenesis	complete lethality throughout fetal growth and development	5.71E-14
358	spermatogenesis	premature death	abnormal sperm flagellum morphology	7.05E-14
359	branching involved in prostate gland morphogenesis	decreased prostate gland duct number	abnormal palatine gland morphology	8.33E-14
360	branching involved in prostate gland morphogenesis	decreased prostate gland duct number	decreased ductal branching in the coagulating gland	8.33E-14
361	branching involved in prostate gland morphogenesis	decreased prostate gland duct number	abnormal bulbourethral gland morphology	8.33E-14
362	ureteric bud development	abnormal ureter development	dilated ureter	8.33E-14
363	lymph node development	decreased Peyer's patch number	abnormal Peyer's patch follicle morphology	8.33E-14
364	adenohypophysis development	decreased somatotroph cell number	decreased lactotroph cell number	8.33E-14
365	adenohypophysis development	decreased somatotroph cell number	abnormal pituitary secretion	8.33E-14
366	branching involved in prostate gland morphogenesis	prostate gland epithelial hyperplasia	abnormal palatine gland morphology	8.33E-14
367	branching involved in prostate gland morphogenesis	prostate gland epithelial hyperplasia	decreased ductal branching in the coagulating gland	8.33E-14
368	branching involved in prostate gland morphogenesis	prostate gland epithelial hyperplasia	abnormal bulbourethral gland morphology	8.33E-14
369	inner ear morphogenesis	abnormal vestibular hair cell stereociliary bundle morphology	decreased inner hair cell stereocilia number	8.33E-14
370	head development	otocephaly	absent mandible	8.33E-14
371	adenohypophysis development	decreased prolactin level	decreased growth hormone level	8.33E-14
372	smooth muscle tissue development	impaired ureteric peristalsis	abnormal ureter development	8.33E-14
373	branching involved in prostate gland morphogenesis	abnormal bulbourethral gland morphology	reduced male mating frequency	8.33E-14
374	cellular copper ion homeostasis	decreased liver copper level	hypopigmentation	8.33E-14
375	ureteric bud development	abnormal ureteric bud tip morphology	abnormal ureteric bud morphology	8.33E-14
376	pancreas development	decreased pancreatic acinar cell number	pancreatic islet hyperplasia	8.33E-14
377	middle ear morphogenesis	abnormal auditory tube	abnormal distortion product otoacoustic emission	8.33E-14
378	metanephros development	rudimentary Wolffian ducts	absent ureteric bud	8.33E-14
379	metanephros development	rudimentary Wolffian ducts	abnormal mesonephros morphology	8.33E-14
380	regulation of cell proliferation	absent hippocampal fimbria	absent hippocampal commissure	8.33E-14
381	axon guidance	abnormal anterior commissure pars posterior morphology	abnormal anterior commissure morphology	8.33E-14
382	axon guidance	abnormal anterior commissure pars anterior morphology	abnormal anterior commissure morphology	8.33E-14
383	pattern specification process	abnormal posterior semicircular canal morphology	abnormal otic vesicle development	8.33E-14
384	kidney development	duplex kidney	abnormal mesonephros morphology	8.33E-14
385	forebrain development	complete neonatal lethality	abnormal corpus callosum morphology	8.53E-14
386	somitogenesis	complete neonatal lethality	rib bifurcation	8.53E-14
387	determination of left/right symmetry	premature death	situs inversus	9.40E-14
388	spermatogenesis	azoospermia	asthenozoospermia	1.00E-13
389	sperm mitochondrion organization	abnormal sperm mitochondrial sheath morphology	abnormal sperm midpiece morphology	1.00E-13
390	sperm mitochondrion organization	abnormal sperm mitochondrial sheath morphology	abnormal sperm principal piece morphology	1.00E-13
391	establishment of skin barrier	abnormal epidermal lamellar body morphology	abnormal skin development	1.00E-13
392	hindlimb morphogenesis	absent patella	abnormal patella morphology	1.00E-13
393	muscle cell homeostasis	progressive muscle weakness	increased skeletal muscle glycogen level	1.00E-13
394	odontogenesis of dentin-containing tooth	decreased molar number	short incisors	1.00E-13
395	pancreas development	decreased pancreatic beta cell mass	abnormal pancreatic beta cell differentiation	1.00E-13
396	skin development	acanthosis	brittle hair	1.00E-13
397	skin development	acanthosis	greasy coat	1.00E-13
398	determination of left/right symmetry	abnormal direction of embryo turning	mesocardia	1.00E-13
399	neuromuscular process controlling balance	absent organ of Corti supporting cells	absent cochlear hair cell stereocilia	1.00E-13
400	inner ear morphogenesis	inner ear cysts	absent vestibular saccule	1.00E-13
401	inner ear morphogenesis	abnormal vestibular saccular macula morphology	absent vestibular saccule	1.00E-13
402	mating behavior; sex discrimination	abnormal mating preference	submission towards male mice	1.00E-13
403	regulation of bone mineralization	calcified joint	abnormal joint mobility	1.00E-13
404	peripheral nervous system development	absent trigeminal nerve connections to hindbrain	small petrosal ganglion	1.00E-13
405	peripheral nervous system development	absent trigeminal nerve connections to hindbrain	small nodose ganglion	1.00E-13
406	cartilage development	abnormal ilium morphology	small scapula	1.00E-13
407	somitogenesis	abnormal myotome morphology	abnormal intercostal muscle morphology	1.00E-13
408	negative regulation of cell proliferation	enlarged adenohypophysis	increased circulating prolactin level	1.00E-13
409	pituitary gland development	abnormal pituitary gland development	absent adenohypophysis	1.17E-13
410	acrosome assembly	abnormal acrosome morphology	absent acrosome	1.17E-13
411	acrosome assembly	abnormal acrosome morphology	arrest of spermiogenesis	1.17E-13
412	lymph node development	small Peyer's patches	abnormal Peyer's patch follicle morphology	1.17E-13
413	neural crest cell development	absent tympanic ring	small zygomatic bone	1.17E-13
414	negative regulation of apoptotic process	increased kidney apoptosis	increased kidney cell proliferation	1.17E-13
415	acrosome assembly	abnormal sperm nucleus morphology	absent acrosome	1.17E-13
416	pituitary gland development	absent Rathke's pouch	absent adenohypophysis	1.17E-13
417	pancreas development	abnormal pancreatic acinar cell morphology	absent pancreatic alpha cells	1.17E-13
418	facial nerve structural organization	absent facial nuclei	paralysis	1.17E-13
419	embryonic skeletal system morphogenesis	absent tympanic ring	small malleus manubrium	1.17E-13
420	photoreceptor cell maintenance	decreased aggression	absent sperm flagellum	1.17E-13
421	photoreceptor cell maintenance	decreased aggression	abnormal olfaction	1.17E-13
422	heart morphogenesis	abnormal ventricle papillary muscle morphology	thick ventricular wall	1.17E-13
423	skeletal system development	partial postnatal lethality	abnormal thoracic vertebrae morphology	1.42E-13
424	spermatogenesis	azoospermia	tremors	1.55E-13
425	lymph node development	absent Peyer's patches	absent cervical lymph nodes	1.56E-13
426	lymph node development	absent Peyer's patches	absent popliteal lymph nodes	1.56E-13
427	inner ear morphogenesis	decreased cochlear coiling	absent common crus	1.56E-13
428	inner ear morphogenesis	decreased cochlear coiling	absent cochlear ganglion	1.56E-13
429	acrosome assembly	globozoospermia	absent acrosome	1.56E-13
430	artery morphogenesis	abnormal fourth branchial arch artery morphology	aortic arch coarctation	1.56E-13
431	ureteric bud development	abnormal ureter morphology	dilated ureter	1.56E-13
432	social behavior	decreased prepulse inhibition	abnormal nest building behavior	1.56E-13
433	neural crest cell development	small zygomatic bone	abnormal palatine bone morphology	1.56E-13
434	smooth muscle tissue development	impaired ureteric peristalsis	abnormal ureter morphology	1.56E-13
435	artery morphogenesis	aortic arch coarctation	interrupted aortic arch	1.56E-13
436	embryonic skeletal system morphogenesis	small malleus manubrium	abnormal palatine bone morphology	1.56E-13
437	anterior/posterior pattern specification	abnormal rib-sternum attachment	postnatal growth retardation	1.62E-13
438	odontogenesis of dentin-containing tooth	small molars	decreased molar number	1.67E-13
439	lymph node development	absent spleen marginal zone	abnormal metallophilic macrophage morphology	1.67E-13
440	odontogenesis of dentin-containing tooth	decreased molar number	abnormal molar crown morphology	1.67E-13
441	lymph node development	abnormal spleen periarteriolar lymphoid sheath morphology	abnormal metallophilic macrophage morphology	1.67E-13
442	spleen development	absent spleen marginal zone	abnormal jejunum morphology	1.67E-13
443	establishment of skin barrier	abnormal skin development	tight skin	1.67E-13
444	epithelial tube branching involved in lung morphogenesis	absent forelimb	absent limbs	1.67E-13
445	adipose tissue development	abnormal adipose tissue morphology	abnormal fat cell morphology	1.67E-13
446	thymus development	abnormal erythroid progenitor cell morphology	abnormal common myeloid progenitor cell morphology	1.67E-13
447	skeletal system morphogenesis	abnormal rib-vertebral column attachment	loose skin	1.67E-13
448	skeletal system development	short metacarpal bones	brachyphalangia	1.67E-13
449	kidney development	decreased renal glomerular filtration rate	polydipsia	1.67E-13
450	cell proliferation	increased cellular sensitivity to oxidative stress	increased cellular sensitivity to hydrogen peroxide	1.67E-13
451	lung development	impaired branching involved in respiratory bronchiole morphogenesis	dilated respiratory conducting tubes	1.67E-13
452	organ morphogenesis	macrocytosis	abnormal vocalization	1.67E-13
453	anterior/posterior pattern specification	abnormal rib-sternum attachment	premature death	1.94E-13
454	anterior/posterior pattern specification	thoracic vertebral transformation	postnatal growth retardation	2.00E-13
455	anterior/posterior pattern specification	lumbar vertebral transformation	asymmetric rib attachment	2.00E-13
456	cartilage development	short maxilla	abnormal serous gland morphology	2.00E-13
457	inner ear morphogenesis	abnormal cochlear hair cell morphology	abnormal cochlear IHC efferent innervation pattern	2.00E-13
458	skeletal muscle fiber development	abnormal muscle fiber morphology	clubfoot	2.00E-13
459	ureteric bud development	hydroureter	blind ureter	2.00E-13
460	ureteric bud development	hydroureter	ectopic ureter	2.00E-13
461	ureteric bud development	hydroureter	ectopic ureteric bud	2.00E-13
462	heart morphogenesis	heart left ventricle hypertrophy	abnormal ventricle papillary muscle morphology	2.00E-13
463	kidney development	hydroureter	duplex kidney	2.00E-13
464	organ morphogenesis	abnormal production of surfactant	abnormal surfactant secretion	2.00E-13
465	smooth muscle tissue development	impaired ureteric peristalsis	hydroureter	2.00E-13
466	cell death	gastric necrosis	disheveled coat	2.00E-13
467	cartilage development	abnormal pterygoid bone morphology	abnormal basisphenoid bone morphology	2.00E-13
468	inner ear morphogenesis	decreased inner hair cell stereocilia number	abnormal inner hair cell stereociliary bundle morphology	2.00E-13
469	ovarian follicle development	decreased uterus weight	uterus atrophy	2.00E-13
470	sympathetic nervous system development	small superior cervical ganglion	abnormal superior cervical ganglion morphology	2.00E-13
471	branching involved in prostate gland morphogenesis	abnormal prostate gland anterior lobe morphology	small prostate gland ventral lobe	2.00E-13
472	anterior/posterior pattern specification	sacral vertebral transformation	abnormal deltoid tuberosity morphology	2.00E-13
473	sperm motility	abnormal sperm principal piece morphology	abnormal sperm midpiece morphology	2.00E-13
474	inner ear development	stria vascularis degeneration	vestibular saccular macula degeneration	2.00E-13
475	neuromuscular process controlling balance	absent organ of Corti supporting cells	absent pillar cells	2.00E-13
476	neuromuscular process controlling balance	absent organ of Corti supporting cells	absent cochlear hair cells	2.00E-13
477	transforming growth factor beta receptor signaling pathway	abnormal pulmonary elastic fiber morphology	increased lung compliance	2.00E-13
478	hemopoiesis	increased spleen iron level	anisopoikilocytosis	2.00E-13
479	embryonic skeletal system morphogenesis	abnormal nasal cavity morphology	abnormal tongue muscle morphology	2.00E-13
480	inner ear morphogenesis	abnormal semicircular canal morphology	abnormal sulcus ampullaris morphology	2.50E-13
481	inner ear morphogenesis	abnormal cochlear sensory epithelium morphology	absent common crus	2.50E-13
482	inner ear morphogenesis	abnormal cochlear sensory epithelium morphology	absent cochlear ganglion	2.50E-13
483	metanephros development	abnormal metanephric mesenchyme morphology	rudimentary Wolffian ducts	2.50E-13
484	inner ear morphogenesis	small otic vesicle	absent common crus	2.50E-13
485	branching involved in prostate gland morphogenesis	abnormal prostate gland epithelium morphology	abnormal palatine gland morphology	2.50E-13
486	branching involved in prostate gland morphogenesis	abnormal prostate gland epithelium morphology	decreased ductal branching in the coagulating gland	2.50E-13
487	branching involved in prostate gland morphogenesis	abnormal prostate gland epithelium morphology	abnormal bulbourethral gland morphology	2.50E-13
488	pituitary gland development	abnormal pituitary diverticulum morphology	absent adenohypophysis	2.50E-13
489	cartilage development	micrognathia	bifurcated tongue	2.50E-13
490	post-embryonic retina morphogenesis in camera-type eye	abnormal retinal rod cell morphology	retinal photoreceptor degeneration	2.50E-13
491	branching involved in prostate gland morphogenesis	abnormal palatine gland morphology	abnormal prostate gland morphology	2.50E-13
492	branching involved in prostate gland morphogenesis	decreased ductal branching in the coagulating gland	abnormal prostate gland morphology	2.50E-13
493	social behavior	abnormal nest building behavior	decreased startle reflex	2.50E-13
494	cartilage development	bifurcated tongue	increased width of hypertrophic chondrocyte zone	2.50E-13
495	proximal/distal pattern formation	abnormal apical ectodermal ridge morphology	ectopic digits	2.50E-13
496	lymph node development	decreased Peyer's patch number	abnormal metallophilic macrophage morphology	2.50E-13
497	lymph node development	decreased Peyer's patch number	abnormal spleen marginal sinus morphology	2.50E-13
498	lymph node development	abnormal mesenteric lymph node morphology	abnormal metallophilic macrophage morphology	2.50E-13
499	spermatid development	kinked sperm flagellum	hairpin sperm flagellum	2.50E-13
500	brain development	abnormal cerebellar layer morphology	ectopic cerebellar granule cells	2.50E-13
501	brain development	abnormal cerebellar layer morphology	ectopic Purkinje cell	2.50E-13
502	kidney development	abnormal nephrogenic zone morphology	small metanephros	2.50E-13
503	inner ear morphogenesis	abnormal vestibular hair cell stereociliary bundle morphology	fused inner hair cell stereocilia	2.50E-13
504	platelet-derived growth factor receptor signaling pathway	decreased fibroblast cell migration	vascular smooth muscle cell hypoplasia	2.50E-13
505	leukocyte migration	abnormal metallophilic macrophage morphology	abnormal leukocyte migration	2.50E-13
506	B cell activation	decreased B-2 B cell number	decreased B-1 B cell number	2.50E-13
507	chorio-allantoic fusion	dilated allantois	abnormal epicardium morphology	2.50E-13
508	retina development in camera-type eye	abnormal retinal inner plexiform layer morphology	abnormal retinal ganglion layer morphology	2.50E-13
509	erythrocyte differentiation	increased erythrocyte protoporphyrin level	polychromatophilia	2.50E-13
510	metanephros development	absent metanephros	absent ureteric bud	2.50E-13
511	metanephros development	absent metanephros	abnormal mesonephros morphology	2.50E-13
512	ossification	abnormal appendicular skeleton morphology	chondrodystrophy	2.50E-13
513	cartilage development	abnormal ilium morphology	small thoracic cage	2.50E-13
514	forebrain development	thin cortical plate	abnormal cortical marginal zone morphology	2.50E-13
515	skeletal system development	short metacarpal bones	abnormal carpal bone morphology	2.50E-13
516	kidney development	ectopic testis	abnormal mesonephros morphology	2.50E-13
517	lactation	abnormal lactation	decreased body weight	2.53E-13
518	male gonad development	cryptorchism	abnormal gubernaculum morphology	3.05E-13
519	skeletal muscle fiber development	muscular atrophy	clubfoot	3.05E-13
520	skeletal muscle fiber development	abnormal muscle innervation	clubfoot	3.05E-13
521	branching involved in prostate gland morphogenesis	abnormal bulbourethral gland morphology	increased cell proliferation	3.05E-13
522	protein phosphorylation	exocrine pancreatic insufficiency	decreased pancreatic beta cell number	3.05E-13
523	regulation of cell proliferation	absent hippocampal fimbria	abnormal hippocampus development	3.05E-13
524	embryonic skeletal system morphogenesis	abnormal nasal septum morphology	absent malleus processus brevis	3.33E-13
525	embryonic skeletal system morphogenesis	abnormal nasal septum morphology	abnormal nasal cavity morphology	3.33E-13
526	embryonic skeletal system morphogenesis	abnormal nasal septum morphology	abnormal pterygoid process morphology	3.33E-13
527	embryonic skeletal system morphogenesis	abnormal nasal septum morphology	abnormal tongue muscle morphology	3.33E-13
528	inner ear morphogenesis	abnormal endolymphatic duct morphology	absent vestibular saccule	3.33E-13
529	keratinocyte differentiation	absent epidermis stratum granulosum	abnormal keratinocyte differentiation	3.33E-13
530	sensory perception of pain	hypoalgesia	abnormal nociception after inflammation	3.33E-13
531	auditory receptor cell differentiation	abnormal cochlear hair cell development	vestibular ganglion degeneration	3.33E-13
532	auditory receptor cell differentiation	abnormal cochlear hair cell development	abnormal cochlear outer hair cell morphology	3.33E-13
533	sperm motility	absent sperm head	short sperm flagellum	3.33E-13
534	sperm motility	abnormal sperm principal piece morphology	short sperm flagellum	3.33E-13
535	inner ear development	vestibular ganglion degeneration	abnormal crista ampullaris neuroepithelium morphology	3.33E-13
536	ovarian follicle development	thin uterus	abnormal uterus morphology	3.33E-13
537	ovarian follicle development	absent oocytes	oocyte degeneration	3.33E-13
538	ovarian follicle development	polyovular ovarian follicle	oocyte degeneration	3.33E-13
539	neuromuscular process controlling balance	absent organ of Corti supporting cells	vestibular ganglion degeneration	3.33E-13
540	lung development	small lung saccule	decreased mesenchymal cell proliferation involved in lung development	3.33E-13
541	saliva secretion	abnormal salivary gland physiology	decreased salivation	3.33E-13
542	anterior/posterior pattern specification	fusion of atlas and occipital bones	fusion of vertebral arches	3.33E-13
543	gland morphogenesis	spleen atrophy	abnormal small intestine crypts of Lieberkuhn morphology	3.33E-13
544	epithelial tube branching involved in lung morphogenesis	absent hindlimb	absent limbs	3.33E-13
545	sympathetic nervous system development	abnormal superior cervical ganglion morphology	blepharoptosis	3.33E-13
546	middle ear morphogenesis	abnormal vestibulocochlear nerve morphology	decreased tympanic ring size	3.33E-13
547	sperm motility	abnormal sperm midpiece morphology	short sperm flagellum	3.33E-13
548	pituitary gland development	abnormal pituitary gland development	absent pituitary gland	3.50E-13
549	pituitary gland development	abnormal pituitary gland development	abnormal pituitary infundibular stalk morphology	3.50E-13
550	thyroid gland development	abnormal thyroid gland development	abnormal thyroid gland morphology	3.50E-13
551	ovarian follicle development	increased circulating luteinizing hormone level	abnormal ovarian secretion	3.50E-13
552	ovarian follicle development	increased circulating luteinizing hormone level	increased follicle stimulating hormone level	3.50E-13
553	lymph node development	small Peyer's patches	abnormal metallophilic macrophage morphology	3.50E-13
554	sperm mitochondrion organization	abnormal sperm mitochondrial sheath morphology	abnormal sperm head morphology	3.50E-13
555	sperm mitochondrion organization	abnormal sperm mitochondrial sheath morphology	abnormal sperm nucleus morphology	3.50E-13
556	hindlimb morphogenesis	absent patella	abnormal tarsal bone morphology	3.50E-13
557	pituitary gland development	absent Rathke's pouch	absent pituitary gland	3.50E-13
558	dorsal spinal cord development	absent vertebral pedicles	fused dorsal root ganglion	3.50E-13
559	dorsal spinal cord development	absent proximal rib	fused dorsal root ganglion	3.50E-13
560	negative regulation of tumor necrosis factor production	increased circulating interferon-gamma level	increased circulating tumor necrosis factor level	3.50E-13
561	cellular defense response	increased susceptibility to infection	abnormal response to infection	3.50E-13
562	erythrocyte differentiation	increased erythrocyte protoporphyrin level	abnormal erythrocyte osmotic lysis	3.50E-13
563	erythrocyte differentiation	increased erythrocyte protoporphyrin level	anisocytosis	3.50E-13
564	determination of left/right symmetry	situs inversus	situs ambiguus	3.66E-13
565	middle ear morphogenesis	increased susceptibility to otitis media	abnormal auditory tube	3.66E-13
566	T cell receptor V(D)J recombination	abnormal T cell receptor beta chain V(D)J recombination	increased double-negative T cell number	3.66E-13
567	response to lipopolysaccharide	decreased susceptibility to endotoxin shock	decreased circulating interleukin-6 level	4.33E-13
568	positive regulation of T cell proliferation	increased length of allograft survival	decreased interferon-gamma secretion	4.33E-13
569	lymph node development	absent Peyer's patches	absent peripheral lymph nodes	4.67E-13
570	inner ear morphogenesis	abnormal crista ampullaris morphology	abnormal vestibular saccular macula morphology	4.67E-13
571	inner ear morphogenesis	decreased cochlear coiling	inner ear cysts	4.67E-13
572	hindlimb morphogenesis	absent patella	abnormal pelvic girdle bone morphology	4.67E-13
573	odontogenesis of dentin-containing tooth	decreased molar number	abnormal tooth morphology	4.67E-13
574	muscle cell homeostasis	cardiomyopathy	increased skeletal muscle glycogen level	4.67E-13
575	inner ear receptor cell differentiation	vestibular hair cell degeneration	absent cochlear hair cell stereocilia	4.67E-13
576	embryonic skeletal system morphogenesis	abnormal hyoid bone morphology	abnormal hyoid bone lesser horn morphology	4.67E-13
577	smooth muscle tissue development	abnormal ureter smooth muscle morphology	abnormal ureter morphology	4.67E-13
578	muscle cell homeostasis	increased skeletal muscle glycogen level	increased glycogen level	4.67E-13
579	thymus development	abnormal erythroid progenitor cell morphology	abnormal immune system organ morphology	4.67E-13
580	retina development in camera-type eye	abnormal retinal inner plexiform layer morphology	thin retinal inner nuclear layer	4.67E-13
581	homeostasis of number of cells within a tissue	abnormal CD4-positive T cell differentiation	abnormal immune system organ morphology	4.67E-13
582	embryonic skeletal system morphogenesis	abnormal hyoid bone lesser horn morphology	abnormal thyroid cartilage morphology	4.67E-13
583	kidney development	abnormal branching involved in ureteric bud morphogenesis	abnormal kidney medulla morphology	4.67E-13
584	branching involved in prostate gland morphogenesis	decreased prostate gland duct number	small prostate gland ventral lobe	5.00E-13
585	branching involved in prostate gland morphogenesis	decreased prostate gland duct number	abnormal prostate gland branching morphogenesis	5.00E-13
586	middle ear morphogenesis	abnormal external auditory canal morphology	abnormal vestibulocochlear nerve morphology	5.00E-13
587	middle ear morphogenesis	abnormal external auditory canal morphology	absent malleus processus brevis	5.00E-13
588	ovarian follicle development	decreased uterus weight	prolonged estrous cycle	5.00E-13
589	branching involved in prostate gland morphogenesis	abnormal prostate gland anterior lobe morphology	prostate gland epithelial hyperplasia	5.00E-13
590	ossification	small thoracic cavity	increased long bone epiphyseal plate size	5.00E-13
591	embryonic skeletal system morphogenesis	abnormal pterygoid process morphology	abnormal otic vesicle development	5.00E-13
592	embryonic skeletal system morphogenesis	abnormal pterygoid process morphology	abnormal alisphenoid bone morphology	5.00E-13
593	embryonic skeletal system morphogenesis	abnormal pterygoid process morphology	abnormal external auditory canal morphology	5.00E-13
594	brain development	coloboma	abnormal optic nerve innervation	5.00E-13
595	lung development	common atrium	abnormal extraocular muscle morphology	5.00E-13
596	negative regulation of inflammatory response	colitis	increased IgA level	5.00E-13
597	T cell differentiation in thymus	abnormal thymus corticomedullary boundary morphology	decreased single-positive T cell number	5.00E-13
598	ossification	increased long bone epiphyseal plate size	failure of palatal shelf elevation	5.00E-13
599	cartilage development	small scapula	small thoracic cage	5.00E-13
600	hemopoiesis	increased spleen iron level	abnormal erythrocyte physiology	5.00E-13
601	hemopoiesis	anisopoikilocytosis	abnormal erythrocyte physiology	5.00E-13
602	forebrain development	abnormal CNS glial cell morphology	abnormal anterior commissure morphology	5.00E-13
603	anterior/posterior pattern specification	increased rib number	xiphoid process foramen	5.05E-13
604	anterior/posterior pattern specification	increased rib number	asymmetric rib attachment	5.05E-13
605	anterior/posterior pattern specification	cervical vertebral transformation	asymmetric rib attachment	5.05E-13
606	inner ear morphogenesis	abnormal cochlea morphology	enlarged utricle	5.05E-13
607	spermatid development	abnormal spermiogenesis	Sertoli cell hypoplasia	5.05E-13
608	angiogenesis	abnormal capillary morphology	abnormal anterior cardinal vein morphology	5.05E-13
609	angiogenesis	abnormal capillary morphology	atretic vasculature	5.05E-13
610	striated muscle contraction	abnormal heart ventricle pressure	irregular heartbeat	5.05E-13
611	post-embryonic development	dilated cardiomyopathy	fatigue	5.05E-13
612	protein phosphorylation	exocrine pancreatic insufficiency	hyperglycemia	5.05E-13
613	inner ear morphogenesis	fusion of middle ear ossicles	abnormal middle ear ossicle morphology	5.05E-13
614	lymph node development	absent lymph nodes	abnormal common myeloid progenitor cell morphology	5.55E-13
615	mammary gland epithelial cell proliferation	abnormal mammary gland epithelium morphology	abnormal mammary gland physiology	5.55E-13
616	cilium morphogenesis	short sperm flagellum	abnormal respiratory motile cilium morphology	5.55E-13
617	auditory receptor cell differentiation	vestibular ganglion degeneration	abnormal cochlear outer hair cell morphology	5.55E-13
618	somitogenesis	abnormal vertebrae development	abnormal lumbar vertebrae morphology	5.55E-13
619	gastrulation	enlarged allantois	abnormal head mesenchyme morphology	5.55E-13
620	neural crest cell migration	abnormal neural crest cell migration	decreased neural crest cell number	5.82E-13
621	anterior/posterior pattern specification	abnormal sternebra morphology	abnormal arcus anterior morphology	5.82E-13
622	kidney development	abnormal renal glomerulus morphology	abnormal glomerular capillary morphology	5.82E-13
623	excretion	abnormal renal glomerulus morphology	mesangiolysis	5.82E-13
624	lymph node development	multifocal hepatic necrosis	lung inflammation	5.82E-13
625	somitogenesis	absent sclerotome	abnormal sternebra morphology	5.82E-13
626	heart morphogenesis	abnormal ventricle papillary muscle morphology	increased heart weight	5.82E-13
627	forebrain development	complete neonatal lethality	abnormal neuronal migration	5.96E-13
628	determination of left/right symmetry	dextrocardia	abnormal direction of embryo turning	6.00E-13
629	hindlimb morphogenesis	absent patella	abnormal fibula morphology	6.00E-13
630	proximal/distal pattern formation	abnormal hair follicle development	ectopic digits	6.00E-13
631	axonogenesis	abnormal sensory neuron innervation pattern	abnormal olfactory nerve morphology	6.00E-13
632	kidney development	hydroureter	ectopic testis	6.00E-13
633	neural tube closure	abnormal orientation of outer hair cell stereociliary bundles	craniorachischisis	6.00E-13
634	smooth muscle tissue development	abnormal ureter smooth muscle morphology	hydroureter	6.00E-13
635	bone morphogenesis	abnormal bone remodeling	abnormal long bone metaphysis morphology	6.00E-13
636	cell death	pancreas inflammation	disheveled coat	6.00E-13
637	cell death	salivary gland inflammation	disheveled coat	6.00E-13
638	hair follicle morphogenesis	absent hair follicle inner root sheath	epidermal hyperplasia	6.00E-13
639	inner ear morphogenesis	fused inner hair cell stereocilia	abnormal inner hair cell stereociliary bundle morphology	6.00E-13
640	anterior/posterior pattern specification	thoracic vertebral transformation	increased thoracic vertebrae number	6.66E-13
641	anterior/posterior pattern specification	thoracic vertebral transformation	asymmetric rib attachment	6.66E-13
642	inner ear morphogenesis	abnormal organ of Corti morphology	absent cochlear ganglion	6.66E-13
643	metabolic process	carpoptosis	abnormal neuromuscular synapse morphology	6.66E-13
644	anterior/posterior pattern specification	abnormal arcus anterior morphology	abnormal vertebral arch morphology	6.66E-13
645	acrosome assembly	abnormal acrosome morphology	coiled sperm flagellum	7.00E-13
646	ovarian follicle development	increased circulating luteinizing hormone level	abnormal testes secretion	7.00E-13
647	ovarian follicle development	decreased ovary weight	uterus atrophy	7.00E-13
648	spermatid development	abnormal sperm head morphology	abnormal sperm midpiece morphology	7.00E-13
649	sensory perception of pain	hypoalgesia	increased chemical nociceptive threshold	7.00E-13
650	sperm motility	absent sperm head	abnormal sperm axoneme morphology	7.00E-13
651	sperm motility	abnormal sperm principal piece morphology	abnormal sperm axoneme morphology	7.00E-13
652	adult walking behavior	muscle spasm	abnormal brain wave pattern	7.00E-13
653	embryonic skeletal system morphogenesis	absent tympanic ring	abnormal nasal cavity morphology	7.00E-13
654	embryonic skeletal system morphogenesis	absent tympanic ring	abnormal tongue muscle morphology	7.00E-13
655	spermatid development	abnormal sperm nucleus morphology	abnormal sperm midpiece morphology	7.00E-13
656	inner ear morphogenesis	absent stapes	abnormal vestibulocochlear nerve morphology	7.00E-13
657	negative regulation of isotype switching to IgE isotypes	increased activated T cell number	dermatitis	7.00E-13
658	positive regulation of interleukin-4 production	decreased interleukin-10 secretion	decreased interleukin-4 secretion	7.00E-13
659	regulation of angiogenesis	failure of vascular branching	abnormal vascular endothelial cell development	7.00E-13
660	negative regulation of growth of symbiont in host	increased susceptibility to bacterial infection induced morbidity/mortality	abnormal response to infection	7.00E-13
661	ossification	increased long bone epiphyseal plate size	bowed tibia	7.00E-13
662	heart morphogenesis	cardiac interstitial fibrosis	thick ventricular wall	7.00E-13
663	determination of left/right symmetry	abnormal extraocular muscle morphology	abnormal ventral body wall morphology	7.00E-13
664	ovarian follicle development	absent estrous cycle	abnormal ovarian secretion	7.49E-13
665	ovarian follicle development	absent estrous cycle	increased follicle stimulating hormone level	7.49E-13
666	inner ear morphogenesis	abnormal semicircular canal morphology	short endolymphatic duct	7.49E-13
667	inner ear morphogenesis	abnormal semicircular canal morphology	abnormal vestibular saccular macula morphology	7.49E-13
668	inner ear morphogenesis	abnormal cochlear sensory epithelium morphology	inner ear cysts	7.49E-13
669	inner ear morphogenesis	abnormal cochlear sensory epithelium morphology	abnormal vestibular saccular macula morphology	7.49E-13
670	inner ear morphogenesis	abnormal cochlear sensory epithelium morphology	abnormal membranous labyrinth morphology	7.49E-13
671	ovarian follicle development	increased circulating follicle stimulating hormone level	abnormal ovarian secretion	7.49E-13
672	ovarian follicle development	increased circulating follicle stimulating hormone level	increased follicle stimulating hormone level	7.49E-13
673	inner ear morphogenesis	small otic vesicle	inner ear cysts	7.49E-13
674	inner ear morphogenesis	small otic vesicle	abnormal membranous labyrinth morphology	7.49E-13
675	keratinization	hyperkeratosis	abnormal skin development	7.49E-13
676	skin development	hyperkeratosis	brittle hair	7.49E-13
677	skin development	hyperkeratosis	greasy coat	7.49E-13
678	pituitary gland development	abnormal pituitary diverticulum morphology	absent pituitary gland	7.49E-13
679	cartilage development	micrognathia	small pubis	7.49E-13
680	dorsal spinal cord development	absent vertebral pedicles	abnormal thoracic cage morphology	7.49E-13
681	dorsal spinal cord development	absent proximal rib	abnormal sclerotome morphology	7.49E-13
682	dorsal spinal cord development	absent proximal rib	abnormal thoracic cage morphology	7.49E-13
683	middle ear morphogenesis	gonial bone hypoplasia	abnormal tympanic ring morphology	7.49E-13
684	ossification	abnormal appendicular skeleton morphology	abnormal long bone hypertrophic chondrocyte zone	7.49E-13
685	cartilage development	small pubis	increased width of hypertrophic chondrocyte zone	7.49E-13
686	inner ear morphogenesis	absent inner ear	abnormal outer ear morphology	7.49E-13
687	cartilage development	abnormal Meckel's cartilage morphology	bifurcated tongue	7.54E-13
688	embryonic skeletal system morphogenesis	abnormal Meckel's cartilage morphology	small malleus manubrium	7.54E-13
689	facial nerve structural organization	absent facial nuclei	abnormal facial nerve morphology	7.54E-13
690	post-embryonic retina morphogenesis in camera-type eye	abnormal retinal rod cell morphology	abnormal rod electrophysiology	7.54E-13
691	branching involved in prostate gland morphogenesis	decreased prostate gland duct number	small prostate gland anterior lobe	8.33E-13
692	middle ear morphogenesis	abnormal external auditory canal morphology	decreased tympanic ring size	8.33E-13
693	response to cold	abnormal thermosensation	abnormal nociception after inflammation	8.33E-13
694	middle ear morphogenesis	conductive hearing loss	abnormal tympanic membrane morphology	8.33E-13
695	lymph node development	absent spleen marginal zone	decreased Peyer's patch number	8.33E-13
696	lymph node development	absent spleen marginal zone	abnormal leukocyte migration	8.33E-13
697	lymph node development	absent spleen marginal zone	abnormal mesenteric lymph node morphology	8.33E-13
698	lymph node development	decreased Peyer's patch number	abnormal spleen periarteriolar lymphoid sheath morphology	8.33E-13
699	lymph node development	abnormal mesenteric lymph node morphology	abnormal spleen periarteriolar lymphoid sheath morphology	8.33E-13
700	skin development	absent epidermis stratum corneum	abnormal keratinocyte differentiation	8.33E-13
701	embryonic skeletal system morphogenesis	abnormal nasal septum morphology	abnormal tympanic membrane morphology	8.33E-13
702	embryonic skeletal system morphogenesis	abnormal nasal septum morphology	abnormal external auditory canal morphology	8.33E-13
703	cilium morphogenesis	short sperm flagellum	sinus inflammation	8.33E-13
704	cilium morphogenesis	short sperm flagellum	abnormal respiratory motile cilium physiology	8.33E-13
705	keratinocyte differentiation	abnormal keratinocyte differentiation	shiny skin	8.33E-13
706	adenohypophysis development	decreased somatotroph cell number	small adenohypophysis	8.33E-13
707	branching involved in prostate gland morphogenesis	prostate gland epithelial hyperplasia	small prostate gland anterior lobe	8.33E-13
708	odontogenesis of dentin-containing tooth	abnormal molar crown morphology	abnormal enamel morphology	8.33E-13
709	ossification	decreased osteoclast cell number	increased diameter of long bones	8.33E-13
710	ossification	decreased osteoclast cell number	failure of tooth eruption	8.33E-13
711	skin development	abnormal epidermis stratum spinosum morphology	tight skin	8.33E-13
712	otic vesicle development	abnormal endolymphatic duct morphology	abnormal otic vesicle development	8.33E-13
713	head development	cyclopia	absent mandible	8.33E-13
714	chondrocyte development	abnormal epiphyseal plate morphology	increased diameter of long bones	8.33E-13
715	inner ear morphogenesis	abnormal inner ear morphology	absent common crus	8.48E-13
716	inner ear morphogenesis	abnormal inner ear morphology	dilated endolymphatic duct	8.48E-13
717	inner ear morphogenesis	abnormal inner ear morphology	absent cochlear ganglion	8.48E-13
718	cholesterol homeostasis	increased circulating cholesterol level	abnormal circulating LDL cholesterol level	8.48E-13
719	T cell receptor V(D)J recombination	abnormal T cell differentiation	abnormal T cell receptor beta chain V(D)J recombination	8.48E-13
720	inner ear morphogenesis	abnormal outer hair cell stereociliary bundle morphology	decreased inner hair cell stereocilia number	8.48E-13
721	smooth muscle tissue development	impaired ureteric peristalsis	hydronephrosis	8.48E-13
722	ureteric bud development	dilated ureter	hydronephrosis	8.48E-13
723	spleen development	absent spleen	abnormal jejunum morphology	9.16E-13
724	sperm mitochondrion organization	abnormal sperm mitochondrial sheath morphology	abnormal sperm flagellum morphology	9.16E-13
725	establishment of skin barrier	impaired skin barrier function	abnormal skin development	9.16E-13
726	mitochondrion morphogenesis	abnormal mitochondrion morphology	increased heart ventricle size	9.16E-13
727	determination of left/right symmetry	abnormal direction of embryo turning	absent spleen	9.16E-13
728	dorsal spinal cord development	absent vertebral pedicles	decreased rib number	9.16E-13
729	positive regulation of osteoblast proliferation	decreased osteoblast cell number	abnormal osteoblast physiology	9.16E-13
730	skeletal muscle fiber development	muscle hypoplasia	decreased skeletal muscle mass	9.16E-13
731	proximal/distal pattern formation	ectopic digits	abnormal autopod morphology	9.16E-13
732	axonogenesis	abnormal olfactory nerve morphology	small olfactory bulb	9.16E-13
733	skeletal system morphogenesis	abnormal rib-vertebral column attachment	decreased rib number	9.16E-13
734	middle ear morphogenesis	abnormal incus morphology	abnormal vestibulocochlear nerve morphology	9.33E-13
735	inner ear morphogenesis	abnormal crista ampullaris morphology	absent semicircular canals	9.33E-13
736	inner ear morphogenesis	decreased cochlear coiling	absent semicircular canals	9.33E-13
737	cellular iron ion homeostasis	abnormal iron level	abnormal embryonic erythropoiesis	9.33E-13
738	muscle cell homeostasis	progressive muscle weakness	increased glycogen level	9.33E-13
739	muscle cell homeostasis	progressive muscle weakness	cardiomyopathy	9.33E-13
740	acrosome assembly	globozoospermia	coiled sperm flagellum	9.33E-13
741	cochlea morphogenesis	decreased cochlear coiling	abnormal lateral semicircular canal morphology	9.33E-13
742	pancreas development	decreased pancreatic beta cell mass	small pancreatic islets	9.33E-13
743	pancreas development	small pancreatic islets	abnormal pancreatic alpha cell morphology	9.33E-13
744	middle ear morphogenesis	abnormal hyoid bone morphology	abnormal vestibulocochlear nerve morphology	9.33E-13
745	ossification	delayed endochondral bone ossification	increased long bone epiphyseal plate size	9.33E-13
746	skeletal system development	abnormal foramen magnum morphology	abnormal thyroid cartilage morphology	9.33E-13
747	transforming growth factor beta receptor signaling pathway	increased lung compliance	overexpanded pulmonary alveoli	9.33E-13
748	middle ear morphogenesis	abnormal vestibulocochlear nerve morphology	abnormal thyroid cartilage morphology	9.33E-13
749	ossification	increased long bone epiphyseal plate size	bowed radius	9.33E-13
750	embryonic skeletal system morphogenesis	abnormal nasal cavity morphology	abnormal palatine bone morphology	9.33E-13
751	embryonic skeletal system morphogenesis	abnormal tongue muscle morphology	abnormal palatine bone morphology	9.33E-13
752	middle ear morphogenesis	abnormal middle ear morphology	abnormal auditory tube	9.48E-13
753	photoreceptor cell maintenance	retinal degeneration	decreased aggression	9.48E-13
754	embryonic skeletal system morphogenesis	abnormal middle ear morphology	small malleus manubrium	9.48E-13
755	lung development	small lung	abnormal right lung morphology	1.05E-12
756	metanephros development	small kidney	streak gonad	1.05E-12
757	kidney development	small kidney	abnormal glomerular capillary morphology	1.05E-12
758	embryonic skeletal system morphogenesis	abnormal mandible morphology	small malleus manubrium	1.05E-12
759	heart morphogenesis	abnormal ventricle papillary muscle morphology	disorganized myocardium	1.05E-12
760	determination of left/right symmetry	situs inversus	right-sided stomach	1.10E-12
761	forebrain development	abnormal corpus callosum morphology	thin cortical plate	1.10E-12
762	middle ear morphogenesis	increased susceptibility to otitis media	abnormal round window morphology	1.10E-12
763	forebrain development	abnormal thalamus morphology	thin cortical plate	1.10E-12
764	skeletal system morphogenesis	curly tail	abnormal rib-vertebral column attachment	1.10E-12
765	neural tube closure	absent interparietal bone	shortened head	1.10E-12
766	facial nerve structural organization	absent facial nuclei	abnormal facial morphology	1.16E-12
767	thyroid gland development	abnormal thyroid gland development	small thyroid gland	1.17E-12
768	lymph node development	absent spleen marginal zone	small Peyer's patches	1.17E-12
769	embryonic skeletal system morphogenesis	abnormal nasal septum morphology	absent tympanic ring	1.17E-12
770	mammary gland epithelial cell proliferation	abnormal mammary gland epithelium morphology	abnormal mammary gland development	1.17E-12
771	neural crest cell development	absent tympanic ring	abnormal mouth morphology	1.17E-12
772	negative regulation of bone resorption	increased osteoclast cell number	abnormal skeleton physiology	1.17E-12
773	double-strand break repair	abnormal double-strand DNA break repair	absent ovarian follicles	1.17E-12
774	sensory perception of pain	increased chemical nociceptive threshold	abnormal nociception after inflammation	1.17E-12
775	ossification	decreased osteoclast cell number	small Peyer's patches	1.17E-12
776	somitogenesis	abnormal vertebrae development	fused dorsal root ganglion	1.17E-12
777	kidney development	increased circulating creatinine level	glomerulosclerosis	1.17E-12
778	negative regulation of cell proliferation	premature suture closure	abnormal cranial suture morphology	1.17E-12
779	mammary gland epithelial cell proliferation	abnormal mammary gland physiology	abnormal mammary gland development	1.17E-12
780	regulation of heart rate	increased mean systemic arterial blood pressure	increased heart rate	1.17E-12
781	spermatogenesis	short sperm flagellum	abnormal sperm axoneme morphology	1.17E-12
782	visual perception	paresis	paralysis	1.17E-12
783	determination of left/right symmetry	abnormal digestive system development	common atrioventricular valve	1.17E-12
784	anterior/posterior pattern specification	lumbar vertebral transformation	abnormal deltoid tuberosity morphology	1.20E-12
785	anterior/posterior pattern specification	lumbar vertebral transformation	abnormal sacral vertebrae morphology	1.20E-12
786	lung development	decreased lung weight	decreased mesenchymal cell proliferation involved in lung development	1.20E-12
787	ovarian follicle development	ovary cysts	polyovular ovarian follicle	1.20E-12
788	inner ear morphogenesis	abnormal cochlear hair cell morphology	abnormal cochlear hair cell development	1.20E-12
789	angiogenesis	abnormal vascular branching morphogenesis	spinal hemorrhage	1.20E-12
790	embryonic skeletal system morphogenesis	abnormal pterygoid process morphology	abnormal basisphenoid bone morphology	1.20E-12
791	ovarian follicle development	thin uterus	decreased circulating testosterone level	1.20E-12
792	heart morphogenesis	heart left ventricle hypertrophy	cardiac interstitial fibrosis	1.20E-12
793	transforming growth factor beta receptor signaling pathway	increased lung compliance	emphysema	1.20E-12
794	middle ear morphogenesis	absent malleus processus brevis	cervical vertebral fusion	1.20E-12
795	cartilage development	absent gonial bone	abnormal tibia morphology	1.20E-12
796	branching involved in prostate gland morphogenesis	decreased prostate gland duct number	reduced male mating frequency	1.25E-12
797	middle ear morphogenesis	abnormal external auditory canal morphology	small cranium	1.25E-12
798	ureteric bud development	abnormal ureter development	abnormal nephrogenic zone morphology	1.25E-12
799	lymph node development	decreased Peyer's patch number	abnormal leukocyte migration	1.25E-12
800	lymph node development	decreased Peyer's patch number	abnormal mesenteric lymph node morphology	1.25E-12
801	lymph node development	abnormal mesenteric lymph node morphology	abnormal leukocyte migration	1.25E-12
802	ovarian follicle development	decreased corpora lutea number	decreased ovulation rate	1.25E-12
803	branching involved in prostate gland morphogenesis	prostate gland epithelial hyperplasia	reduced male mating frequency	1.25E-12
804	metanephros development	abnormal nephrogenic zone morphology	increased metanephric mesenchyme apoptosis	1.25E-12
805	ossification	small thoracic cavity	failure of palatal shelf elevation	1.25E-12
806	ossification	failure of tooth eruption	increased diameter of long bones	1.25E-12
807	cilium morphogenesis	sinus inflammation	abnormal respiratory motile cilium physiology	1.25E-12
808	skeletal muscle tissue development	abnormal tongue morphology	decreased tongue size	1.25E-12
809	axon guidance	abnormal axon guidance	abnormal anterior commissure pars posterior morphology	1.28E-12
810	axon guidance	abnormal axon guidance	abnormal anterior commissure pars anterior morphology	1.28E-12
811	axon guidance	abnormal axon guidance	abnormal axon outgrowth	1.28E-12
812	spermatid development	small seminiferous tubules	Sertoli cell hypoplasia	1.28E-12
813	regulation of cell proliferation	absent hippocampal fimbria	abnormal neuronal migration	1.28E-12
814	lactation	abnormal lactation	abnormal mammary gland growth during lactation	1.30E-12
815	chorio-allantoic fusion	dilated allantois	abnormal cardiovascular system morphology	1.30E-12
816	embryonic forelimb morphogenesis	sirenomelia	oligodactyly	1.30E-12
817	forebrain development	abnormal hippocampal fimbria morphology	abnormal brain ventricle morphology	1.30E-12
818	anterior/posterior pattern specification	rib fusion	premature death	1.40E-12
819	metanephros development	abnormal kidney development	rudimentary Wolffian ducts	1.40E-12
820	skeletal muscle fiber development	abnormal nervous system morphology	clubfoot	1.40E-12
821	ovarian follicle development	absent estrous cycle	abnormal testes secretion	1.50E-12
822	ovarian follicle development	absent estrous cycle	delayed vaginal opening	1.50E-12
823	ovarian follicle development	absent estrous cycle	thin uterus	1.50E-12
824	ovarian follicle development	increased circulating follicle stimulating hormone level	abnormal testes secretion	1.50E-12
825	ovarian follicle development	increased circulating follicle stimulating hormone level	thin uterus	1.50E-12
826	inner ear morphogenesis	small otic vesicle	absent vestibular saccule	1.50E-12
827	inner ear morphogenesis	small otic vesicle	absent semicircular canals	1.50E-12
828	inner ear morphogenesis	small otic vesicle	abnormal otic capsule morphology	1.50E-12
829	cellular iron ion homeostasis	abnormal iron level	decreased mean corpuscular volume	1.50E-12
830	embryonic skeletal system morphogenesis	abnormal jaw morphology	abnormal pterygoid process morphology	1.50E-12
831	branching involved in prostate gland morphogenesis	abnormal prostate gland anterior lobe morphology	small seminal vesicle	1.50E-12
832	branching involved in prostate gland morphogenesis	abnormal prostate gland anterior lobe morphology	abnormal prostate gland epithelium morphology	1.50E-12
833	somitogenesis	absent tail	abnormal neural tube closure	1.50E-12
834	skeletal system development	abnormal foramen magnum morphology	abnormal sternum ossification	1.50E-12
835	regulation of bone mineralization	abnormal joint mobility	abnormal joint morphology	1.50E-12
836	branching involved in prostate gland morphogenesis	small prostate gland ventral lobe	small seminal vesicle	1.50E-12
837	negative regulation of growth of symbiont in host	increased susceptibility to bacterial infection induced morbidity/mortality	impaired macrophage phagocytosis	1.50E-12
838	anterior/posterior pattern specification	cervical vertebral transformation	abnormal odontoid process morphology	1.51E-12
839	determination of left/right symmetry	abnormal direction of heart looping	abnormal direction of embryo turning	1.51E-12
840	inner ear morphogenesis	abnormal cochlea morphology	abnormal common crus morphology	1.51E-12
841	inner ear morphogenesis	abnormal cochlea morphology	abnormal vestibular saccular macula morphology	1.51E-12
842	inner ear morphogenesis	abnormal cochlea morphology	abnormal membranous labyrinth morphology	1.51E-12
843	spermatid development	abnormal spermiogenesis	abnormal sperm mitochondrial sheath morphology	1.51E-12
844	glucose homeostasis	increased circulating glucose level	decreased energy expenditure	1.51E-12
845	anterior/posterior pattern specification	abnormal basioccipital bone morphology	abnormal exoccipital bone morphology	1.51E-12
846	mating behavior; sex discrimination	abnormal mating preference	abnormal nervous system electrophysiology	1.51E-12
847	embryonic skeletal system morphogenesis	abnormal basioccipital bone morphology	abnormal odontoid process morphology	1.51E-12
848	digestive tract development	abnormal jejunum morphology	abnormal small intestine morphology	1.51E-12
849	peripheral nervous system development	absent trigeminal nerve connections to hindbrain	irregular heartbeat	1.51E-12
850	positive regulation of T cell proliferation	decreased T cell proliferation	increased length of allograft survival	1.53E-12
851	neuromuscular process	impaired righting response	hypertonia	1.53E-12
852	lymph node development	absent Peyer's patches	absent spleen marginal zone	1.55E-12
853	middle ear morphogenesis	abnormal incus morphology	decreased tympanic ring size	1.55E-12
854	negative regulation of blood pressure	increased systemic arterial systolic blood pressure	increased systemic arterial blood pressure	1.55E-12
855	negative regulation of blood pressure	increased systemic arterial diastolic blood pressure	increased systemic arterial blood pressure	1.55E-12
856	embryonic skeletal system morphogenesis	abnormal nasal septum morphology	abnormal palatine bone morphology	1.55E-12
857	embryonic cranial skeleton morphogenesis	absent supraoccipital bone	abnormal palatal shelf fusion at midline	1.55E-12
858	ossification	decreased osteoclast cell number	osteopetrosis	1.55E-12
859	middle ear morphogenesis	abnormal hyoid bone morphology	decreased tympanic ring size	1.55E-12
860	thermoception	abnormal nociception after inflammation	abnormal neuron physiology	1.55E-12
861	neural crest cell development	abnormal mouth morphology	abnormal palatine bone morphology	1.55E-12
862	spermatogenesis	short sperm flagellum	dilated third ventricle	1.55E-12
863	thymus development	abnormal common myeloid progenitor cell morphology	abnormal immune system organ morphology	1.55E-12
864	response to DNA damage stimulus	spontaneous chromosome breakage	chromosome breakage	1.55E-12
865	angiogenesis	abnormal vitelline vascular remodeling	abnormal anterior cardinal vein morphology	1.66E-12
866	lymph node development	abnormal spleen morphology	absent cervical lymph nodes	1.66E-12
867	lymph node development	abnormal spleen morphology	absent popliteal lymph nodes	1.66E-12
868	acrosome assembly	teratozoospermia	absent acrosome	1.66E-12
869	skeletal system development	abnormal vertebral body morphology	abnormal compact bone morphology	1.75E-12
870	angiogenesis	abnormal vascular smooth muscle morphology	arteriovenous malformation	1.75E-12
871	embryonic skeletal system morphogenesis	abnormal cervical atlas morphology	abnormal odontoid process morphology	1.75E-12
872	dorsal spinal cord development	abnormal dorsal root ganglion morphology	absent vertebral pedicles	1.75E-12
873	dorsal spinal cord development	abnormal dorsal root ganglion morphology	absent proximal rib	1.75E-12
874	muscle contraction	decreased ventricle muscle contractility	increased heart ventricle size	1.75E-12
875	thymus development	abnormal erythroid progenitor cell morphology	lung inflammation	1.75E-12
876	middle ear morphogenesis	abnormal external auditory canal morphology	absent stapes	1.75E-12
877	lymph node development	abnormal mesenteric lymph node morphology	small Peyer's patches	1.75E-12
878	ovarian follicle development	decreased ovary weight	prolonged estrous cycle	1.75E-12
879	response to gamma radiation	increased cellular sensitivity to gamma-irradiation	decreased single-positive T cell number	1.75E-12
880	ossification	small thoracic cavity	bowed tibia	1.75E-12
881	ossification	failure of tooth eruption	small Peyer's patches	1.75E-12
882	spleen development	decreased Peyer's patch number	diarrhea	1.75E-12
883	cartilage development	bowed tibia	abnormal xiphoid process morphology	1.75E-12
884	ovarian follicle development	prolonged estrous cycle	early reproductive senescence	1.75E-12
885	adult locomotory behavior	myoclonus	neurodegeneration	1.75E-12
886	lung development	common atrium	abnormal ventral body wall morphology	1.75E-12
887	negative regulation of T cell proliferation	abnormal T-helper 1 physiology	increased interferon-gamma secretion	1.75E-12
888	ossification	increased diameter of long bones	small Peyer's patches	1.75E-12
889	ossification	failure of palatal shelf elevation	bowed tibia	1.75E-12
890	cholesterol homeostasis	abnormal circulating cholesterol level	increased fat cell size	1.75E-12
891	lung development	abnormal lung morphology	absent lung saccules	1.80E-12
892	inflammatory response	cachexia	gastric necrosis	1.80E-12
893	ovarian follicle development	absent mature ovarian follicles	thin uterus	1.83E-12
894	ovarian follicle development	absent mature ovarian follicles	decreased circulating progesterone level	1.83E-12
895	middle ear morphogenesis	abnormal malleus morphology	absent gonial bone	1.83E-12
896	forebrain development	abnormal embryonic/fetal subventricular zone morphology	small olfactory bulb	1.83E-12
897	sperm motility	absent sperm head	abnormal sperm flagellum morphology	1.83E-12
898	sperm motility	abnormal sperm principal piece morphology	abnormal sperm flagellum morphology	1.83E-12
899	embryonic skeletal system morphogenesis	abnormal pterygoid process morphology	abnormal malleus morphology	1.83E-12
900	heart morphogenesis	abnormal myocardial fiber morphology	abnormal ventricle papillary muscle morphology	1.94E-12
901	angiogenesis	abnormal dorsal aorta morphology	abnormal anterior cardinal vein morphology	1.94E-12
902	maternal process involved in female pregnancy	abnormal placenta development	impaired embryo implantation	1.94E-12
903	protein phosphorylation	exocrine pancreatic insufficiency	decreased circulating insulin level	1.94E-12
904	anterior/posterior pattern specification	vertebral transformation	abnormal exoccipital bone morphology	2.00E-12
905	inner ear morphogenesis	abnormal organ of Corti morphology	small vestibular ganglion	2.00E-12
906	inner ear morphogenesis	abnormal organ of Corti morphology	abnormal vestibular saccular macula morphology	2.00E-12
907	neuromuscular junction development	abnormal neuromuscular synapse morphology	abnormal miniature endplate potential	2.00E-12
908	odontogenesis of dentin-containing tooth	abnormal incisor morphology	decreased molar number	2.00E-12
909	liver development	liver hypoplasia	enlarged liver sinusoidal spaces	2.00E-12
910	skeletal system development	abnormal vertebral arch morphology	small vertebral body	2.00E-12
911	digestive tract development	abnormal intestine morphology	abnormal jejunum morphology	2.00E-12
912	in utero embryonic development	decreased cardiac muscle contractility	decreased left ventricle systolic pressure	2.00E-12
913	neuromuscular process controlling balance	abnormal organ of Corti morphology	absent cochlear hair cell stereocilia	2.00E-12
914	regulation of bone mineralization	calcified joint	abnormal cartilage morphology	2.00E-12
915	retina development in camera-type eye	abnormal retinal inner plexiform layer morphology	abnormal optic nerve morphology	2.00E-12
916	negative regulation of cell proliferation	increased renal cystadenoma incidence	liver hypoplasia	2.00E-12
917	anterior/posterior pattern specification	lumbar vertebral transformation	decreased caudal vertebrae number	2.00E-12
918	lung development	decreased lung weight	small lung saccule	2.00E-12
919	sperm motility	abnormal sperm physiology	impaired sperm capacitation	2.00E-12
920	embryonic skeletal system morphogenesis	abnormal nasal septum morphology	abnormal basisphenoid bone morphology	2.00E-12
921	keratinocyte differentiation	abnormal keratinocyte differentiation	epidermal hyperplasia	2.00E-12
922	female gonad development	decreased circulating testosterone level	Leydig cell hypoplasia	2.00E-12
923	ossification	decreased osteoclast cell number	increased bone mineral density	2.00E-12
924	auditory receptor cell stereocilium organization	abnormal orientation of outer hair cell stereociliary bundles	absent startle reflex	2.00E-12
925	inner ear development	abnormal inner hair cell stereociliary bundle morphology	absent startle reflex	2.00E-12
926	kidney development	hydroureter	abnormal Wolffian duct morphology	2.00E-12
927	gastrulation	enlarged allantois	abnormal axial mesoderm	2.00E-12
928	gastrulation	abnormal head mesenchyme morphology	abnormal axial mesoderm	2.00E-12
929	neuromuscular process	limb grasping	hypertonia	2.09E-12
930	determination of left/right symmetry	situs inversus	mesocardia	2.20E-12
931	determination of left/right symmetry	situs inversus	abnormal primitive node morphology	2.20E-12
932	blood coagulation	increased bleeding time	abnormal platelet physiology	2.20E-12
933	blood coagulation	abnormal blood coagulation	abnormal platelet dense granule number	2.20E-12
934	blood coagulation	abnormal blood coagulation	abnormal platelet physiology	2.20E-12
935	embryonic skeletal system morphogenesis	mandible hypoplasia	absent malleus processus brevis	2.20E-12
936	negative regulation of inflammatory response	enlarged lymph nodes	colitis	2.20E-12
937	somitogenesis	rib bifurcation	abnormal intercostal muscle morphology	2.20E-12
938	epithelial cilium movement	detached sperm flagellum	increased susceptibility to otitis media	2.20E-12
939	T cell receptor V(D)J recombination	abnormal thymus corticomedullary boundary morphology	increased double-negative T cell number	2.20E-12
940	negative regulation of inflammatory response	colitis	increased IgG1 level	2.20E-12
941	response to lipopolysaccharide	decreased susceptibility to bacterial infection induced morbidity/mortality	abnormal neutrophil physiology	2.20E-12
942	negative regulation of multicellular organism growth	increased body weight	increased body length	2.25E-12
943	skeletal system morphogenesis	decreased bone mineral density	decreased compact bone area	2.25E-12
944	social behavior	decreased brain size	increased aggression towards mice	2.25E-12
945	cartilage development	abnormal Meckel's cartilage morphology	small pubis	2.26E-12
946	lymph node development	increased leukocyte cell number	abnormal Peyer's patch morphology	2.26E-12
947	erythrocyte differentiation	reticulocytosis	increased erythrocyte protoporphyrin level	2.26E-12
948	hemoglobin metabolic process	spherocytosis	abnormal erythrocyte morphology	2.26E-12
949	hemoglobin metabolic process	increased mean corpuscular hemoglobin concentration	abnormal erythrocyte morphology	2.26E-12
950	kidney development	impaired branching involved in ureteric bud morphogenesis	abnormal branching involved in ureteric bud morphogenesis	2.26E-12
951	negative regulation of tumor necrosis factor production	increased circulating interferon-gamma level	increased leukocyte cell number	2.26E-12
952	lymph node development	absent Peyer's patches	abnormal mesenteric lymph node morphology	2.33E-12
953	lymph node development	absent Peyer's patches	decreased IgA level	2.33E-12
954	middle ear morphogenesis	abnormal external auditory canal morphology	abnormal thyroid cartilage morphology	2.33E-12
955	middle ear morphogenesis	abnormal external auditory canal morphology	abnormal hyoid bone morphology	2.33E-12
956	middle ear morphogenesis	abnormal incus morphology	small cranium	2.33E-12
957	response to cold	abnormal thermosensation	abnormal neuron physiology	2.33E-12
958	forebrain development	abnormal brain commissure morphology	abnormal third ventricle morphology	2.33E-12
959	branching involved in ureteric bud morphogenesis	abnormal ureteric bud morphology	decreased nephron number	2.33E-12
960	ossification	small thoracic cavity	delayed endochondral bone ossification	2.33E-12
961	ossification	small thoracic cavity	bowed radius	2.33E-12
962	ossification	delayed endochondral bone ossification	failure of palatal shelf elevation	2.33E-12
963	cartilage development	bowed radius	abnormal xiphoid process morphology	2.33E-12
964	embryonic skeletal system morphogenesis	abnormal hyoid bone morphology	decreased tongue size	2.33E-12
965	positive regulation of interleukin-2 biosynthetic process	decreased IgG2b level	decreased immunoglobulin level	2.33E-12
966	otic vesicle development	abnormal otic vesicle development	decreased cochlear coiling	2.33E-12
967	retina development in camera-type eye	abnormal retinal ganglion layer morphology	thin retinal inner nuclear layer	2.33E-12
968	cell-cell adhesion	vascular smooth muscle cell hypoplasia	abnormal cell adhesion	2.33E-12
969	middle ear morphogenesis	aphagia	abnormal palatal shelf fusion at midline	2.33E-12
970	ossification	failure of palatal shelf elevation	bowed radius	2.33E-12
971	kidney development	abnormal ureteric bud morphology	abnormal kidney medulla morphology	2.33E-12
972	memory	abnormal spatial learning	abnormal long term spatial reference memory	2.41E-12
973	spermatid development	abnormal spermatid morphology	Sertoli cell hypoplasia	2.41E-12
974	metabolic process	carpoptosis	kyphosis	2.41E-12
975	kidney development	duplex kidney	abnormal ovary morphology	2.41E-12
976	kidney development	increased kidney apoptosis	decreased kidney weight	2.45E-12
977	negative regulation of apoptotic process	increased kidney apoptosis	increased urine protein level	2.45E-12
978	spleen development	small Peyer's patches	diarrhea	2.45E-12
979	kidney development	abnormal renal tubule morphology	decreased kidney weight	2.45E-12
980	photoreceptor cell maintenance	absent sperm flagellum	abnormal olfaction	2.45E-12
981	anatomical structure formation involved in morphogenesis	absent amnion	absent primitive node	2.45E-12
982	ovarian follicle development	absent estrous cycle	abnormal uterus morphology	2.50E-12
983	skin development	hyperkeratosis	thick skin	2.50E-12
984	chondroitin sulfate metabolic process	axial skeleton hypoplasia	abnormal thoracic cage morphology	2.50E-12
985	chondroitin sulfate metabolic process	axial skeleton hypoplasia	disorganized long bone epiphyseal plate	2.50E-12
986	branching involved in prostate gland morphogenesis	abnormal prostate gland epithelium morphology	small prostate gland anterior lobe	2.50E-12
987	embryonic cranial skeleton morphogenesis	absent supraoccipital bone	small mandible	2.50E-12
988	ossification	decreased osteoclast cell number	decreased mature B cell number	2.50E-12
989	proximal/distal pattern formation	abnormal limb bone morphology	abnormal proximal-distal axis patterning	2.50E-12
990	collagen fibril organization	decreased skin tensile strength	abnormal dermal layer morphology	2.50E-12
991	liver development	increased atrioventricular cushion size	abnormal atrioventricular cushion morphology	2.50E-12
992	ovarian follicle development	impaired ovarian folliculogenesis	abnormal ovarian secretion	2.54E-12
993	ovarian follicle development	impaired ovarian folliculogenesis	increased follicle stimulating hormone level	2.54E-12
994	inner ear morphogenesis	abnormal inner ear morphology	abnormal common crus morphology	2.54E-12
995	inner ear morphogenesis	abnormal inner ear morphology	abnormal vestibular saccular macula morphology	2.54E-12
996	inner ear morphogenesis	abnormal inner ear morphology	abnormal membranous labyrinth morphology	2.54E-12
997	lung development	pulmonary hypoplasia	impaired branching involved in respiratory bronchiole morphogenesis	2.54E-12
998	inner ear development	cochlear hair cell degeneration	absent cochlear hair cell stereocilia	2.54E-12
999	kidney development	hydronephrosis	decreased renal glomerular filtration rate	2.54E-12
1000	kidney development	hydronephrosis	abnormal kidney arterial blood vessel morphology	2.54E-12
1001	inner ear morphogenesis	abnormal outer hair cell stereociliary bundle morphology	fused inner hair cell stereocilia	2.54E-12
1002	multicellular organism growth	obese	impaired olfaction	2.54E-12
1003	smooth muscle tissue development	abnormal ureter smooth muscle morphology	hydronephrosis	2.54E-12
1004	homeostasis of number of cells within a tissue	abnormal CD4-positive T cell differentiation	decreased double-positive T cell number	2.54E-12
1005	pattern specification process	absent inner ear vestibule	abnormal inner ear morphology	2.54E-12
1006	hemopoiesis	decreased erythrocyte cell number	increased spleen red pulp amount	2.57E-12
1007	respiratory gaseous exchange	atelectasis	abnormal surfactant secretion	2.57E-12
1008	T cell receptor V(D)J recombination	abnormal T cell receptor beta chain V(D)J recombination	thymus hypoplasia	2.57E-12
1009	protein phosphorylation	exocrine pancreatic insufficiency	impaired glucose tolerance	2.57E-12
1010	skin development	acanthosis	sparse hair	2.60E-12
1011	middle ear morphogenesis	abnormal middle ear morphology	gonial bone hypoplasia	2.84E-12
1012	middle ear morphogenesis	abnormal middle ear morphology	abnormal round window morphology	2.84E-12
1013	ovarian follicle development	absent corpus luteum	abnormal ovarian secretion	2.84E-12
1014	ovarian follicle development	absent corpus luteum	increased follicle stimulating hormone level	2.84E-12
1015	glucose homeostasis	insulin resistance	decreased energy expenditure	2.84E-12
1016	positive regulation of T cell differentiation	decreased CD4-positive T cell number	abnormal antigen presentation	2.84E-12
1017	inner ear morphogenesis	abnormal middle ear morphology	absent inner ear vestibule	2.84E-12
1018	middle ear morphogenesis	abnormal external auditory canal morphology	cervical vertebral fusion	3.00E-12
1019	proximal/distal pattern formation	abnormal apical ectodermal ridge morphology	abnormal hair follicle development	3.00E-12
1020	binding of sperm to zona pellucida	abnormal fertilization	impaired acrosome reaction	3.00E-12
1021	ossification	small thoracic cavity	abnormal fibula morphology	3.00E-12
1022	epidermis development	abnormal hair follicle development	absent eyelids	3.00E-12
1023	brain development	ectopic cerebellar granule cells	abnormal cerebellar granule layer	3.00E-12
1024	brain development	ectopic Purkinje cell	abnormal cerebellar granule layer	3.00E-12
1025	embryonic skeletal system morphogenesis	abnormal basisphenoid bone morphology	abnormal otic vesicle development	3.00E-12
1026	skeletal system development	short maxilla	osteoarthritis	3.00E-12
1027	kidney development	hydroureter	abnormal mesonephros morphology	3.00E-12
1028	hair follicle morphogenesis	decreased hair follicle number	thin skin	3.00E-12
1029	anterior/posterior pattern specification	increased rib number	abnormal deltoid tuberosity morphology	3.03E-12
1030	anterior/posterior pattern specification	increased rib number	abnormal sacral vertebrae morphology	3.03E-12
1031	anterior/posterior pattern specification	cervical vertebral transformation	sacral vertebral transformation	3.03E-12
1032	skeletal system development	abnormal long bone epiphyseal plate proliferative zone	abnormal thoracic cage shape	3.03E-12
1033	cochlea morphogenesis	abnormal cochlea morphology	abnormal lateral semicircular canal morphology	3.03E-12
1034	somitogenesis	failure of somite differentiation	abnormal basioccipital bone morphology	3.03E-12
1035	embryonic skeletal system morphogenesis	abnormal pterygoid process morphology	abnormal middle ear ossicle morphology	3.03E-12
1036	skeletal system development	abnormal foramen magnum morphology	abnormal spinal cord morphology	3.03E-12
1037	forebrain development	abnormal diencephalon morphology	abnormal hippocampal commissure morphology	3.03E-12
1038	forebrain development	abnormal diencephalon morphology	abnormal CNS glial cell morphology	3.03E-12
1039	regulation of insulin secretion	increased urine glucose level	hyperglycemia	3.03E-12
1040	mating behavior; sex discrimination	submission towards male mice	abnormal nervous system electrophysiology	3.03E-12
1041	gland morphogenesis	spleen atrophy	abnormal small intestine morphology	3.03E-12
1042	Wnt receptor signaling pathway	split notochord	abnormal foregut morphology	3.03E-12
1043	peripheral nervous system development	small petrosal ganglion	irregular heartbeat	3.03E-12
1044	peripheral nervous system development	small nodose ganglion	irregular heartbeat	3.03E-12
1045	hippocampus development	abnormal hippocampus development	abnormal hippocampus pyramidal cell layer	3.05E-12
1046	spleen development	absent spleen	absent spleen marginal zone	3.05E-12
1047	skeletal system development	short sternum	axial skeleton hypoplasia	3.05E-12
1048	double-strand break repair	abnormal double-strand DNA break repair	decreased oocyte number	3.05E-12
1049	adrenal gland development	absent adrenal gland	abnormal aortic arch morphology	3.05E-12
1050	embryonic cranial skeleton morphogenesis	absent supraoccipital bone	abnormal malleus morphology	3.05E-12
1051	skin development	decreased skin tensile strength	abnormal aorta morphology	3.05E-12
1052	neural tube closure	abnormal head morphology	spina bifida occulta	3.05E-12
1053	skeletal system morphogenesis	loose skin	abnormal spine curvature	3.05E-12
1054	skeletal system morphogenesis	loose skin	decreased rib number	3.05E-12
1055	hemopoiesis	decreased hematocrit	increased spleen red pulp amount	3.10E-12
1056	lung alveolus development	abnormal pulmonary alveolus morphology	abnormal pulmonary interalveolar septum morphology	3.10E-12
1057	angiogenesis	abnormal placental labyrinth vasculature morphology	abnormal anterior cardinal vein morphology	3.10E-12
1058	lung development	abnormal pulmonary alveolus morphology	small alveolar lamellar bodies	3.10E-12
1059	branching involved in ureteric bud morphogenesis	abnormal Mullerian duct morphology	cleft palate	3.10E-12
1060	organ morphogenesis	increased number of Howell-Jolly bodies	decreased hematocrit	3.10E-12
1061	determination of left/right symmetry	abnormal left-right axis patterning	absent embryonic cilia	3.16E-12
1062	neural tube closure	eyelids open at birth	absent interparietal bone	3.16E-12
1063	skeletal muscle tissue development	extremity edema	abnormal sternum morphology	3.16E-12
1064	middle ear morphogenesis	abnormal incus morphology	absent stapes	3.26E-12
1065	acrosome assembly	abnormal sperm nucleus morphology	globozoospermia	3.26E-12
1066	cochlea morphogenesis	decreased cochlear coiling	abnormal utricle morphology	3.26E-12
1067	middle ear morphogenesis	abnormal hyoid bone morphology	absent outer ear	3.26E-12
1068	ossification	osteopetrosis	small Peyer's patches	3.26E-12
1069	cartilage development	abnormal hyoid bone morphology	abnormal first branchial arch morphology	3.26E-12
1070	inner ear morphogenesis	absent stapes	abnormal thyroid cartilage morphology	3.26E-12
1071	heart looping	absent second branchial arch	abnormal vascular regression	3.26E-12
1072	anterior/posterior pattern specification	abnormal vertebrae morphology	asymmetric rib attachment	3.29E-12
1073	somitogenesis	abnormal vertebrae morphology	absent sclerotome	3.29E-12
1074	embryonic skeletal system morphogenesis	short snout	premaxilla hypoplasia	3.29E-12
1075	organ morphogenesis	short snout	increased number of Howell-Jolly bodies	3.29E-12
1076	forebrain development	abnormal telencephalon development	thin cortical plate	3.49E-12
1077	cell proliferation	abnormal cell cycle	increased cellular sensitivity to oxidative stress	3.49E-12
1078	neural crest cell migration	abnormal neural crest cell migration	abnormal neural crest cell morphology	3.49E-12
1079	embryonic skeletal system morphogenesis	abnormal rib-sternum attachment	abnormal pterygoid process morphology	3.49E-12
1080	sensory perception of pain	increased thermal nociceptive threshold	hypoalgesia	3.49E-12
1081	inner ear development	impaired swimming	abnormal crista ampullaris neuroepithelium morphology	3.49E-12
1082	inner ear development	impaired swimming	vestibular saccular macula degeneration	3.49E-12
1083	cartilage development	short tibia	absent gonial bone	3.49E-12
1084	skeletal system development	abnormal foramen magnum morphology	abnormal cervical atlas morphology	3.49E-12
1085	middle ear morphogenesis	absent malleus processus brevis	abnormal rib-sternum attachment	3.49E-12
1086	heart morphogenesis	cardiac interstitial fibrosis	increased heart weight	3.49E-12
1087	negative regulation of T cell proliferation	increased T cell proliferation	abnormal T-helper 2 physiology	3.66E-12
1088	middle ear morphogenesis	conductive hearing loss	increased susceptibility to otitis media	3.66E-12
1089	skin development	thick epidermis	abnormal keratinocyte differentiation	3.66E-12
1090	chondroitin sulfate metabolic process	axial skeleton hypoplasia	shortened head	3.66E-12
1091	skin development	decreased skin tensile strength	abnormal skin condition	3.66E-12
1092	skeletal system morphogenesis	curly tail	loose skin	3.66E-12
1093	skeletal system development	decreased compact bone thickness	decreased circulating phosphate level	3.66E-12
1094	negative regulation of apoptotic process	increased thymocyte apoptosis	increased double-negative T cell number	3.66E-12
1095	metanephros development	abnormal vein morphology	abnormal fetal atrioventricular canal morphology	3.66E-12
1096	response to DNA damage stimulus	spontaneous chromosome breakage	abnormal ovarian folliculogenesis	3.66E-12
1097	lung development	abnormal lung development	absent lung saccules	3.68E-12
1098	lung development	abnormal lung development	small alveolar lamellar bodies	3.68E-12
1099	branching involved in prostate gland morphogenesis	decreased prostate gland duct number	abnormal seminal vesicle morphology	3.75E-12
1100	branching involved in prostate gland morphogenesis	decreased prostate gland duct number	abnormal prostate gland morphology	3.75E-12
1101	branching involved in prostate gland morphogenesis	decreased prostate gland duct number	small seminal vesicle	3.75E-12
1102	middle ear morphogenesis	abnormal external auditory canal morphology	small ears	3.75E-12
1103	middle ear morphogenesis	abnormal external auditory canal morphology	abnormal stapes morphology	3.75E-12
1104	middle ear morphogenesis	abnormal stapes morphology	small cranium	3.75E-12
1105	metanephros development	abnormal metanephric mesenchyme morphology	abnormal mesonephros morphology	3.75E-12
1106	determination of left/right symmetry	right pulmonary isomerism	common atrium	3.75E-12
1107	ureteric bud development	abnormal ureter development	abnormal metanephric mesenchyme morphology	3.75E-12
1108	aging	osteoporosis	premature aging	3.75E-12
1109	hemopoiesis	decreased mean corpuscular volume	abnormal erythrocyte physiology	3.75E-12
1110	embryonic skeletal system morphogenesis	abnormal jaw morphology	abnormal external auditory canal morphology	3.75E-12
1111	outer ear morphogenesis	abnormal outer ear morphology	small cranium	3.75E-12
1112	branching involved in prostate gland morphogenesis	abnormal prostate gland epithelium morphology	reduced male mating frequency	3.75E-12
1113	ossification	small thoracic cavity	increased width of hypertrophic chondrocyte zone	3.75E-12
1114	ossification	failure of tooth eruption	decreased mature B cell number	3.75E-12
1115	palate development	micrognathia	abnormal nasal bone morphology	3.75E-12
1116	otic vesicle development	abnormal otic vesicle development	small otic vesicle	3.75E-12
1117	prostate gland growth	decreased seminal vesicle weight	abnormal seminal vesicle morphology	3.75E-12
1118	ossification	increased diameter of long bones	decreased mature B cell number	3.75E-12
1119	axon guidance	abnormal axon guidance	abnormal hippocampal fimbria morphology	3.84E-12
1120	neuron migration	abnormal neuronal migration	enlarged third ventricle	3.84E-12
1121	chorio-allantoic fusion	failure of chorioallantoic fusion	dilated allantois	3.84E-12
1122	forebrain development	abnormal neuronal migration	thin cortical plate	3.84E-12
1123	dorsal/ventral pattern formation	abnormal digit morphology	ectopic digits	3.84E-12
1124	ovarian follicle development	small seminiferous tubules	abnormal ovarian secretion	3.84E-12
1125	hippocampus development	abnormal axon guidance	abnormal Ammon gyrus morphology	3.84E-12
1126	skeletal system development	abnormal trabecular bone morphology	osteosclerosis	3.84E-12
1127	embryonic forelimb morphogenesis	sirenomelia	abnormal digit morphology	3.84E-12
1128	skeletal system development	short metacarpal bones	abnormal digit morphology	3.84E-12
1129	anterior/posterior pattern specification	abnormal rib morphology	asymmetric rib attachment	3.88E-12
1130	in utero embryonic development	abnormal visceral yolk sac morphology	abnormal parietal yolk sac morphology	3.88E-12
1131	mesoderm formation	abnormal visceral yolk sac morphology	abnormal embryo size	3.88E-12
1132	anterior/posterior pattern specification	thoracic vertebral transformation	fusion of atlas and occipital bones	3.99E-12
1133	anterior/posterior pattern specification	vertebral transformation	sacral vertebral transformation	3.99E-12
1134	inner ear morphogenesis	abnormal organ of Corti morphology	absent vestibular saccule	3.99E-12
1135	cartilage development	abnormal cartilage morphology	absent gonial bone	3.99E-12
1136	camera-type eye development	abnormal lens fiber morphology	abnormal iris morphology	3.99E-12
1137	auditory receptor cell differentiation	abnormal cochlear hair cell development	abnormal organ of Corti morphology	3.99E-12
1138	hemopoiesis	decreased platelet cell number	decreased splenocyte number	3.99E-12
1139	neuromuscular process controlling balance	abnormal organ of Corti morphology	absent pillar cells	3.99E-12
1140	neuromuscular process controlling balance	abnormal organ of Corti morphology	absent cochlear hair cells	3.99E-12
1141	negative regulation of cell proliferation	hepatic hemangioma	liver hypoplasia	3.99E-12
1142	negative regulation of cell proliferation	increased renal carcinoma incidence	liver hypoplasia	3.99E-12
1143	regulation of bone mineralization	abnormal joint mobility	abnormal cartilage morphology	3.99E-12
1144	Wnt receptor signaling pathway	split notochord	abnormal neural plate morphology	3.99E-12
1145	central nervous system development	abnormal optic nerve innervation	abnormal optic nerve morphology	3.99E-12
1146	embryonic skeletal system morphogenesis	small scapula	abnormal vertebral arch morphology	3.99E-12
1147	kidney development	increased kidney apoptosis	delayed kidney development	4.19E-12
1148	kidney development	increased kidney apoptosis	kidney failure	4.19E-12
1149	kidney development	delayed kidney development	decreased kidney weight	4.19E-12
1150	hindlimb morphogenesis	abnormal tibia morphology	abnormal tarsal bone morphology	4.19E-12
1151	ossification	increased bone mineral density	small Peyer's patches	4.19E-12
1152	spermatogenesis	anovulation	decreased circulating testosterone level	4.19E-12
1153	hindlimb morphogenesis	abnormal tarsal bone morphology	abnormal fibula morphology	4.19E-12
1154	palate development	abnormal palate morphology	abnormal frontal bone morphology	4.19E-12
1155	palate development	abnormal palate morphology	short maxilla	4.19E-12
1156	positive regulation of cell proliferation	abnormal cerebellar molecular layer	abnormal cerebellum development	4.19E-12
1157	glucose homeostasis	abnormal glucose homeostasis	hyperlipidemia	4.20E-12
1158	forebrain development	abnormal telencephalon morphology	thin cortical plate	4.20E-12
1159	kidney development	abnormal kidney development	abnormal branching involved in ureteric bud morphogenesis	4.20E-12
1160	metanephros development	abnormal kidney development	absent metanephros	4.20E-12
1161	skeletal system development	abnormal bone mineralization	abnormal compact bone morphology	4.20E-12
1162	brain development	abnormal cerebellar layer morphology	abnormal cerebellum morphology	4.20E-12
1163	axon guidance	abnormal hippocampal fimbria morphology	abnormal telencephalon morphology	4.20E-12
1164	lymph node development	absent lymph nodes	decreased bone marrow cell number	4.33E-12
1165	immune response	abnormal B cell physiology	abnormal spleen periarteriolar lymphoid sheath morphology	4.33E-12
1166	Schwann cell differentiation	abnormal Schwann cell morphology	abnormal myelination	4.33E-12
1167	somatic stem cell maintenance	decreased hematopoietic stem cell number	decreased bone marrow cell number	4.33E-12
1168	lymph node development	abnormal common myeloid progenitor cell morphology	decreased bone marrow cell number	4.33E-12
1169	lymph node development	absent Peyer's patches	abnormal immune system organ morphology	4.35E-12
1170	middle ear morphogenesis	abnormal incus morphology	lowered ear position	4.35E-12
1171	middle ear morphogenesis	abnormal incus morphology	abnormal thyroid cartilage morphology	4.35E-12
1172	middle ear morphogenesis	abnormal incus morphology	abnormal hyoid bone morphology	4.35E-12
1173	inner ear morphogenesis	abnormal crista ampullaris morphology	decreased cochlear coiling	4.35E-12
1174	muscle cell homeostasis	cardiomyopathy	increased glycogen level	4.35E-12
1175	blastocyst development	abnormal trophectoderm morphology	abnormal inner cell mass apoptosis	4.35E-12
1176	retinal rod cell development	abnormal rod electrophysiology	abnormal retinal outer nuclear layer morphology	4.52E-12
1177	cartilage development	abnormal Meckel's cartilage morphology	abnormal patella morphology	4.52E-12
1178	inner ear development	organ of Corti degeneration	vestibular saccular macula degeneration	4.52E-12
1179	embryonic skeletal system morphogenesis	abnormal Meckel's cartilage morphology	abnormal nasal cavity morphology	4.52E-12
1180	embryonic skeletal system morphogenesis	abnormal Meckel's cartilage morphology	abnormal tongue muscle morphology	4.52E-12
1181	kidney development	abnormal kidney blood vessel morphology	renal hypoplasia	4.52E-12
1182	cartilage development	abnormal long bone epiphysis morphology	disproportionate dwarf	4.52E-12
1183	pattern specification process	abnormal facial nerve morphology	abnormal otic capsule morphology	4.52E-12
1184	ovarian follicle development	absent mature ovarian follicles	prolonged estrous cycle	4.58E-12
1185	branching involved in prostate gland morphogenesis	decreased prostate gland duct number	increased cell proliferation	4.58E-12
1186	middle ear morphogenesis	abnormal malleus morphology	aphagia	4.58E-12
1187	proximal/distal pattern formation	abnormal apical ectodermal ridge morphology	abnormal autopod morphology	4.58E-12
1188	branching involved in prostate gland morphogenesis	prostate gland epithelial hyperplasia	increased cell proliferation	4.58E-12
1189	skeletal muscle tissue development	abnormal muscle development	decreased skeletal muscle mass	4.58E-12
1190	cartilage development	osteoarthritis	short nasal bone	4.58E-12
1191	skin development	abnormal epidermis stratum spinosum morphology	impaired skin barrier function	4.58E-12
1192	ovarian follicle development	prolonged estrous cycle	abnormal estrous cycle	4.58E-12
1193	embryonic skeletal system morphogenesis	abnormal malleus morphology	abnormal alisphenoid bone morphology	4.58E-12
1194	branching involved in prostate gland morphogenesis	reduced male mating frequency	increased cell proliferation	4.58E-12
1195	cartilage development	abnormal xiphoid process morphology	short sternum	4.58E-12
1196	regulation of cell proliferation	absent hippocampal commissure	abnormal hippocampus development	4.58E-12
1197	spleen development	small spleen	abnormal metallophilic macrophage morphology	4.59E-12
1198	spleen development	small spleen	abnormal jejunum morphology	4.59E-12
1199	erythrocyte differentiation	increased erythrocyte protoporphyrin level	decreased hemoglobin content	4.59E-12
1200	angiogenesis	abnormal vitelline vascular remodeling	arteriovenous malformation	4.98E-12
1201	spermatid development	teratozoospermia	hairpin sperm flagellum	4.98E-12
1202	lymph node development	abnormal spleen morphology	intermingled spleen red and white pulp	4.98E-12
1203	lymph node development	abnormal spleen morphology	absent peripheral lymph nodes	4.98E-12
1204	skeletal system development	domed cranium	premature endochondral bone ossification	4.98E-12
1205	liver development	abnormal hepatocyte morphology	decreased hepatocyte number	4.98E-12
1206	artery morphogenesis	ventricular septal defect	aortic arch coarctation	4.98E-12
1207	anterior/posterior pattern specification	increased rib number	decreased caudal vertebrae number	5.05E-12
1208	anterior/posterior pattern specification	increased rib number	abnormal cervical axis morphology	5.05E-12
1209	ovarian follicle development	abnormal ovarian follicle morphology	oocyte degeneration	5.05E-12
1210	kidney development	increased blood urea nitrogen level	glomerulosclerosis	5.05E-12
1211	middle ear morphogenesis	abnormal middle ear ossicle morphology	conductive hearing loss	5.05E-12
1212	hippocampus development	abnormal hippocampus pyramidal cell layer	abnormal cerebellar foliation	5.05E-12
1213	middle ear morphogenesis	conductive hearing loss	abnormal cochlea morphology	5.05E-12
1214	embryonic cranial skeleton morphogenesis	absent supraoccipital bone	abnormal middle ear ossicle morphology	5.05E-12
1215	spleen development	absent spleen marginal zone	abnormal small intestine morphology	5.05E-12
1216	skeletal system development	short femur	short fibula	5.05E-12
1217	adult walking behavior	motor neuron degeneration	hindlimb paralysis	5.05E-12
1218	skeletal system development	decreased circulating phosphate level	abnormal bone structure	5.05E-12
1219	ovarian follicle development	impaired ovarian folliculogenesis	abnormal testes secretion	5.09E-12
1220	ovarian follicle development	impaired ovarian folliculogenesis	thin uterus	5.09E-12
1221	inner ear morphogenesis	abnormal inner ear morphology	absent cochlear hair cells	5.09E-12
1222	inner ear morphogenesis	abnormal inner ear morphology	absent semicircular canals	5.09E-12
1223	lung development	pulmonary hypoplasia	abnormal pulmonary alveolus epithelial cell morphology	5.09E-12
1224	T cell receptor V(D)J recombination	abnormal T cell differentiation	abnormal thymus corticomedullary boundary morphology	5.09E-12
1225	detection of mechanical stimulus involved in sensory perception of sound	abnormal hair cell mechanoelectric transduction	cochlear inner hair cell degeneration	5.09E-12
1226	ovarian follicle development	absent estrous cycle	increased circulating testosterone level	5.24E-12
1227	determination of left/right symmetry	right pulmonary isomerism	common atrioventricular valve	5.24E-12
1228	determination of left/right symmetry	right pulmonary isomerism	abnormal ventral body wall morphology	5.24E-12
1229	dorsal spinal cord development	fused dorsal root ganglion	abnormal thoracic cage morphology	5.24E-12
1230	ossification	small Peyer's patches	decreased mature B cell number	5.24E-12
1231	lung development	abnormal lung morphology	abnormal type I pneumocyte morphology	5.40E-12
1232	cartilage development	short mandible	abnormal ilium morphology	5.40E-12
1233	positive regulation of osteoblast proliferation	abnormal bone ossification	decreased osteoblast cell number	5.40E-12
1234	inflammatory response	cachexia	pancreas inflammation	5.40E-12
1235	inflammatory response	cachexia	salivary gland inflammation	5.40E-12
1236	skin development	cachexia	brittle hair	5.40E-12
1237	skin development	cachexia	greasy coat	5.40E-12
1238	neural tube closure	short mandible	absent interparietal bone	5.40E-12
1239	skeletal muscle tissue development	extremity edema	short mandible	5.40E-12
1240	cartilage development	cleft secondary palate	abnormal pterygoid bone morphology	5.46E-12
1241	cartilage development	cleft secondary palate	bifurcated tongue	5.46E-12
1242	acrosome assembly	asthenozoospermia	absent acrosome	5.46E-12
1243	negative regulation of T cell proliferation	increased T cell proliferation	abnormal T-helper 1 physiology	5.49E-12
1244	determination of left/right symmetry	situs inversus	left pulmonary isomerism	5.49E-12
1245	learning	abnormal cued conditioning behavior	decreased anxiety-related response	5.49E-12
1246	learning	abnormal contextual conditioning behavior	decreased anxiety-related response	5.49E-12
1247	embryonic skeletal system morphogenesis	mandible hypoplasia	abnormal tympanic membrane morphology	5.49E-12
1248	forebrain development	abnormal corpus callosum morphology	absent hippocampal commissure	5.49E-12
1249	forebrain development	abnormal corpus callosum morphology	abnormal cortical marginal zone morphology	5.49E-12
1250	middle ear morphogenesis	increased susceptibility to otitis media	abnormal distortion product otoacoustic emission	5.49E-12
1251	skin development	thick epidermis	decreased hair follicle number	5.49E-12
1252	forebrain development	abnormal thalamus morphology	abnormal cortical marginal zone morphology	5.49E-12
1253	skeletal system development	decreased compact bone thickness	increased circulating alkaline phosphatase level	5.49E-12
1254	regulation of immune response	decreased IgA level	decreased IgM level	5.49E-12
1255	epidermis development	absent eyelids	small placenta	5.49E-12
1256	adult locomotory behavior	abnormal fear/anxiety-related behavior	abnormal cued conditioning behavior	5.49E-12
1257	lymph node development	absent Peyer's patches	abnormal spleen red pulp morphology	5.59E-12
1258	hindlimb morphogenesis	abnormal tibia morphology	abnormal pelvic girdle bone morphology	5.59E-12
1259	lung alveolus development	abnormal type II pneumocyte morphology	thick lung-associated mesenchyme	5.59E-12
1260	middle ear morphogenesis	abnormal middle ear morphology	abnormal vestibulocochlear nerve morphology	5.69E-12
1261	ovarian follicle development	absent corpus luteum	abnormal testes secretion	5.69E-12
1262	ovarian follicle development	absent corpus luteum	delayed vaginal opening	5.69E-12
1263	ovarian follicle development	absent corpus luteum	uterus atrophy	5.69E-12
1264	somitogenesis	kinked neural tube	absent tail	5.69E-12
1265	embryonic skeletal system morphogenesis	abnormal middle ear morphology	abnormal pterygoid process morphology	5.69E-12
1266	embryonic skeletal system morphogenesis	abnormal middle ear morphology	abnormal tongue muscle morphology	5.69E-12
1267	inner ear morphogenesis	absent cochlea	abnormal middle ear morphology	5.69E-12
1268	pattern specification process	abnormal otic capsule morphology	abnormal middle ear morphology	5.69E-12
1269	neural crest cell migration	abnormal neural crest cell migration	abnormal third branchial arch morphology	5.82E-12
1270	embryonic skeletal system morphogenesis	abnormal rib-sternum attachment	abnormal nasal septum morphology	5.82E-12
1271	kidney development	abnormal renal glomerulus morphology	kidney papillary atrophy	5.82E-12
1272	inner ear development	impaired swimming	vestibular ganglion degeneration	5.82E-12
1273	immune response	abnormal spleen periarteriolar lymphoid sheath morphology	abnormal T cell physiology	5.82E-12
1274	thymus development	abnormal common myeloid progenitor cell morphology	lung inflammation	5.82E-12
1275	angiogenesis	abnormal angiogenesis	arteriovenous malformation	5.83E-12
1276	cardiac muscle fiber development	abnormal myocardial fiber morphology	decreased left ventricle systolic pressure	5.83E-12
1277	negative regulation of cell proliferation	increased tumor incidence	increased renal cystadenoma incidence	5.83E-12
1278	retina development in camera-type eye	abnormal retina morphology	abnormal retinal inner plexiform layer morphology	5.83E-12
1279	mitochondrion morphogenesis	increased heart ventricle size	abnormal cardiovascular system physiology	5.83E-12
1280	ectoderm development	absent extraembryonic ectoderm	absent mesoderm	5.83E-12
1281	pattern specification process	rib fusion	absent vertebral pedicles	6.27E-12
1282	pattern specification process	rib fusion	absent proximal rib	6.27E-12
1283	determination of left/right symmetry	abnormal left-right axis patterning	mesocardia	6.32E-12
1284	determination of left/right symmetry	abnormal left-right axis patterning	abnormal primitive node morphology	6.32E-12
1285	lung development	small lung	decreased mesenchymal cell proliferation involved in lung development	6.32E-12
1286	inner ear development	cochlear ganglion degeneration	abnormal crista ampullaris neuroepithelium morphology	6.32E-12
1287	inner ear development	cochlear ganglion degeneration	vestibular saccular macula degeneration	6.32E-12
1288	embryonic skeletal system morphogenesis	abnormal mandible morphology	abnormal nasal cavity morphology	6.32E-12
1289	embryonic skeletal system morphogenesis	abnormal mandible morphology	abnormal tongue muscle morphology	6.32E-12
1290	neuromuscular process controlling balance	absent organ of Corti supporting cells	cochlear ganglion degeneration	6.32E-12
1291	skeletal system development	abnormal foramen magnum morphology	abnormal sternum morphology	6.32E-12
1292	ovarian follicle development	absent mature ovarian follicles	increased circulating luteinizing hormone level	6.41E-12
1293	spermatogenesis	abnormal sperm flagellum morphology	anovulation	6.41E-12
1294	sensory perception of smell	abnormal olfaction	abnormal olfactory epithelium morphology	6.41E-12
1295	synapsis	abnormal male meiosis	decreased mature ovarian follicle number	6.41E-12
1296	hair follicle morphogenesis	abnormal hair follicle morphology	abnormal keratinocyte morphology	6.41E-12
1297	pancreas development	abnormal pancreatic islet morphology	abnormal pancreatic acinar cell morphology	6.41E-12
1298	post-embryonic development	polycystic kidney	decreased renal glomerulus number	6.41E-12
1299	response to gamma radiation	increased cellular sensitivity to gamma-irradiation	arrested T cell differentiation	6.41E-12
1300	ovulation from ovarian follicle	abnormal estrous cycle	anovulation	6.41E-12
1301	embryonic skeletal system morphogenesis	absent tympanic ring	abnormal malleus morphology	6.41E-12
1302	dorsal spinal cord development	fused dorsal root ganglion	decreased rib number	6.41E-12
1303	respiratory gaseous exchange	apnea	abnormal brainstem morphology	6.41E-12
1304	angiogenesis	abnormal blood vessel morphology	abnormal anterior cardinal vein morphology	6.48E-12
1305	angiogenesis	abnormal blood vessel morphology	atretic vasculature	6.48E-12
1306	post-embryonic development	fatigue	pallor	6.48E-12
1307	immune response	abnormal B cell physiology	abnormal dendritic cell physiology	6.49E-12
1308	chorio-allantoic fusion	abnormal epicardium morphology	abnormal cardiovascular system morphology	6.49E-12
1309	anterior/posterior pattern specification	thoracic vertebral transformation	fusion of vertebral arches	6.65E-12
1310	anterior/posterior pattern specification	thoracic vertebral transformation	decreased caudal vertebrae number	6.65E-12
1311	anterior/posterior pattern specification	vertebral transformation	decreased caudal vertebrae number	6.65E-12
1312	spermatogenesis	abnormal Sertoli cell morphology	small epididymis	6.65E-12
1313	inner ear development	abnormal organ of Corti morphology	absent startle reflex	6.65E-12
1314	embryonic cranial skeleton morphogenesis	absent supraoccipital bone	abnormal cartilage morphology	6.65E-12
1315	spleen development	absent spleen marginal zone	abnormal intestine morphology	6.65E-12
1316	gastrulation	enlarged allantois	abnormal notochord morphology	6.65E-12
1317	gastrulation	abnormal head mesenchyme morphology	abnormal notochord morphology	6.65E-12
1318	ossification	decreased immature B cell number	abnormal long bone epiphyseal plate morphology	6.65E-12
1319	cartilage development	abnormal viscerocranium morphology	abnormal vertebral arch morphology	6.65E-12
1320	embryonic skeletal system morphogenesis	abnormal bone marrow cavity morphology	abnormal long bone epiphyseal plate morphology	6.65E-12
1321	metabolic process	increased motor neuron number	abnormal neuromuscular synapse morphology	6.65E-12
1322	ovarian follicle development	small ovary	abnormal ovarian secretion	6.74E-12
1323	ovarian follicle development	small ovary	increased follicle stimulating hormone level	6.74E-12
1324	locomotory behavior	abnormal motor capabilities/coordination/movement	neuronal intranuclear inclusions	6.74E-12
1325	skeletal system morphogenesis	short tail	abnormal rib-vertebral column attachment	6.74E-12
1326	neural tube closure	abnormal neurocranium morphology	absent interparietal bone	6.74E-12
1327	ossification	decreased bone mineral density	abnormal appendicular skeleton morphology	6.74E-12
1328	face morphogenesis	abnormal presphenoid bone morphology	abnormal neurocranium morphology	6.74E-12
1329	peripheral nervous system development	absent trigeminal nerve connections to hindbrain	enlarged heart	6.74E-12
1330	forebrain development	abnormal telencephalon development	abnormal embryonic/fetal subventricular zone morphology	6.98E-12
1331	skeletal system development	abnormal hindlimb morphology	abnormal patella morphology	6.98E-12
1332	embryonic viscerocranium morphogenesis	abnormal sphenoid bone morphology	abnormal craniofacial bone morphology	6.98E-12
1333	lymph node development	absent Peyer's patches	increased lymphocyte cell number	6.99E-12
1334	middle ear morphogenesis	abnormal incus morphology	abnormal outer ear morphology	6.99E-12
1335	middle ear morphogenesis	abnormal stapes morphology	lowered ear position	6.99E-12
1336	metanephros development	abnormal metanephric mesenchyme morphology	decreased nephron number	6.99E-12
1337	glycogen metabolic process	increased glycogen level	hepatic necrosis	6.99E-12
1338	glycogen metabolic process	increased glycogen level	decreased neutrophil cell number	6.99E-12
1339	blastocyst development	failure of embryo implantation	abnormal inner cell mass apoptosis	6.99E-12
1340	embryonic skeletal system morphogenesis	abnormal jaw morphology	abnormal hyoid bone morphology	6.99E-12
1341	proximal/distal pattern formation	abnormal limb bone morphology	abnormal pelvic girdle bone morphology	6.99E-12
1342	ossification	delayed endochondral bone ossification	abnormal limb bone morphology	6.99E-12
1343	ossification	osteopetrosis	decreased mature B cell number	6.99E-12
1344	skeletal system development	abnormal thyroid cartilage morphology	abnormal sternum ossification	6.99E-12
1345	skeletal system development	decreased body height	decreased long bone epiphyseal plate size	6.99E-12
1346	lung development	decreased lung weight	hypoxia	7.19E-12
1347	auditory receptor cell stereocilium organization	abnormal orientation of outer hair cell stereociliary bundles	abnormal cochlear hair cell morphology	7.19E-12
1348	axon guidance	abnormal trigeminal nerve morphology	abnormal spinal nerve morphology	7.19E-12
1349	inner ear development	abnormal inner hair cell stereociliary bundle morphology	abnormal orientation of outer hair cell stereociliary bundles	7.19E-12
1350	skeletal system development	abnormal frontal bone morphology	abnormal basisphenoid bone morphology	7.19E-12
1351	ovarian follicle development	abnormal ovary morphology	increased follicle stimulating hormone level	7.22E-12
1352	kidney development	ectopic testis	abnormal ovary morphology	7.22E-12
1353	neuromuscular process	tremors	hypertonia	7.31E-12
1354	lymph node development	increased leukocyte cell number	abnormal spleen periarteriolar lymphoid sheath morphology	7.54E-12
1355	hippocampus development	abnormal hippocampus pyramidal cell layer	increased neuron apoptosis	7.54E-12
1356	middle ear morphogenesis	conductive hearing loss	abnormal facial nerve morphology	7.54E-12
1357	vasculogenesis	internal hemorrhage	abnormal cardinal vein morphology	7.54E-12
1358	embryonic cranial skeleton morphogenesis	absent supraoccipital bone	abnormal Meckel's cartilage morphology	7.54E-12
1359	middle ear morphogenesis	abnormal facial nerve morphology	decreased tympanic ring size	7.54E-12
1360	anterior/posterior pattern specification	abnormal proximal-distal axis patterning	abnormal visceral endoderm morphology	7.54E-12
1361	camera-type eye morphogenesis	abnormal retinal layer morphology	abnormal lens morphology	7.54E-12
1362	ovarian follicle development	abnormal ovarian follicle morphology	decreased corpora lutea number	7.57E-12
1363	glucose homeostasis	hyperglycemia	increased circulating free fatty acid level	7.57E-12
1364	middle ear morphogenesis	abnormal external auditory canal morphology	abnormal middle ear ossicle morphology	7.57E-12
1365	cartilage development	short femur	chondrodystrophy	7.57E-12
1366	adult locomotory behavior	hindlimb paralysis	myoclonus	7.57E-12
1367	embryonic skeletal system morphogenesis	abnormal middle ear ossicle morphology	abnormal otic vesicle development	7.57E-12
1368	forebrain development	abnormal diencephalon morphology	abnormal anterior commissure morphology	7.57E-12
1369	spinal cord dorsal/ventral patterning	absent floor plate	abnormal spinal cord morphology	7.57E-12
1370	skeletal system development	increased circulating alkaline phosphatase level	abnormal bone structure	7.57E-12
1371	organ morphogenesis	abnormal small intestinal villus morphology	abnormal small intestine morphology	7.57E-12
1372	spermatogenesis	small seminiferous tubules	thin uterus	7.68E-12
1373	collagen fibril organization	abnormal chondrocyte morphology	abnormal long bone epiphysis morphology	7.68E-12
1374	ovarian follicle development	small seminiferous tubules	abnormal testes secretion	7.68E-12
1375	determination of left/right symmetry	distended pericardium	abnormal left-right axis symmetry of the somites	7.68E-12
1376	negative regulation of T cell proliferation	increased T cell proliferation	increased interferon-gamma secretion	7.69E-12
1377	spermatogenesis	abnormal seminiferous tubule epithelium morphology	anovulation	7.69E-12
1378	embryonic skeletal system morphogenesis	mandible hypoplasia	bowed tibia	7.69E-12
1379	negative regulation of bone resorption	increased osteoclast cell number	decreased compact bone thickness	7.69E-12
1380	response to gamma radiation	increased cellular sensitivity to gamma-irradiation	increased double-negative T cell number	7.69E-12
1381	middle ear morphogenesis	mandible hypoplasia	absent outer ear	7.69E-12
1382	spermatogenesis	oligozoospermia	decreased embryo size	7.69E-12
1383	lung development	atelectasis	impaired branching involved in terminal bronchiole morphogenesis	7.71E-12
1384	anterior/posterior pattern specification	abnormal axial skeleton morphology	abnormal exoccipital bone morphology	7.71E-12
1385	thymus development	thymus hypoplasia	abnormal erythroid progenitor cell morphology	7.71E-12
1386	pattern specification process	abnormal axial skeleton morphology	absent vertebral pedicles	7.71E-12
1387	pattern specification process	abnormal axial skeleton morphology	absent proximal rib	7.71E-12
1388	ossification	abnormal axial skeleton morphology	abnormal appendicular skeleton morphology	7.71E-12
1389	skeletal system morphogenesis	abnormal axial skeleton morphology	abnormal rib-vertebral column attachment	7.71E-12
1390	forebrain development	abnormal telencephalon morphology	abnormal CNS glial cell morphology	8.41E-12
1391	forebrain development	abnormal telencephalon morphology	abnormal embryonic/fetal subventricular zone morphology	8.41E-12
1392	locomotory behavior	abnormal cerebellar granule cell morphology	abnormal cerebellum morphology	8.41E-12
1393	ovarian follicle development	impaired ovarian folliculogenesis	small uterus	8.48E-12
1394	inner ear morphogenesis	abnormal inner ear morphology	absent otoliths	8.48E-12
1395	lung development	pulmonary hypoplasia	small lung saccule	8.48E-12
1396	auditory receptor cell stereocilium organization	abnormal outer hair cell stereociliary bundle morphology	abnormal cochlear outer hair cell morphology	8.48E-12
1397	inner ear development	cochlear hair cell degeneration	vestibular ganglion degeneration	8.48E-12
1398	maternal process involved in female pregnancy	abnormal decidualization	abnormal trophoblast layer morphology	8.48E-12
1399	maternal process involved in female pregnancy	abnormal decidualization	abnormal trophoblast giant cells	8.48E-12
1400	lymph node development	absent spleen marginal zone	decreased T cell number	8.48E-12
1401	neural tube closure	abnormal embryonic neuroepithelium morphology	spina bifida occulta	8.48E-12
1402	B cell differentiation	absent B cells	decreased T cell number	8.48E-12
1403	gastrulation	enlarged allantois	abnormal heart tube morphology	8.48E-12
1404	adenohypophysis development	decreased prolactin level	reduced male fertility	8.48E-12
1405	prostate gland growth	decreased testis weight	decreased prostate gland weight	8.48E-12
1406	spermatogenesis	abnormal sperm flagellum morphology	dilated third ventricle	8.54E-12
1407	middle ear morphogenesis	abnormal malleus morphology	abnormal palatal shelf fusion at midline	8.54E-12
1408	patterning of blood vessels	abnormal fourth branchial arch artery morphology	overriding aortic valve	8.54E-12
1409	germ cell development	decreased germ cell number	decreased oocyte number	8.54E-12
1410	mesoderm formation	disorganized embryonic tissue	absent allantois	8.54E-12
1411	organ morphogenesis	abnormal pancreas morphology	small pancreatic islets	8.54E-12
1412	anterior/posterior pattern specification	abnormal sternebra morphology	aphagia	8.73E-12
1413	cartilage development	abnormal sternebra morphology	abnormal xiphoid process morphology	8.73E-12
1414	neural plate morphogenesis	absent somites	abnormal endoderm development	8.73E-12
1415	lymph node development	decreased IgA level	abnormal humoral immune response	8.73E-12
1416	spermatogenesis	arrest of male meiosis	abnormal synaptonemal complex	8.76E-12
1417	head development	otocephaly	microphthalmia	8.79E-12
1418	metanephros development	abnormal metanephric mesenchyme morphology	kidney failure	8.98E-12
1419	embryonic skeletal system morphogenesis	abnormal jaw morphology	abnormal basisphenoid bone morphology	8.98E-12
1420	chondroitin sulfate metabolic process	disorganized long bone epiphyseal plate	short humerus	8.98E-12
1421	female gonad development	decreased circulating testosterone level	absent estrous cycle	8.98E-12
1422	bone morphogenesis	increased width of hypertrophic chondrocyte zone	abnormal long bone metaphysis morphology	8.98E-12
1423	ossification	increased bone mineral density	decreased mature B cell number	8.98E-12
1424	axonogenesis	axon degeneration	gliosis	8.98E-12
1425	neuromuscular process controlling balance	impaired balance	absent pillar cells	9.17E-12
1426	neuromuscular process controlling balance	impaired balance	absent organ of Corti supporting cells	9.17E-12
1427	establishment of skin barrier	abnormal epidermal lamellar body morphology	abnormal lipid homeostasis	9.17E-12
1428	adult walking behavior	impaired righting response	muscle spasm	9.17E-12
1429	gland morphogenesis	spleen atrophy	small spleen	9.17E-12
1430	lung development	abnormal pulmonary alveolus morphology	abnormal type I pneumocyte morphology	9.30E-12
1431	embryonic skeletal system morphogenesis	abnormal cranium morphology	abnormal hyoid bone lesser horn morphology	9.30E-12
1432	organ morphogenesis	macrocytosis	decreased hematocrit	9.30E-12
1433	ovarian follicle development	absent corpus luteum	abnormal uterus morphology	9.47E-12
1434	spermatogenesis	absent corpus luteum	Leydig cell hypoplasia	9.47E-12
1435	suckling behavior	no suckling reflex	absent gastric milk in neonates	9.47E-12
1436	gastrulation	enlarged allantois	abnormal primitive streak morphology	9.47E-12
1437	gastrulation	abnormal head mesenchyme morphology	abnormal primitive streak morphology	9.47E-12
1438	smooth muscle tissue development	respiratory distress	impaired ureteric peristalsis	9.74E-12
1439	anterior/posterior pattern specification	respiratory distress	abnormal arcus anterior morphology	9.74E-12
1440	organ morphogenesis	increased number of Howell-Jolly bodies	anemia	9.74E-12
1441	skeletal system development	abnormal vertebrae morphology	abnormal intervertebral disk development	9.86E-12
1442	middle ear morphogenesis	short snout	abnormal round window morphology	9.86E-12
1443	organ morphogenesis	short snout	macrocytosis	9.86E-12
1444	spermatid development	arrest of spermatogenesis	detached sperm flagellum	9.96E-12
1445	skeletal system development	domed cranium	abnormal thoracic cage shape	9.96E-12
1446	detection of mechanical stimulus involved in sensory perception of sound	abnormal hair cell mechanoelectric transduction	cochlear outer hair cell degeneration	9.96E-12
1447	cartilage development	abnormal cartilage morphology	osteoarthritis	9.98E-12
1448	spleen development	decreased Peyer's patch number	decreased lymphocyte cell number	9.98E-12
1449	brain development	coloboma	abnormal optic nerve morphology	9.98E-12
1450	middle ear morphogenesis	abnormal incus morphology	mandible hypoplasia	1.02E-11
1451	embryonic skeletal system morphogenesis	mandible hypoplasia	bowed radius	1.02E-11
1452	glycogen metabolic process	increased glycogen level	enlarged kidney	1.02E-11
1453	locomotory behavior	abnormal social investigation	short stride length	1.02E-11
1454	response to DNA damage stimulus	chromosome breakage	abnormal ovarian folliculogenesis	1.02E-11
1455	embryonic skeletal system morphogenesis	abnormal mandible morphology	abnormal nasal septum morphology	1.05E-11
1456	adult locomotory behavior	decreased vertical activity	increased dopamine level	1.05E-11
1457	auditory receptor cell differentiation	cochlear ganglion degeneration	abnormal cochlear outer hair cell morphology	1.05E-11
1458	embryonic cranial skeleton morphogenesis	absent supraoccipital bone	abnormal mandible morphology	1.05E-11
1459	skeletal system development	abnormal sternum morphology	small basisphenoid bone	1.05E-11
1460	central nervous system myelin maintenance	abnormal myelin sheath morphology	decreased vertical activity	1.05E-11
1461	acrosome assembly	abnormal acrosome morphology	abnormal spermiogenesis	1.06E-11
1462	kidney development	increased blood urea nitrogen level	increased kidney apoptosis	1.06E-11
1463	kidney development	increased blood urea nitrogen level	decreased kidney weight	1.06E-11
1464	adult locomotory behavior	hindlimb paralysis	neurodegeneration	1.06E-11
1465	response to gamma radiation	increased cellular sensitivity to gamma-irradiation	abnormal B cell differentiation	1.06E-11
1466	embryonic placenta development	absent chorion	abnormal chorion morphology	1.06E-11
1467	in utero embryonic development	abnormal anterior visceral endoderm morphology	abnormal primitive streak formation	1.06E-11
1468	cartilage development	short mandible	abnormal long bone epiphysis morphology	1.08E-11
1469	skin development	acanthosis	cachexia	1.08E-11
1470	ovarian follicle development	absent mature ovarian follicles	abnormal oocyte morphology	1.10E-11
1471	male gonad development	cryptorchism	decreased circulating testosterone level	1.10E-11
1472	hair follicle morphogenesis	abnormal hair follicle morphology	epidermal hyperplasia	1.10E-11
1473	hair follicle morphogenesis	abnormal hair follicle morphology	abnormal hair follicle development	1.10E-11
1474	skeletal system development	short radius	short sternum	1.10E-11
1475	skeletal system development	short sternum	short humerus	1.10E-11
1476	negative regulation of ossification	increased bone mineral density	abnormal osteoblast physiology	1.10E-11
1477	proximal/distal pattern formation	abnormal hair follicle development	abnormal autopod morphology	1.10E-11
1478	axonogenesis	abnormal sensory neuron innervation pattern	small olfactory bulb	1.10E-11
1479	positive regulation of cell proliferation	abnormal cerebellum development	abnormal cerebellum external granule cell layer morphology	1.10E-11
1480	middle ear morphogenesis	abnormal stapes morphology	abnormal outer ear morphology	1.12E-11
1481	aging	osteoporosis	decreased subcutaneous adipose tissue amount	1.12E-11
1482	outer ear morphogenesis	abnormal outer ear morphology	small ears	1.12E-11
1483	heart looping	abnormal blood circulation	small heart	1.12E-11
1484	cartilage development	micrognathia	increased width of hypertrophic chondrocyte zone	1.12E-11
1485	dorsal spinal cord development	abnormal sclerotome morphology	abnormal thoracic cage morphology	1.12E-11
1486	cartilage development	abnormal Meckel's cartilage morphology	abnormal xiphoid process morphology	1.13E-11
1487	middle ear morphogenesis	abnormal external auditory canal morphology	abnormal facial nerve morphology	1.13E-11
1488	lymph node development	increased leukocyte cell number	decreased Peyer's patch number	1.13E-11
1489	metanephros development	renal hypoplasia	abnormal nephrogenic zone morphology	1.13E-11
1490	hemopoiesis	reticulocytosis	abnormal erythrocyte physiology	1.13E-11
1491	skeletal system development	abnormal thoracic vertebrae morphology	abnormal rib development	1.13E-11
1492	branching involved in ureteric bud morphogenesis	abnormal ureteric bud morphology	renal hypoplasia	1.13E-11
1493	branching involved in ureteric bud morphogenesis	renal hypoplasia	abnormal ureter development	1.13E-11
1494	blood vessel maturation	abnormal mesenchyme morphology	internal hemorrhage	1.13E-11
1495	epidermis development	absent eyelids	decreased trophoblast giant cell number	1.13E-11
1496	cholesterol homeostasis	abnormal circulating cholesterol level	increased circulating leptin level	1.13E-11
1497	forebrain development	abnormal telencephalon development	abnormal optic vesicle formation	1.16E-11
1498	cell proliferation	abnormal cell cycle	increased cellular sensitivity to hydrogen peroxide	1.16E-11
1499	anterior/posterior pattern specification	decreased caudal vertebrae number	abnormal hindlimb morphology	1.16E-11
1500	anterior/posterior pattern specification	abnormal rib morphology	abnormal exoccipital bone morphology	1.16E-11
1501	neuromuscular process controlling balance	deafness	absent cochlear hair cell stereocilia	1.16E-11
1502	skeletal muscle tissue development	edema	extremity edema	1.16E-11
1503	skeletal muscle tissue development	abnormal rib morphology	extremity edema	1.16E-11
1504	skeletal system morphogenesis	abnormal rib morphology	abnormal rib-vertebral column attachment	1.16E-11
1505	somitogenesis	abnormal rib morphology	abnormal myotome morphology	1.16E-11
1506	skeletal system morphogenesis	abnormal rib-vertebral column attachment	abnormal rostral-caudal axis patterning	1.16E-11
1507	negative regulation of cell proliferation	increased tumor incidence	hepatic hemangioma	1.17E-11
1508	negative regulation of cell proliferation	increased tumor incidence	increased renal carcinoma incidence	1.17E-11
1509	pancreas development	decreased pancreatic beta cell mass	decreased circulating insulin level	1.17E-11
1510	skeletal system development	abnormal foramen magnum morphology	abnormal forebrain development	1.17E-11
1511	regulation of insulin secretion	increased urine glucose level	decreased circulating insulin level	1.17E-11
1512	angiogenesis	abnormal vascular regression	abnormal myocardial trabeculae morphology	1.21E-11
1513	patterning of blood vessels	abnormal fourth branchial arch artery morphology	abnormal cardiovascular system morphology	1.21E-11
1514	anterior/posterior pattern specification	abnormal sternebra morphology	asymmetric rib-sternum attachment	1.22E-11
1515	anterior/posterior pattern specification	asymmetric rib-sternum attachment	abnormal cervical atlas morphology	1.22E-11
1516	in utero embryonic development	abnormal endoderm development	abnormal anterior visceral endoderm morphology	1.22E-11
1517	locomotory behavior	increased anxiety-related response	abnormal motor learning	1.22E-11
1518	germinal center formation	absent spleen germinal center	abnormal humoral immune response	1.22E-11
1519	dorsal spinal cord development	abnormal dorsal root ganglion morphology	fused dorsal root ganglion	1.22E-11
1520	inner ear morphogenesis	absent stapes	abnormal neural crest cell migration	1.22E-11
1521	angiogenesis	abnormal vitelline vasculature morphology	arteriovenous malformation	1.23E-11
1522	embryonic skeletal system morphogenesis	rib fusion	abnormal pterygoid process morphology	1.25E-11
1523	mesoderm development	abnormal mesoderm development	absent tail	1.25E-11
1524	somitogenesis	rib fusion	abnormal intercostal muscle morphology	1.25E-11
1525	ovarian follicle development	impaired ovarian folliculogenesis	decreased corpora lutea number	1.27E-11
1526	middle ear morphogenesis	abnormal external auditory canal morphology	abnormal inner ear morphology	1.27E-11
1527	branching involved in ureteric bud morphogenesis	hydronephrosis	dilated kidney collecting duct	1.27E-11
1528	ovarian follicle development	prolonged estrous cycle	obese	1.27E-11
1529	liver development	persistent truncus arteriosis	liver hemorrhage	1.27E-11
1530	neural plate morphogenesis	absent somites	abnormal embryonic neuroepithelium morphology	1.27E-11
1531	negative regulation of neuron apoptotic process	increased susceptibility to age-related hearing loss	cochlear inner hair cell degeneration	1.27E-11
1532	lymph node development	absent lymph nodes	extramedullary hematopoiesis	1.28E-11
1533	ovarian follicle development	small seminiferous tubules	small uterus	1.28E-11
1534	ossification	decreased osteoclast cell number	extramedullary hematopoiesis	1.28E-11
1535	proximal/distal pattern formation	abnormal proximal-distal axis patterning	abnormal chondrocyte morphology	1.28E-11
1536	heart morphogenesis	abnormal cardiovascular development	hydrops fetalis	1.28E-11
1537	skeletal system development	brachyphalangia	abnormal digit morphology	1.28E-11
1538	anterior/posterior pattern specification	partial neonatal lethality	abnormal arcus anterior morphology	1.29E-11
1539	determination of left/right symmetry	notochord degeneration	abnormal somite development	1.29E-11
1540	visual perception	abnormal brain morphology	loss of GABAergic neurons	1.29E-11
1541	ovarian follicle development	abnormal ovarian folliculogenesis	ovary cysts	1.32E-11
1542	embryonic skeletal system morphogenesis	mandible hypoplasia	abnormal basisphenoid bone morphology	1.32E-11
1543	hair follicle morphogenesis	abnormal hair growth	abnormal skin condition	1.32E-11
1544	epidermis development	abnormal hair follicle development	small placenta	1.32E-11
1545	neuromuscular junction development	abnormal diaphragm morphology	abnormal muscle fiber morphology	1.32E-11
1546	anterior/posterior pattern specification	disorganized extraembryonic tissue	abnormal embryonic-extraembryonic boundary morphology	1.32E-11
1547	ovarian follicle development	small ovary	abnormal testes secretion	1.35E-11
1548	ovarian follicle development	small ovary	thin uterus	1.35E-11
1549	camera-type eye development	cataracts	abnormal iris morphology	1.35E-11
1550	forebrain development	decreased brain size	abnormal embryonic/fetal subventricular zone morphology	1.35E-11
1551	somitogenesis	short tail	failure of somite differentiation	1.35E-11
1552	peripheral nervous system development	small petrosal ganglion	enlarged heart	1.35E-11
1553	peripheral nervous system development	small nodose ganglion	enlarged heart	1.35E-11
1554	ovarian follicle development	absent mature ovarian follicles	increased circulating follicle stimulating hormone level	1.37E-11
1555	middle ear morphogenesis	abnormal malleus morphology	abnormal tympanic ring morphology	1.37E-11
1556	spleen development	absent spleen	decreased body height	1.37E-11
1557	angiogenesis	decreased angiogenesis	abnormal vascular endothelial cell morphology	1.37E-11
1558	keratinocyte differentiation	abnormal epidermis stratum basale morphology	impaired skin barrier function	1.37E-11
1559	branching involved in prostate gland morphogenesis	abnormal prostate gland epithelium morphology	increased cell proliferation	1.37E-11
1560	female gonad development	abnormal female reproductive system morphology	increased circulating follicle stimulating hormone level	1.37E-11
1561	female gonad development	abnormal female reproductive system morphology	absent estrous cycle	1.37E-11
1562	ovulation from ovarian follicle	abnormal estrous cycle	increased circulating follicle stimulating hormone level	1.37E-11
1563	kidney development	decreased renal glomerulus number	abnormal metanephric mesenchyme morphology	1.37E-11
1564	post-embryonic development	small ears	decreased renal glomerulus number	1.37E-11
1565	dorsal spinal cord development	abnormal thoracic cage morphology	decreased rib number	1.37E-11
1566	anterior/posterior pattern specification	thoracic vertebral transformation	abnormal palate morphology	1.40E-11
1567	anterior/posterior pattern specification	vertebral transformation	abnormal supraoccipital bone morphology	1.40E-11
1568	lens development in camera-type eye	abnormal lens fiber morphology	corneal opacity	1.40E-11
1569	liver development	abnormal liver development	abnormal thyroid gland development	1.40E-11
1570	odontogenesis of dentin-containing tooth	abnormal incisor morphology	abnormal tooth development	1.40E-11
1571	embryonic placenta development	absent placental labyrinth	absent heartbeat	1.40E-11
1572	spleen development	small Peyer's patches	decreased lymphocyte cell number	1.40E-11
1573	in utero embryonic development	abnormal vasculogenesis	abnormal vascular endothelial cell development	1.40E-11
1574	embryonic skeletal system morphogenesis	abnormal bone mineralization	abnormal bone marrow cavity morphology	1.40E-11
1575	brain development	abnormal cerebellum morphology	abnormal respiratory motile cilium morphology	1.40E-11
1576	inner ear morphogenesis	abnormal cerebellum morphology	absent otoliths	1.40E-11
1577	cerebellum morphogenesis	abnormal midbrain-hindbrain boundary development	abnormal cerebellum morphology	1.40E-11
1578	middle ear morphogenesis	abnormal incus morphology	abnormal middle ear ossicle morphology	1.41E-11
1579	cartilage development	short femur	abnormal pelvic girdle bone morphology	1.41E-11
1580	forebrain development	abnormal brain commissure morphology	abnormal diencephalon morphology	1.41E-11
1581	positive regulation of T cell proliferation	decreased IgG1 level	decreased immunoglobulin level	1.41E-11
1582	fertilization	decreased germ cell number	abnormal spermiogenesis	1.41E-11
1583	skeletal system development	abnormal thyroid cartilage morphology	abnormal spinal cord morphology	1.41E-11
1584	middle ear morphogenesis	abnormal middle ear morphology	small cranium	1.42E-11
1585	middle ear morphogenesis	abnormal middle ear morphology	abnormal distortion product otoacoustic emission	1.42E-11
1586	determination of left/right symmetry	incomplete embryo turning	absent floor plate	1.42E-11
1587	kidney development	dilated renal tubules	dilated kidney collecting duct	1.42E-11
1588	eye development	abnormal lens epithelium morphology	small lens	1.42E-11
1589	liver development	abnormal liver morphology	decreased hepatocyte number	1.43E-11
1590	ovarian follicle development	abnormal ovary morphology	uterus atrophy	1.44E-11
1591	ovarian follicle development	abnormal ovary morphology	decreased uterus weight	1.44E-11
1592	determination of left/right symmetry	double outlet right ventricle	anomalous pulmonary venous connection	1.44E-11
1593	adult locomotory behavior	abnormal spatial learning	abnormal active avoidance behavior	1.44E-11
1594	sperm motility	absent sperm head	abnormal spermatid morphology	1.44E-11
1595	sperm motility	abnormal sperm principal piece morphology	abnormal spermatid morphology	1.44E-11
1596	cholesterol homeostasis	decreased circulating cholesterol level	decreased cholesterol level	1.53E-11
1597	spleen development	small spleen	abnormal spleen periarteriolar lymphoid sheath morphology	1.53E-11
1598	skeletal system development	abnormal skeleton morphology	small basisphenoid bone	1.53E-11
1599	central nervous system neuron differentiation	small trigeminal ganglion	impaired righting response	1.53E-11
1600	gland morphogenesis	abnormal small intestine crypts of Lieberkuhn morphology	small spleen	1.53E-11
1601	hemopoiesis	decreased erythrocyte cell number	decreased splenocyte number	1.54E-11
1602	lung development	atelectasis	abnormal pulmonary alveolus epithelial cell morphology	1.54E-11
1603	anterior/posterior pattern specification	abnormal axial skeleton morphology	sacral vertebral transformation	1.54E-11
1604	anterior/posterior pattern specification	abnormal axial skeleton morphology	fusion of atlas and occipital bones	1.54E-11
1605	pancreas development	impaired glucose tolerance	decreased pancreatic beta cell mass	1.54E-11
1606	somitogenesis	failure of somite differentiation	abnormal axial skeleton morphology	1.54E-11
1607	hair follicle morphogenesis	abnormal hair shaft morphology	abnormal hair growth	1.56E-11
1608	embryonic skeletal system morphogenesis	abnormal frontal bone morphology	abnormal maxilla morphology	1.56E-11
1609	auditory receptor cell stereocilium organization	absent distortion product otoacoustic emissions	impaired hearing	1.56E-11
1610	cartilage development	abnormal temporal bone morphology	abnormal maxilla morphology	1.56E-11
1611	adult locomotory behavior	absent pinna reflex	impaired hearing	1.56E-11
1612	lymph node development	decreased Peyer's patch number	decreased B cell number	1.58E-11
1613	ossification	small thoracic cavity	delayed bone ossification	1.58E-11
1614	palate development	abnormal mandible morphology	abnormal nasal bone morphology	1.58E-11
1615	lymph node development	increased leukocyte cell number	small Peyer's patches	1.58E-11
1616	lens development in camera-type eye	abnormal lens morphology	corneal opacity	1.58E-11
1617	neural crest cell development	absent tympanic ring	abnormal facial nerve morphology	1.58E-11
1618	kidney development	renal hypoplasia	polycystic kidney	1.58E-11
1619	negative regulation of apoptotic process	increased kidney apoptosis	renal hypoplasia	1.58E-11
1620	facial nerve structural organization	paralysis	abnormal facial nerve morphology	1.58E-11
1621	spermatogenesis	abnormal sperm axoneme morphology	dilated lateral ventricles	1.58E-11
1622	negative regulation of tumor necrosis factor production	increased circulating tumor necrosis factor level	increased leukocyte cell number	1.58E-11
1623	respiratory gaseous exchange	cyanosis	abnormal surfactant secretion	1.61E-11
1624	cartilage development	cyanosis	abnormal pterygoid bone morphology	1.61E-11
1625	neural crest cell migration	abnormal neural crest cell migration	interrupted aortic arch	1.63E-11
1626	lymph node development	absent Peyer's patches	abnormal humoral immune response	1.63E-11
1627	response to cold	increased thermal nociceptive threshold	abnormal neuron physiology	1.63E-11
1628	ureteric bud development	decreased nephron number	abnormal renal glomerulus morphology	1.63E-11
1629	thymus development	abnormal immune system organ morphology	lung inflammation	1.63E-11
1630	cell-cell adhesion	abnormal cell adhesion	abnormal vascular smooth muscle morphology	1.63E-11
1631	spermatid development	asthenozoospermia	abnormal sperm mitochondrial sheath morphology	1.64E-11
1632	embryonic skeletal system morphogenesis	cleft secondary palate	abnormal hyoid bone lesser horn morphology	1.64E-11
1633	cartilage development	cleft secondary palate	small pubis	1.64E-11
1634	inner ear development	circling	abnormal crista ampullaris neuroepithelium morphology	1.65E-11
1635	middle ear morphogenesis	abnormal stapes morphology	increased susceptibility to otitis media	1.65E-11
1636	middle ear morphogenesis	abnormal stapes morphology	mandible hypoplasia	1.65E-11
1637	collagen fibril organization	abnormal cutaneous collagen fibril morphology	abnormal skin condition	1.65E-11
1638	embryonic skeletal system morphogenesis	mandible hypoplasia	abnormal jaw morphology	1.65E-11
1639	neural tube closure	abnormal neural tube closure	spina bifida	1.65E-11
1640	chondroitin sulfate metabolic process	disorganized long bone epiphyseal plate	shortened head	1.65E-11
1641	cell-cell adhesion	abnormal heart atrium morphology	abnormal blood circulation	1.65E-11
1642	chondroitin sulfate metabolic process	abnormal thoracic cage morphology	shortened head	1.65E-11
1643	skeletal muscle tissue development	abnormal atrioventricular cushion morphology	abnormal fetal atrioventricular canal morphology	1.65E-11
1644	lymph node development	abnormal spleen morphology	absent spleen marginal zone	1.66E-11
1645	sperm motility	teratozoospermia	short sperm flagellum	1.66E-11
1646	skeletal system development	domed cranium	protruding tongue	1.66E-11
1647	synapsis	abnormal double-strand DNA break repair	arrest of spermatogenesis	1.66E-11
1648	ventricular system development	abnormal respiratory motile cilium morphology	domed cranium	1.66E-11
1649	ovarian follicle development	absent mature ovarian follicles	abnormal estrous cycle	1.68E-11
1650	skeletal system development	short sternum	short ulna	1.68E-11
1651	skeletal system morphogenesis	abnormal spine curvature	decreased rib number	1.68E-11
1652	forebrain development	abnormal telencephalon development	abnormal cortical marginal zone morphology	1.74E-11
1653	anterior/posterior pattern specification	abnormal craniofacial bone morphology	aphagia	1.74E-11
1654	hemopoiesis	enlarged spleen	increased spleen iron level	1.75E-11
1655	hemopoiesis	enlarged spleen	increased kidney iron level	1.75E-11
1656	hemopoiesis	enlarged spleen	anisopoikilocytosis	1.75E-11
1657	spermatogenesis	decreased male germ cell number	abnormal spermatogonia proliferation	1.78E-11
1658	auditory receptor cell stereocilium organization	abnormal outer hair cell stereociliary bundle morphology	bidirectional circling	1.78E-11
1659	sensory perception of smell	abnormal olfaction	obese	1.78E-11
1660	auditory receptor cell stereocilium organization	cochlear inner hair cell degeneration	bidirectional circling	1.78E-11
1661	somitogenesis	abnormal tail bud morphology	abnormal gastrulation	1.78E-11
1662	ovarian follicle development	obese	decreased circulating estradiol level	1.78E-11
1663	ovarian follicle development	obese	increased circulating testosterone level	1.78E-11
1664	ovarian follicle development	obese	early reproductive senescence	1.78E-11
1665	regulation of lipid metabolic process	polyphagia	obese	1.78E-11
1666	branching involved in labyrinthine layer morphogenesis	increased trophoblast giant cell number	abnormal placenta vasculature	1.78E-11
1667	brain development	ataxia	abnormal cerebellar layer morphology	1.79E-11
1668	cartilage development	short mandible	abnormal epiphyseal plate morphology	1.80E-11
1669	cartilage development	decreased length of long bones	abnormal viscerocranium morphology	1.80E-11
1670	cartilage development	decreased length of long bones	abnormal epiphyseal plate morphology	1.80E-11
1671	embryonic skeletal system morphogenesis	short mandible	abnormal bone marrow cavity morphology	1.80E-11
1672	embryonic skeletal system morphogenesis	short mandible	abnormal nasal septum morphology	1.80E-11
1673	inflammatory response	cachexia	conjunctivitis	1.80E-11
1674	kidney development	increased blood urea nitrogen level	kidney cortex cysts	1.82E-11
1675	embryonic foregut morphogenesis	abnormal foregut morphology	abnormal dorsal-ventral axis patterning	1.82E-11
1676	neuron migration	abnormal cerebellar foliation	abnormal cerebellar granule layer	1.82E-11
1677	skeletal system development	abnormal tibia morphology	short femur	1.82E-11
1678	pattern specification process	abnormal temporal bone morphology	abnormal basioccipital bone morphology	1.82E-11
1679	embryonic skeletal system morphogenesis	abnormal basisphenoid bone morphology	abnormal middle ear ossicle morphology	1.82E-11
1680	skeletal system development	short maxilla	abnormal basioccipital bone morphology	1.82E-11
1681	cartilage development	abnormal tibia morphology	abnormal middle ear ossicle morphology	1.82E-11
1682	neural tube closure	exencephaly	facial cleft	1.82E-11
1683	hemopoiesis	decreased hematocrit	increased kidney iron level	1.86E-11
1684	embryonic skeletal system morphogenesis	abnormal cranium morphology	abnormal pterygoid process morphology	1.86E-11
1685	cartilage development	cleft palate	abnormal long bone epiphysis morphology	1.86E-11
1686	brain development	cleft palate	abnormal optic nerve innervation	1.86E-11
1687	inner ear morphogenesis	abnormal organ of Corti morphology	decreased cochlear coiling	1.86E-11
1688	embryonic limb morphogenesis	abnormal forelimb morphology	abnormal humerus morphology	1.86E-11
1689	chondroitin sulfate metabolic process	abnormal cartilage morphology	decreased long bone epiphyseal plate size	1.86E-11
1690	neural crest cell migration	perimembraneous ventricular septal defect	interrupted aortic arch	1.86E-11
1691	fertilization	decreased germ cell number	abnormal Sertoli cell morphology	1.86E-11
1692	spermatogenesis	azoospermia	abnormal synaptonemal complex	1.87E-11
1693	determination of left/right symmetry	abnormal neural tube morphology/development	notochord degeneration	1.87E-11
1694	axon guidance	abnormal axon guidance	abnormal anterior commissure morphology	1.92E-11
1695	ossification	failure of tooth eruption	extramedullary hematopoiesis	1.92E-11
1696	ossification	increased diameter of long bones	extramedullary hematopoiesis	1.92E-11
1697	regulation of cell proliferation	absent hippocampal commissure	abnormal neuronal migration	1.92E-11
1698	forebrain development	abnormal forebrain development	abnormal optic vesicle formation	1.94E-11
1699	cardiac muscle tissue morphogenesis	abnormal trabecula carnea morphology	abnormal cardiovascular system physiology	1.94E-11
1700	neural tube closure	open neural tube	absent interparietal bone	1.94E-11
1701	angiogenesis	abnormal blood vessel morphology	arteriovenous malformation	1.94E-11
1702	axon guidance	abnormal hippocampal fimbria morphology	abnormal cerebral cortex morphology	1.94E-11
1703	response to lipopolysaccharide	decreased susceptibility to endotoxin shock	decreased B cell proliferation	1.95E-11
1704	aging	osteoporosis	sparse hair	1.95E-11
1705	skin development	hyperkeratosis	sparse hair	1.95E-11
1706	glycogen metabolic process	enlarged liver	hepatic necrosis	1.95E-11
1707	cell proliferation	decreased bone marrow cell number	abnormal DNA repair	1.95E-11
1708	chromosome organization	abnormal DNA repair	impaired hematopoiesis	1.95E-11
1709	cell-cell adhesion	abnormal blood circulation	hemopericardium	1.95E-11
1710	skeletal system development	short snout	abnormal thoracic cage shape	1.97E-11
1711	cartilage development	short limbs	abnormal long bone epiphysis morphology	1.97E-11
1712	cellular iron ion homeostasis	abnormal iron level	abnormal erythropoiesis	1.97E-11
1713	middle ear morphogenesis	abnormal middle ear morphology	absent stapes	1.99E-11
1714	negative regulation of apoptotic process	dilated renal tubules	increased urine protein level	1.99E-11
1715	embryonic skeletal system morphogenesis	abnormal middle ear morphology	absent tympanic ring	1.99E-11
1716	determination of left/right symmetry	situs inversus	absent spleen	2.01E-11
1717	forebrain development	abnormal corpus callosum morphology	abnormal hippocampus development	2.01E-11
1718	forebrain development	abnormal thalamus morphology	abnormal hippocampus development	2.01E-11
1719	neuromuscular junction development	abnormal diaphragm morphology	abnormal muscle innervation	2.01E-11
1720	skin development	abnormal skin condition	abnormal aorta morphology	2.01E-11
1721	skeletal system morphogenesis	curly tail	abnormal spine curvature	2.01E-11
1722	anterior/posterior pattern specification	disorganized embryonic tissue	abnormal embryonic-extraembryonic boundary morphology	2.01E-11
1723	vasculogenesis	pericardial effusion	abnormal cardinal vein morphology	2.09E-11
1724	adult walking behavior	limb grasping	motor neuron degeneration	2.09E-11
1725	embryonic cranial skeleton morphogenesis	absent supraoccipital bone	rib fusion	2.09E-11
1726	skeletal system morphogenesis	rib fusion	loose skin	2.09E-11
1727	anterior/posterior pattern specification	abnormal sternebra morphology	lumbar vertebral transformation	2.09E-11
1728	anterior/posterior pattern specification	abnormal rib-sternum attachment	lumbar vertebral transformation	2.09E-11
1729	lung development	abnormal lung vasculature morphology	lung hemorrhage	2.09E-11
1730	lung development	abnormal lung vasculature morphology	abnormal production of surfactant	2.09E-11
1731	cartilage development	short maxilla	abnormal phalanx morphology	2.09E-11
1732	embryonic skeletal system development	abnormal cervical atlas morphology	cervical vertebral fusion	2.09E-11
1733	heart morphogenesis	heart left ventricle hypertrophy	increased heart weight	2.09E-11
1734	forebrain development	abnormal telencephalon morphology	abnormal cerebrum morphology	2.10E-11
1735	forebrain development	abnormal telencephalon morphology	abnormal cortical marginal zone morphology	2.10E-11
1736	lymph node development	absent Peyer's patches	increased leukocyte cell number	2.11E-11
1737	cartilage development	abnormal Meckel's cartilage morphology	abnormal tracheal cartilage morphology	2.11E-11
1738	middle ear morphogenesis	abnormal facial nerve morphology	abnormal thyroid cartilage morphology	2.11E-11
1739	kidney development	impaired branching involved in ureteric bud morphogenesis	abnormal kidney medulla morphology	2.11E-11
1740	lung development	abnormal lung development	abnormal pulmonary alveolar duct morphology	2.21E-11
1741	lung development	abnormal lung development	abnormal pulmonary alveolus epithelial cell morphology	2.21E-11
1742	kidney development	small kidney	increased circulating creatinine level	2.21E-11
1743	anterior/posterior pattern specification	abnormal cervical vertebrae morphology	asymmetric rib-sternum attachment	2.21E-11
1744	lymph node development	small Peyer's patches	decreased B cell number	2.21E-11
1745	heart morphogenesis	thick ventricular wall	disorganized myocardium	2.21E-11
1746	notochord development	truncated notochord	short tail	2.25E-11
1747	ossification	abnormal neurocranium morphology	decreased osteoclast cell number	2.25E-11
1748	ossification	abnormal neurocranium morphology	decreased immature B cell number	2.25E-11
1749	gastrulation	abnormal embryogenesis/ development	abnormal head mesenchyme morphology	2.25E-11
1750	keratinocyte differentiation	abnormal keratinocyte differentiation	short tail	2.25E-11
1751	skeletal system morphogenesis	short tail	loose skin	2.25E-11
1752	skeletal system morphogenesis	decreased bone mineral density	abnormal bone marrow cavity morphology	2.25E-11
1753	negative regulation of cell proliferation	premature suture closure	abnormal neurocranium morphology	2.25E-11
1754	skeletal system development	decreased bone mineral density	decreased circulating phosphate level	2.25E-11
1755	ovarian follicle development	abnormal ovarian follicle morphology	absent estrous cycle	2.27E-11
1756	inner ear morphogenesis	abnormal cochlea morphology	abnormal cochlear sensory epithelium morphology	2.27E-11
1757	kidney development	increased blood urea nitrogen level	abnormal kidney physiology	2.27E-11
1758	angiogenesis	abnormal capillary morphology	abnormal vascular endothelial cell morphology	2.27E-11
1759	middle ear morphogenesis	abnormal stapes morphology	abnormal cochlea morphology	2.27E-11
1760	embryonic foregut morphogenesis	abnormal foregut morphology	cardia bifida	2.27E-11
1761	prostate gland growth	abnormal prostate gland epithelium morphology	abnormal epididymis morphology	2.27E-11
1762	skeletal system development	increased width of hypertrophic chondrocyte zone	short femur	2.27E-11
1763	negative regulation of chondrocyte differentiation	abnormal joint morphology	abnormal basioccipital bone morphology	2.27E-11
1764	prostate gland growth	abnormal prostate gland morphology	abnormal epididymis morphology	2.27E-11
1765	ossification	abnormal limb bone morphology	abnormal long bone epiphyseal plate proliferative zone	2.27E-11
1766	skeletal system development	abnormal sternum ossification	abnormal spinal cord morphology	2.27E-11
1767	spermatogenesis	abnormal spermatogenesis	abnormal male reproductive system physiology	2.28E-11
1768	spermatogenesis	abnormal spermatogenesis	abnormal spermiation	2.28E-11
1769	spleen development	small spleen	abnormal leukocyte migration	2.29E-11
1770	spleen development	small spleen	abnormal mesenteric lymph node morphology	2.29E-11
1771	anterior/posterior pattern specification	abnormal rib morphology	sacral vertebral transformation	2.33E-11
1772	inner ear development	deafness	abnormal crista ampullaris neuroepithelium morphology	2.33E-11
1773	neuromuscular process controlling balance	deafness	absent cochlear hair cells	2.33E-11
1774	auditory receptor cell differentiation	deafness	abnormal cochlear hair cell development	2.33E-11
1775	ossification	abnormal rib morphology	increased long bone epiphyseal plate size	2.33E-11
1776	somitogenesis	abnormal rib morphology	abnormal intercostal muscle morphology	2.33E-11
1777	lung development	pulmonary hypoplasia	abnormal tracheal cartilage morphology	2.37E-11
1778	middle ear morphogenesis	abnormal incus morphology	abnormal inner ear morphology	2.37E-11
1779	glucose homeostasis	increased circulating triglyceride level	increased glycogen level	2.37E-11
1780	glycogen metabolic process	increased glycogen level	seizures	2.37E-11
1781	neuromuscular process controlling balance	vestibular hair cell degeneration	cochlear inner hair cell degeneration	2.37E-11
1782	cartilage development	abnormal cartilage morphology	abnormal tibia morphology	2.39E-11
1783	inner ear development	abnormal organ of Corti morphology	abnormal inner hair cell stereociliary bundle morphology	2.39E-11
1784	neuromuscular synaptic transmission	abnormal neuromuscular synapse morphology	hyporesponsive to tactile stimuli	2.39E-11
1785	post-embryonic development	short maxilla	abnormal vertebral arch morphology	2.39E-11
1786	spermatogenesis	abnormal spermatid morphology	Leydig cell hypoplasia	2.41E-11
1787	spermatid development	abnormal spermatid morphology	short sperm flagellum	2.41E-11
1788	sex differentiation	secondary sex reversal	abnormal ovary morphology	2.41E-11
1789	determination of left/right symmetry	double outlet right ventricle	abnormal digestive system development	2.41E-11
1790	adrenal gland development	absent adrenal gland	double outlet right ventricle	2.41E-11
1791	lipid metabolic process	hepatic steatosis	increased white adipose tissue amount	2.41E-11
1792	negative regulation of multicellular organism growth	abnormal abdominal fat pad morphology	hepatic steatosis	2.41E-11
1793	response to DNA damage stimulus	spontaneous chromosome breakage	abnormal ovary morphology	2.41E-11
1794	metabolic process	increased motor neuron number	kyphosis	2.41E-11
1795	kidney development	abnormal Wolffian duct morphology	abnormal ovary morphology	2.41E-11
1796	negative regulation of T cell proliferation	increased T cell proliferation	increased inflammatory response	2.41E-11
1797	embryonic skeletal system morphogenesis	mandible hypoplasia	curly tail	2.41E-11
1798	forebrain development	abnormal corpus callosum morphology	abnormal thalamus morphology	2.41E-11
1799	skeletal system morphogenesis	curly tail	abnormal paraxial mesoderm morphology	2.41E-11
1800	palate development	cleft lip	abnormal hindlimb morphology	2.44E-11
1801	hindlimb morphogenesis	abnormal hindlimb morphology	abnormal tarsal bone morphology	2.44E-11
1802	facial nerve structural organization	paralysis	abnormal facial morphology	2.44E-11
1803	negative regulation of neuron apoptotic process	increased susceptibility to age-related hearing loss	cochlear outer hair cell degeneration	2.49E-11
1804	spermatogenesis	decreased testis weight	absent germ cells	2.54E-11
1805	ovarian follicle development	decreased testis weight	abnormal ovarian secretion	2.54E-11
1806	anterior/posterior pattern specification	abnormal axial skeleton morphology	fusion of vertebral arches	2.57E-11
1807	anterior/posterior pattern specification	abnormal axial skeleton morphology	decreased caudal vertebrae number	2.57E-11
1808	thymus development	thymus hypoplasia	abnormal common myeloid progenitor cell morphology	2.57E-11
1809	T cell differentiation	thymus hypoplasia	absent B cells	2.57E-11
1810	skeletal system development	abnormal foramen magnum morphology	partial lethality throughout fetal growth and development	2.58E-11
1811	lung development	abnormal lung vasculature morphology	thick pulmonary interalveolar septum	2.62E-11
1812	embryonic skeletal system morphogenesis	abnormal rib-sternum attachment	abnormal jaw morphology	2.62E-11
1813	keratinization	hyperkeratosis	dehydration	2.62E-11
1814	skeletal system development	short tibia	increased width of hypertrophic chondrocyte zone	2.62E-11
1815	dorsal spinal cord development	abnormal dorsal root ganglion morphology	abnormal thoracic cage morphology	2.62E-11
1816	female gonad development	abnormal male reproductive system morphology	increased circulating follicle stimulating hormone level	2.62E-11
1817	female gonad development	abnormal male reproductive system morphology	absent estrous cycle	2.62E-11
1818	cartilage development involved in endochondral bone morphogenesis	abnormal long bone hypertrophic chondrocyte zone	abnormal vertebral body morphology	2.62E-11
1819	skeletal system development	abnormal sternum ossification	abnormal cervical atlas morphology	2.62E-11
1820	camera-type eye development	microphthalmia	disorganized secondary lens fibers	2.64E-11
1821	dorsal spinal cord development	absent vertebral pedicles	respiratory failure	2.64E-11
1822	dorsal spinal cord development	absent proximal rib	respiratory failure	2.64E-11
1823	embryonic skeletal system morphogenesis	abnormal middle ear morphology	abnormal palatine bone morphology	2.65E-11
1824	negative regulation of inflammatory response	dermatitis	extramedullary hematopoiesis	2.69E-11
1825	ossification	small Peyer's patches	extramedullary hematopoiesis	2.69E-11
1826	cartilage development	short mandible	small thoracic cage	2.70E-11
1827	cartilage development	short mandible	abnormal xiphoid process morphology	2.70E-11
1828	ossification	failure of tooth eruption	decreased length of long bones	2.70E-11
1829	anterior/posterior pattern specification	lumbar vertebral transformation	abnormal thoracic vertebrae morphology	2.71E-11
1830	cartilage development	abnormal Meckel's cartilage morphology	abnormal tibia morphology	2.71E-11
1831	kidney development	delayed kidney development	renal hypoplasia	2.71E-11
1832	kidney development	kidney cortex cysts	renal hypoplasia	2.71E-11
1833	epidermis development	abnormal hair follicle development	decreased trophoblast giant cell number	2.71E-11
1834	pattern specification process	abnormal temporal bone morphology	abnormal Meckel's cartilage morphology	2.71E-11
1835	cerebral cortex development	abnormal neocortex morphology	increased neuron apoptosis	2.71E-11
1836	double-strand break repair	abnormal double-strand DNA break repair	kinked tail	2.74E-11
1837	inner ear development	circling	vestibular ganglion degeneration	2.74E-11
1838	anterior/posterior pattern specification	cervical vertebral transformation	decreased rib number	2.77E-11
1839	spleen development	absent spleen	abnormal small intestine morphology	2.77E-11
1840	immunoglobulin V(D)J recombination	abnormal B cell differentiation	arrested T cell differentiation	2.77E-11
1841	immunoglobulin V(D)J recombination	abnormal B cell differentiation	arrested B cell differentiation	2.77E-11
1842	organ morphogenesis	abnormal diencephalon morphology	abnormal hypothalamus morphology	2.77E-11
1843	hemopoiesis	decreased bone marrow cell number	decreased leukocyte cell number	2.85E-11
1844	forebrain development	abnormal corpus callosum morphology	abnormal brain ventricle morphology	2.85E-11
1845	glycogen metabolic process	enlarged liver	enlarged kidney	2.85E-11
1846	adult locomotory behavior	abnormal locomotor behavior	decreased brain weight	2.85E-11
1847	dorsal/ventral neural tube patterning	abnormal floor plate morphology	oligodactyly	2.85E-11
1848	forebrain development	abnormal forebrain development	absent mandible	2.91E-11
1849	in utero embryonic development	abnormal myocardial fiber morphology	enlarged myocardial fiber	2.91E-11
1850	notochord development	truncated notochord	postnatal lethality	2.92E-11
1851	cartilage development	respiratory distress	abnormal ilium morphology	2.92E-11
1852	smooth muscle tissue development	respiratory distress	abnormal ureter smooth muscle morphology	2.92E-11
1853	kidney development	abnormal kidney development	polycystic kidney	2.94E-11
1854	metanephros development	abnormal kidney development	increased kidney apoptosis	2.94E-11
1855	angiogenesis	abnormal vascular regression	pericardial edema	2.95E-11
1856	embryonic cranial skeleton morphogenesis	abnormal mandible morphology	abnormal palatal shelf fusion at midline	2.95E-11
1857	skeletal system development	abnormal thyroid cartilage morphology	abnormal sternum morphology	2.95E-11
1858	skeletal system development	abnormal thyroid cartilage morphology	abnormal cervical vertebrae morphology	2.95E-11
1859	auditory receptor cell differentiation	hyperactivity	abnormal cochlear hair cell development	2.99E-11
1860	embryonic viscerocranium morphogenesis	abnormal sphenoid bone morphology	ventricular septal defect	2.99E-11
1861	inner ear morphogenesis	abnormal organ of Corti morphology	abnormal auditory brainstem response waveform shape	2.99E-11
1862	somitogenesis	incomplete somite formation	abnormal neural tube closure	2.99E-11
1863	regulation of bone mineralization	abnormal joint morphology	abnormal cartilage morphology	2.99E-11
1864	T cell differentiation	decreased mature B cell number	decreased lymphocyte cell number	2.99E-11
1865	locomotory behavior	hypoactivity	increased skeletal muscle glycogen level	3.02E-11
1866	locomotory behavior	hypoactivity	neuronal intranuclear inclusions	3.02E-11
1867	lung development	pulmonary hypoplasia	hypoxia	3.05E-11
1868	auditory receptor cell stereocilium organization	abnormal outer hair cell stereociliary bundle morphology	head tossing	3.05E-11
1869	ovarian follicle development	ovary cysts	obese	3.05E-11
1870	embryonic heart tube development	abnormal heart tube morphology	abnormal dorsal-ventral axis patterning	3.05E-11
1871	post-embryonic development	complete postnatal lethality	fatigue	3.09E-11
1872	embryonic skeletal system morphogenesis	abnormal cranium morphology	abnormal nasal septum morphology	3.10E-11
1873	embryonic cranial skeleton morphogenesis	cleft palate	absent supraoccipital bone	3.10E-11
1874	organ morphogenesis	abnormal vocalization	decreased hematocrit	3.10E-11
1875	embryonic skeletal system morphogenesis	rib fusion	abnormal external auditory canal morphology	3.14E-11
1876	anterior/posterior pattern specification	abnormal sternebra morphology	decreased rib number	3.20E-11
1877	skeletal system development	abnormal vertebral body morphology	short sternum	3.20E-11
1878	mitochondrion morphogenesis	abnormal mitochondrion morphology	decreased ventricle muscle contractility	3.20E-11
1879	dorsal spinal cord development	abnormal dorsal root ganglion morphology	decreased rib number	3.20E-11
1880	positive regulation of alpha-beta T cell differentiation	arrested T cell differentiation	abnormal T cell physiology	3.20E-11
1881	spleen development	small spleen	diarrhea	3.21E-11
1882	positive regulation of interferon-gamma production	decreased T cell proliferation	decreased IgG2a level	3.21E-11
1883	cartilage development	cleft secondary palate	abnormal patella morphology	3.28E-11
1884	cartilage development	cleft secondary palate	absent gonial bone	3.28E-11
1885	keratinocyte differentiation	absent epidermis stratum granulosum	cleft secondary palate	3.28E-11
1886	ossification	increased long bone epiphyseal plate size	cleft secondary palate	3.28E-11
1887	cell proliferation	decreased cell proliferation	increased cellular sensitivity to hydrogen peroxide	3.29E-11
1888	skeletal system development	abnormal vertebrae morphology	fusion of vertebral arches	3.29E-11
1889	cartilage development	short limbs	abnormal viscerocranium morphology	3.29E-11
1890	somitogenesis	abnormal vertebrae morphology	abnormal vertebrae development	3.29E-11
1891	keratinocyte differentiation	abnormal keratinocyte differentiation	short limbs	3.29E-11
1892	collagen fibril organization	short snout	abnormal bone marrow cavity morphology	3.29E-11
1893	skeletal system development	polydactyly	brachyphalangia	3.29E-11
1894	organ morphogenesis	short snout	abnormal vocalization	3.29E-11
1895	locomotory behavior	abnormal gait	increased skeletal muscle glycogen level	3.32E-11
1896	determination of left/right symmetry	abnormal direction of heart looping	failure of initiation of embryo turning	3.33E-11
1897	ovarian follicle development	abnormal ovarian follicle morphology	abnormal ovarian folliculogenesis	3.33E-11
1898	mesoderm formation	failure of primitive streak formation	abnormal egg cylinder morphology	3.33E-11
1899	forebrain development	abnormal corpus callosum morphology	abnormal diencephalon morphology	3.33E-11
1900	locomotory behavior	short stride length	abnormal striatum morphology	3.33E-11
1901	cerebral cortex development	thin cerebral cortex	abnormal neuronal precursor proliferation	3.33E-11
1902	ovarian follicle development	prolonged estrous cycle	increased body weight	3.37E-11
1903	ossification	decreased bone mineral density	chondrodystrophy	3.37E-11
1904	B cell differentiation	decreased CD8-positive T cell number	decreased mature B cell number	3.39E-11
1905	embryonic skeletal system development	abnormal thoracic vertebrae morphology	abnormal sclerotome morphology	3.39E-11
1906	collagen fibril organization	abnormal dermal layer morphology	disproportionate dwarf	3.39E-11
1907	middle ear morphogenesis	abnormal middle ear morphology	cervical vertebral fusion	3.41E-11
1908	determination of left/right symmetry	incomplete embryo turning	abnormal axial mesoderm	3.41E-11
1909	axon guidance	abnormal trigeminal nerve morphology	abnormal hippocampus morphology	3.41E-11
1910	ovarian follicle development	female infertility	abnormal ovarian secretion	3.43E-11
1911	ovarian follicle development	female infertility	increased follicle stimulating hormone level	3.43E-11
1912	vitamin E metabolic process	abnormal vitamin E level	female infertility	3.43E-11
1913	angiogenesis	abnormal vitelline vascular remodeling	absent myocardial trabeculae	3.49E-11
1914	skeletal system development	domed cranium	abnormal occipital bone morphology	3.49E-11
1915	adult walking behavior	ataxia	muscle spasm	3.58E-11
1916	glycogen metabolic process	increased glycogen level	decreased circulating glucose level	3.58E-11
1917	artery morphogenesis	abnormal fourth branchial arch artery morphology	hydrops fetalis	3.58E-11
1918	ossification	osteopetrosis	extramedullary hematopoiesis	3.58E-11
1919	thymus development	abnormal immune system organ morphology	extramedullary hematopoiesis	3.58E-11
1920	embryonic hemopoiesis	absent visceral yolk sac blood islands	distended pericardium	3.58E-11
1921	visual learning	abnormal spatial learning	increased exploration in new environment	3.61E-11
1922	ovarian follicle development	abnormal ovary morphology	decreased corpora lutea number	3.61E-11
1923	neuron migration	hydroencephaly	ectopic Purkinje cell	3.61E-11
1924	liver development	complete lethality throughout fetal growth and development	enlarged liver sinusoidal spaces	3.64E-11
1925	anterior/posterior pattern specification	thoracic vertebral transformation	decreased rib number	3.65E-11
1926	spleen development	absent spleen	abnormal intestine morphology	3.65E-11
1927	hair follicle morphogenesis	abnormal hair follicle morphology	abnormal epidermal layer morphology	3.65E-11
1928	post-embryonic development	short nasal bone	abnormal vertebral arch morphology	3.65E-11
1929	embryonic cranial skeleton morphogenesis	abnormal malleus morphology	abnormal cartilage morphology	3.65E-11
1930	lung development	abnormal lung development	abnormal cardiovascular development	3.68E-11
1931	kidney development	small kidney	delayed kidney development	3.79E-11
1932	embryonic skeletal system morphogenesis	abnormal mandible morphology	abnormal frontal bone morphology	3.79E-11
1933	angiogenesis	abnormal vascular branching morphogenesis	intracranial hemorrhage	3.79E-11
1934	heart morphogenesis	heart left ventricle hypertrophy	disorganized myocardium	3.79E-11
1935	cardiac muscle tissue morphogenesis	increased cardiomyocyte apoptosis	disorganized myocardium	3.79E-11
1936	neural tube development	incomplete cephalic closure	abnormal eye development	3.79E-11
1937	inner ear morphogenesis	abnormal inner ear morphology	abnormal semicircular canal morphology	3.81E-11
1938	middle ear morphogenesis	abnormal stapes morphology	abnormal inner ear morphology	3.81E-11
1939	heart looping	failure of heart looping	abnormal blood circulation	3.81E-11
1940	angiogenesis	abnormal branchial arch artery morphology	small heart	3.81E-11
1941	glycogen metabolic process	increased circulating cholesterol level	hepatic necrosis	3.81E-11
1942	glycogen metabolic process	increased circulating cholesterol level	decreased neutrophil cell number	3.81E-11
1943	negative regulation of T cell proliferation	increased T cell proliferation	abnormal T cell physiology	3.84E-11
1944	in utero embryonic development	abnormal endoderm development	abnormal embryonic-extraembryonic boundary morphology	3.84E-11
1945	anterior/posterior pattern specification	abnormal axial skeleton morphology	aphagia	3.86E-11
1946	ossification	abnormal axial skeleton morphology	failure of palatal shelf elevation	3.86E-11
1947	inner ear morphogenesis	deafness	absent otoliths	3.88E-11
1948	embryonic skeletal system morphogenesis	abnormal rib morphology	abnormal nasal septum morphology	3.88E-11
1949	ossification	abnormal rib morphology	abnormal osteoblast differentiation	3.88E-11
1950	fat pad development	decreased body length	abnormal energy balance	3.88E-11
1951	gastrulation	abnormal rostral-caudal axis patterning	enlarged allantois	3.88E-11
1952	gastrulation	abnormal rostral-caudal axis patterning	abnormal head mesenchyme morphology	3.88E-11
1953	liver development	edema	increased atrioventricular cushion size	3.88E-11
1954	skeletal system development	decreased body length	fusion of vertebral arches	3.88E-11
1955	skeletal system morphogenesis	loose skin	abnormal rostral-caudal axis patterning	3.88E-11
1956	neural tube closure	open neural tube	hepatic hemangioma	3.89E-11
1957	neural tube closure	open neural tube	increased renal carcinoma incidence	3.89E-11
1958	cellular iron ion homeostasis	abnormal iron level	pallor	3.89E-11
1959	cilium morphogenesis	oligozoospermia	detached sperm flagellum	3.89E-11
1960	kidney development	abnormal kidney development	abnormal kidney medulla morphology	3.92E-11
1961	cartilage development	abnormal hyoid bone morphology	abnormal bone mineralization	3.92E-11
1962	cartilage development	abnormal bone mineralization	abnormal tracheal cartilage morphology	3.92E-11
1963	brain development	abnormal craniofacial morphology	abnormal head shape	3.92E-11
1964	negative regulation of cardiac muscle cell proliferation	abnormal fetal cardiomyocyte proliferation	abnormal myocardium layer morphology	3.92E-11
1965	regulation of bone mineralization	fragile skeleton	abnormal bone mineralization	3.92E-11
1966	determination of left/right symmetry	abnormal direction of heart looping	abnormal hindbrain development	3.93E-11
1967	angiogenesis	abnormal angiogenesis	absent myocardial trabeculae	4.08E-11
1968	kidney development	kidney cysts	increased kidney apoptosis	4.08E-11
1969	forebrain development	abnormal forebrain development	abnormal thyroid gland development	4.08E-11
1970	heart looping	abnormal angiogenesis	absent second branchial arch	4.08E-11
1971	anatomical structure formation involved in morphogenesis	absent primitive node	absent mesoderm	4.08E-11
1972	determination of left/right symmetry	absent floor plate	abnormal forebrain morphology	4.11E-11
1973	anterior/posterior pattern specification	abnormal thoracic vertebrae morphology	decreased rib number	4.14E-11
1974	pattern specification process	abnormal facial nerve morphology	abnormal malleus morphology	4.14E-11
1975	angiogenesis	embryonic growth retardation	abnormal anterior cardinal vein morphology	4.15E-11
1976	anterior/posterior pattern specification	lumbar vertebral transformation	abnormal hindlimb morphology	4.18E-11
1977	vasculogenesis	abnormal vascular development	abnormal vascular branching morphogenesis	4.18E-11
1978	hindlimb morphogenesis	abnormal hindlimb morphology	abnormal fibula morphology	4.18E-11
1979	embryonic skeletal system morphogenesis	abnormal jaw morphology	abnormal middle ear morphology	4.26E-11
1980	vasculogenesis	absent vitelline blood vessels	abnormal visceral yolk sac blood island morphology	4.28E-11
1981	middle ear morphogenesis	abnormal incus morphology	microcephaly	4.28E-11
1982	glycogen metabolic process	increased glycogen level	abnormal lipid homeostasis	4.28E-11
1983	skeletal system development	abnormal skeleton morphology	decreased long bone epiphyseal plate size	4.28E-11
1984	embryonic skeletal system morphogenesis	abnormal hyoid bone morphology	microcephaly	4.28E-11
1985	homeostasis of number of cells within a tissue	abnormal immune system organ morphology	decreased T cell proliferation	4.28E-11
1986	hemopoiesis	enlarged spleen	abnormal erythrocyte physiology	4.38E-11
1987	determination of left/right symmetry	situs inversus	abnormal heart looping	4.38E-11
1988	behavioral fear response	abnormal cued conditioning behavior	reduced long term potentiation	4.38E-11
1989	neural tube closure	curly tail	incomplete somite formation	4.38E-11
1990	neural tube closure	pericardial effusion	forebrain hypoplasia	4.39E-11
1991	axon guidance	abnormal axon guidance	abnormal spinal nerve morphology	4.60E-11
1992	dorsal/ventral pattern formation	abnormal digit morphology	abnormal hair follicle development	4.60E-11
1993	ossification	increased bone mineral density	extramedullary hematopoiesis	4.60E-11
1994	spermatid development	arrest of spermatogenesis	globozoospermia	4.65E-11
1995	skeletal system development	domed cranium	decreased long bone epiphyseal plate size	4.65E-11
1996	neuromuscular process controlling balance	vestibular hair cell degeneration	cochlear outer hair cell degeneration	4.65E-11
1997	organ morphogenesis	small pancreatic islets	abnormal spleen morphology	4.65E-11
1998	hemopoiesis	decreased hematocrit	abnormal erythrocyte physiology	4.65E-11
[truncated: 1,106 more rows]
