# Supplementary material for: Methodology for the inference of gene function from phenotype data
Source: BMC Bioinformatics. 2014 Dec 12;15(1):405. doi: 10.1186/s12859-014-0405-z (PMC4302099; doi:10.1186/s12859-014-0405-z)
Supplement: Additional file 3: — Contains a simple companion software with documentation that uses data updated in real time to infer GO annotations given an MGI ID. Inputs: MGI ID, PMID (optional); Outputs: Rule #, Inferred GO, PMID, p-val. [file 12859_2014_405_MOESM3_ESM.zip › 12859_2014_405_add7.csv]

Rule #	GO1+	MP1+	MP2-	p-val
0	angiogenesis	abnormal vitelline vascular remodeling	complete embryonic lethality during organogenesis	2.86E-41
1	ovarian follicle development	absent mature ovarian follicles	postnatal growth retardation	8.95E-32
2	spermatogenesis	globozoospermia	absent acrosome	8.65E-28
3	spermatogenesis	globozoospermia	abnormal sperm nucleus morphology	1.82E-26
4	anterior/posterior pattern specification	thoracic vertebral transformation	cervical vertebral transformation	2.45E-26
5	fertilization	abnormal sperm flagellum morphology	asthenozoospermia	2.70E-26
6	middle ear morphogenesis	abnormal incus morphology	abnormal temporal bone morphology	1.45E-25
7	auditory receptor cell stereocilium organization	head tossing	circling	1.02E-24
8	thyroid gland development	palatal shelves fail to meet at midline	cleft secondary palate	1.37E-23
9	spermatogenesis	globozoospermia	abnormal acrosome morphology	1.33E-22
10	anterior/posterior pattern specification	asymmetric rib-sternum attachment	increased body weight	9.60E-22
11	thyroid gland development	abnormal thyroid gland development	double outlet right ventricle	1.03E-21
12	anterior/posterior pattern specification	asymmetric rib-sternum attachment	abnormal kidney morphology	1.17E-21
13	thyroid gland development	abnormal thyroid gland development	ventricular septal defect	2.13E-21
14	metanephros development	abnormal metanephric mesenchyme morphology	complete neonatal lethality	2.61E-21
15	anatomical structure formation involved in morphogenesis	absent amnion	abnormal gastrulation	2.03E-20
16	blood vessel development	absent second branchial arch	abnormal branchial arch morphology	2.75E-20
17	pituitary gland development	absent Rathke's pouch	anophthalmia	4.99E-20
18	anterior/posterior pattern specification	cervical vertebral transformation	thoracic vertebral transformation	6.32E-20
19	germ cell development	absent ovarian follicles	abnormal ovary morphology	1.08E-19
20	metanephros development	increased metanephric mesenchyme apoptosis	absent ureter	2.17E-19
21	skeletal system morphogenesis	polychromatophilia	anisocytosis	2.17E-19
22	spermatid development	kinked sperm flagellum	abnormal sperm physiology	2.24E-19
23	ovarian follicle development	increased circulating luteinizing hormone level	abnormal estrous cycle	7.96E-19
24	outer ear morphogenesis	abnormal external auditory canal morphology	abnormal malleus morphology	1.37E-18
25	keratinocyte differentiation	shiny skin	impaired skin barrier function	1.37E-18
26	skin development	shiny skin	impaired skin barrier function	1.37E-18
27	regulation of cell proliferation	absent hippocampal commissure	absent corpus callosum	2.05E-18
28	determination of left/right symmetry	common atrioventricular valve	ventricular septal defect	2.27E-18
29	male gonad development	abnormal primordial germ cell proliferation	decreased primordial germ cell number	3.07E-18
30	ovarian follicle development	decreased corpora lutea number	arrest of male meiosis	3.26E-18
31	regulation of heart contraction	prolonged QT interval	abnormal impulse conducting system conduction	4.44E-18
32	anterior/posterior pattern specification	lumbar vertebral transformation	vertebral transformation	6.25E-18
33	inner ear morphogenesis	absent stapes	abnormal middle ear ossicle morphology	8.69E-18
34	brain development	abnormal respiratory motile cilium morphology	abnormal mucociliary clearance	1.52E-17
35	spermatogenesis	abnormal respiratory motile cilium morphology	abnormal mucociliary clearance	1.52E-17
36	middle ear morphogenesis	abnormal incus morphology	abnormal facial nerve morphology	1.57E-17
37	metanephros development	increased metanephric mesenchyme apoptosis	absent kidney	2.40E-17
38	skin development	tight skin	abnormal epidermal lamellar body morphology	6.07E-17
39	ovarian follicle development	decreased corpora lutea number	male infertility	6.41E-17
40	cilium morphogenesis	short sperm flagellum	abnormal sperm midpiece morphology	9.10E-17
41	cilium morphogenesis	short sperm flagellum	absent sperm head	9.10E-17
42	cilium morphogenesis	short sperm flagellum	abnormal sperm principal piece morphology	9.10E-17
43	inner ear development	vestibular ganglion degeneration	abnormal cochlear hair cell development	9.10E-17
44	B cell differentiation	absent B cells	increased B cell apoptosis	1.52E-16
45	inner ear development	vestibular ganglion degeneration	abnormal cochlear outer hair cell morphology	1.52E-16
46	immune response	abnormal spleen periarteriolar lymphoid sheath morphology	absent spleen marginal zone	1.52E-16
47	in utero embryonic development	abnormal imprinting	abnormal DNA methylation	1.52E-16
48	anterior/posterior pattern specification	asymmetric rib-sternum attachment	postnatal growth retardation	2.16E-16
49	B cell differentiation	absent B cells	decreased B-1 B cell number	2.28E-16
50	synapsis	abnormal double-strand DNA break repair	absent ovarian follicles	3.18E-16
51	middle ear morphogenesis	abnormal incus morphology	cleft secondary palate	3.26E-16
52	spleen development	absent spleen marginal zone	absent Peyer's patches	4.25E-16
53	chondroitin sulfate metabolic process	axial skeleton hypoplasia	decreased body height	6.82E-16
54	sex differentiation	secondary sex reversal	abnormal female reproductive system morphology	8.33E-16
55	lung development	small lung saccule	abnormal lung saccule morphology	8.33E-16
56	anterior/posterior pattern specification	abnormal cervical axis morphology	abnormal spine curvature	8.33E-16
57	organelle organization	abnormal choroid pigmentation	diluted coat color	1.00E-15
58	lymph node development	abnormal spleen periarteriolar lymphoid sheath morphology	abnormal B cell physiology	1.18E-15
59	ossification	decreased osteoclast cell number	abnormal bone structure	1.38E-15
60	sex differentiation	secondary sex reversal	abnormal male reproductive system morphology	1.59E-15
61	chondroitin sulfate metabolic process	axial skeleton hypoplasia	abnormal cervical atlas morphology	1.59E-15
62	lymph node development	abnormal spleen periarteriolar lymphoid sheath morphology	abnormal T cell physiology	1.59E-15
63	otic vesicle development	abnormal endolymphatic duct morphology	abnormal semicircular canal morphology	1.82E-15
64	auditory receptor cell differentiation	vestibular ganglion degeneration	cochlear hair cell degeneration	2.32E-15
65	proximal/distal pattern formation	abnormal apical ectodermal ridge morphology	oligodactyly	2.36E-15
66	dorsal/ventral pattern formation	abnormal apical ectodermal ridge morphology	oligodactyly	2.36E-15
67	T cell differentiation	absent B cells	arrested B cell differentiation	2.50E-15
68	kidney development	glomerulosclerosis	pale kidney	2.50E-15
69	cholesterol homeostasis	decreased circulating LDL cholesterol level	decreased circulating HDL cholesterol level	4.33E-15
70	cilium morphogenesis	short sperm flagellum	teratozoospermia	4.53E-15
71	middle ear morphogenesis	abnormal incus morphology	abnormal stapes morphology	5.09E-15
72	skin development	decreased skin tensile strength	abnormal skeleton development	5.30E-15
73	chondroitin sulfate metabolic process	axial skeleton hypoplasia	abnormal neurocranium morphology	6.13E-15
74	anterior/posterior pattern specification	abnormal cervical axis morphology	abnormal neurocranium morphology	6.13E-15
75	ossification	decreased osteoclast cell number	kyphosis	6.57E-15
76	skin development	tight skin	dehydration	6.89E-15
77	synapsis	abnormal double-strand DNA break repair	kinked tail	7.49E-15
78	keratinocyte differentiation	shiny skin	complete neonatal lethality	7.77E-15
79	skin development	shiny skin	complete neonatal lethality	7.77E-15
80	auditory receptor cell stereocilium organization	abnormal cochlear outer hair cell morphology	abnormal organ of Corti morphology	8.48E-15
81	chondroitin sulfate metabolic process	axial skeleton hypoplasia	abnormal vertebrae morphology	8.98E-15
82	anterior/posterior pattern specification	lumbar vertebral transformation	cervical vertebral transformation	1.16E-14
83	ovarian follicle development	decreased corpora lutea number	small ovary	1.23E-14
84	neural tube closure	abnormal head mesenchyme morphology	abnormal heart tube morphology	1.23E-14
85	double-strand break repair	abnormal double-strand DNA break repair	decreased testis weight	2.31E-14
86	cholesterol homeostasis	decreased circulating VLDL cholesterol level	decreased circulating triglyceride level	2.33E-14
87	spermatogenesis	globozoospermia	teratozoospermia	2.54E-14
88	lymph vessel development	abnormal lymph circulation	lymphedema	3.34E-14
89	muscle contraction	impaired muscle contractility	abnormal muscle contractility	3.34E-14
90	embryonic skeletal system morphogenesis	small scapula	absent deltoid tuberosity	3.34E-14
91	inner ear morphogenesis	absent cochlear hair cells	absent vestibular hair cells	3.34E-14
92	forebrain development	absent hippocampal commissure	abnormal axon guidance	3.49E-14
93	fertilization	abnormal double-strand DNA break repair	abnormal ovary morphology	6.13E-14
94	genetic imprinting	paternal imprinting	abnormal spongiotrophoblast layer morphology	8.23E-14
95	sympathetic nervous system development	abnormal superior cervical ganglion morphology	abnormal facial motor nucleus morphology	1.00E-13
96	elastic fiber assembly	aortic aneurysm	abnormal aorta elastic fiber morphology	1.00E-13
97	peripheral nervous system development	small petrosal ganglion	small geniculate ganglion	1.00E-13
98	peripheral nervous system development	small nodose ganglion	small geniculate ganglion	1.00E-13
99	axon guidance	abnormal superior cervical ganglion morphology	abnormal facial motor nucleus morphology	1.00E-13
100	skeletal system development	abnormal thoracic cage shape	partial lethality	1.00E-13
101	inner ear morphogenesis	absent organ of Corti supporting cells	absent cochlear hair cell stereocilia	1.00E-13
102	synapsis	abnormal double-strand DNA break repair	partial postnatal lethality	1.59E-13
103	auditory receptor cell differentiation	vestibular ganglion degeneration	absent cochlear hair cell stereocilia	1.67E-13
104	DNA repair	spontaneous chromosome breakage	abnormal seminiferous tubule morphology	1.73E-13
105	positive regulation of interleukin-4 production	decreased interleukin-10 secretion	increased susceptibility to experimental autoimmune encephalomyelitis	2.00E-13
106	positive regulation of interleukin-10 production	decreased interleukin-10 secretion	increased susceptibility to experimental autoimmune encephalomyelitis	2.00E-13
107	response to insulin stimulus	abnormal muscle cell glucose uptake	abnormal adipocyte glucose uptake	2.00E-13
108	negative regulation of T cell proliferation	increased susceptibility to experimental autoimmune encephalomyelitis	decreased interleukin-10 secretion	2.00E-13
109	homeostasis of number of cells within a tissue	decreased interleukin-10 secretion	increased susceptibility to experimental autoimmune encephalomyelitis	2.00E-13
110	inner ear morphogenesis	vestibular saccular macula degeneration	stria vascularis degeneration	2.00E-13
111	mammary gland epithelial cell proliferation	abnormal mammary gland epithelium morphology	abnormal mammary gland alveolus morphology	3.33E-13
112	pancreas development	abnormal duodenum morphology	abnormal small intestine crypts of Lieberkuhn morphology	3.33E-13
113	inner ear morphogenesis	absent organ of Corti supporting cells	vestibular ganglion degeneration	3.33E-13
114	adult locomotory behavior	myoclonus	ataxia	3.66E-13
115	endocrine pancreas development	decreased pancreatic delta cell number	decreased pancreatic alpha cell number	5.00E-13
116	chromosome segregation	aneuploidy	polyploidy	5.00E-13
117	thymus development	abnormal thymus corticomedullary boundary morphology	decreased single-positive T cell number	5.00E-13
118	pattern specification process	absent mammary gland	abnormal mammary gland embryonic development	5.00E-13
119	glucose homeostasis	decreased circulating glucagon level	decreased pancreatic alpha cell number	5.00E-13
120	ovarian follicle development	delayed vaginal opening	decreased ovulation rate	5.00E-13
121	anterior/posterior pattern specification	asymmetric rib-sternum attachment	partial postnatal lethality	5.55E-13
122	genetic imprinting	abnormal imprinting	abnormal DNA methylation	5.55E-13
123	organelle organization	abnormal choroid pigmentation	abnormal retinal pigmentation	5.55E-13
124	visual perception	paresis	abnormal gait	6.24E-13
125	sperm mitochondrion organization	abnormal sperm principal piece morphology	abnormal sperm axoneme morphology	7.00E-13
126	surfactant homeostasis	abnormal epidermal lamellar body morphology	thin epidermis	7.00E-13
127	penetration of zona pellucida	delayed fertilization	abnormal acrosome morphology	7.00E-13
128	negative regulation of inflammatory response	colitis	abnormal colon morphology	7.00E-13
129	blood coagulation	abnormal platelet physiology	thrombosis	7.00E-13
130	lung alveolus development	abnormal epidermal lamellar body morphology	thin epidermis	7.00E-13
131	metabolic process	delayed fertilization	abnormal acrosome morphology	7.00E-13
132	spermatid development	abnormal sperm principal piece morphology	abnormal sperm axoneme morphology	7.00E-13
133	DNA repair	spontaneous chromosome breakage	reduced female fertility	8.19E-13
134	fertilization	abnormal double-strand DNA break repair	small testis	8.19E-13
135	post-embryonic organ morphogenesis	stria vascularis degeneration	vestibular hair cell degeneration	9.33E-13
136	somitogenesis	abnormal intercostal muscle morphology	thin diaphragm muscle	9.33E-13
137	inner ear morphogenesis	abnormal lateral semicircular canal morphology	decreased cochlear coiling	9.33E-13
138	inner ear morphogenesis	abnormal vestibulocochlear ganglion morphology	abnormal trigeminal ganglion morphology	9.33E-13
139	post-embryonic organ morphogenesis	stria vascularis degeneration	head tossing	1.20E-12
140	transforming growth factor beta receptor signaling pathway	increased lung compliance	abnormal respiratory system physiology	1.20E-12
141	ossification	increased long bone epiphyseal plate size	abnormal long bone metaphysis morphology	1.20E-12
142	ossification	increased long bone epiphyseal plate size	abnormal tibia morphology	1.20E-12
143	somitogenesis	abnormal intercostal muscle morphology	unresponsive to tactile stimuli	1.20E-12
144	skeletal system morphogenesis	abnormal long bone epiphysis morphology	abnormal long bone metaphysis morphology	1.20E-12
145	collagen fibril organization	abnormal long bone epiphysis morphology	abnormal long bone metaphysis morphology	1.20E-12
146	inner ear morphogenesis	abnormal orientation of inner hair cell stereociliary bundles	abnormal orientation of outer hair cell stereociliary bundles	1.20E-12
147	embryonic skeletal system morphogenesis	small scapula	micrognathia	1.50E-12
148	auditory receptor cell differentiation	vestibular ganglion degeneration	vestibular hair cell degeneration	1.55E-12
149	middle ear morphogenesis	abnormal vestibulocochlear nerve morphology	abnormal cranial nerve morphology	1.83E-12
150	male gonad development	thin uterus	absent mature ovarian follicles	1.83E-12
151	embryonic skeletal system morphogenesis	small scapula	short sternum	1.83E-12
152	embryonic skeletal system morphogenesis	absent malleus processus brevis	abnormal malleus morphology	1.83E-12
153	forebrain development	abnormal hippocampal commissure morphology	absent corpus callosum	1.83E-12
154	inner ear morphogenesis	abnormal vestibulocochlear nerve morphology	abnormal cranial nerve morphology	1.83E-12
155	spermatogenesis	thin uterus	abnormal estrous cycle	1.83E-12
156	in utero embryonic development	anomalous pulmonary venous connection	right aortic arch	1.83E-12
157	calcium ion transport	decreased circulating calcium level	decreased compact bone thickness	2.20E-12
158	somitogenesis	abnormal intercostal muscle morphology	no spontaneous movement	2.20E-12
159	skin development	decreased skin tensile strength	abnormal cutaneous collagen fibril morphology	2.50E-12
160	inner ear development	abnormal tectorial membrane morphology	impaired hearing	2.60E-12
161	ureteric bud development	abnormal ureter development	hydroureter	3.00E-12
162	glucose homeostasis	decreased circulating glucagon level	increased circulating glucose level	3.03E-12
163	inner ear morphogenesis	abnormal lateral semicircular canal morphology	abnormal cochlea morphology	3.03E-12
164	B cell differentiation	absent B cells	arrested B cell differentiation	3.05E-12
165	synaptic transmission	abnormal touch/ nociception	increased thermal nociceptive threshold	3.49E-12
166	embryonic skeletal system morphogenesis	small scapula	abnormal sternebra morphology	3.49E-12
167	inner ear morphogenesis	vestibular saccular macula degeneration	impaired swimming	3.49E-12
168	lung development	decreased mesenchymal cell proliferation involved in lung development	abnormal lung vasculature morphology	3.49E-12
169	regulation of angiogenesis	failure of vascular branching	enlarged pericardium	3.99E-12
170	mammary gland epithelial cell proliferation	abnormal mammary gland epithelium morphology	abnormal lactation	4.33E-12
171	middle ear morphogenesis	absent malleus processus brevis	abnormal Meckel's cartilage morphology	4.52E-12
172	hemopoiesis	decreased splenocyte number	decreased CD8-positive T cell number	4.52E-12
173	determination of left/right symmetry	anomalous pulmonary venous connection	atrial septal defect	4.52E-12
174	ovarian follicle development	uterus atrophy	infertility	4.52E-12
175	inner ear morphogenesis	vestibular saccular macula degeneration	organ of Corti degeneration	4.52E-12
176	inner ear morphogenesis	abnormal vestibulocochlear ganglion morphology	abnormal cranial ganglia morphology	5.69E-12
177	cartilage development	small scapula	abnormal mandible morphology	6.32E-12
178	embryonic skeletal system morphogenesis	small scapula	abnormal sternum morphology	6.32E-12
179	inner ear morphogenesis	absent organ of Corti supporting cells	cochlear ganglion degeneration	6.32E-12
180	inner ear morphogenesis	vestibular saccular macula degeneration	cochlear ganglion degeneration	6.32E-12
181	inner ear development	vestibular ganglion degeneration	abnormal organ of Corti morphology	6.65E-12
182	spermatogenesis	abnormal double-strand DNA break repair	abnormal female meiosis	6.65E-12
183	embryonic pattern specification	fused first branchial arch	abnormal telencephalon development	6.98E-12
184	epidermis development	flaky skin	alopecia	6.98E-12
185	spleen development	absent spleen marginal zone	increased leukocyte cell number	7.54E-12
186	calcium ion transport	decreased circulating calcium level	abnormal trabecular bone morphology	7.68E-12
187	ossification	increased long bone epiphyseal plate size	abnormal trabecular bone morphology	7.68E-12
188	adult walking behavior	abnormal corticospinal tract morphology	abnormal axon guidance	7.68E-12
189	positive regulation of cell proliferation	aphakia	abnormal telencephalon morphology	8.41E-12
190	calcium ion transport	decreased circulating calcium level	abnormal skeleton morphology	9.17E-12
191	hemopoiesis	increased spleen iron level	decreased hemoglobin content	9.17E-12
192	lymph node development	abnormal spleen periarteriolar lymphoid sheath morphology	decreased CD4-positive T cell number	9.47E-12
193	neuromuscular process controlling balance	abnormal cerebellar granule cell morphology	small cerebellum	9.96E-12
194	positive regulation of cell proliferation	aphakia	anophthalmia	9.96E-12
195	adenohypophysis development	small pituitary gland	decreased circulating insulin level	1.17E-11
196	ureteric bud development	abnormal ureter development	hydronephrosis	1.27E-11
197	embryonic skeletal system development	abnormal sacral vertebrae morphology	short tail	1.35E-11
198	anterior/posterior pattern specification	sacral vertebral fusion	short tail	1.35E-11
199	spermatogenesis	thin uterus	abnormal ovary morphology	1.44E-11
200	glucose homeostasis	decreased circulating glucagon level	impaired glucose tolerance	1.54E-11
201	spermatid development	abnormal sperm head morphology	male infertility	1.57E-11
202	post-embryonic organ morphogenesis	stria vascularis degeneration	circling	1.65E-11
203	negative regulation of neuron differentiation	premature neuronal precursor differentiation	abnormal neuron differentiation	1.66E-11
204	determination of left/right symmetry	anomalous pulmonary venous connection	polydactyly	1.97E-11
205	embryonic skeletal system morphogenesis	abnormal nasal cavity morphology	short snout	1.97E-11
206	organ morphogenesis	decreased alveolar lamellar body number	abnormal lung development	2.21E-11
207	synapsis	abnormal double-strand DNA break repair	small ovary	2.25E-11
208	ossification	decreased osteoclast cell number	decreased bone mineral density	2.25E-11
209	spermatogenesis	abnormal double-strand DNA break repair	small ovary	2.25E-11
210	anterior/posterior pattern specification	lumbar vertebral transformation	thoracic vertebral transformation	2.39E-11
211	synapsis	abnormal double-strand DNA break repair	abnormal ovary morphology	2.41E-11
212	anterior/posterior pattern specification	abnormal sacral vertebrae morphology	abnormal somite development	2.58E-11
213	ovulation cycle process	thin uterus	abnormal seminiferous tubule morphology	2.85E-11
214	negative regulation of blood pressure	decreased urine sodium level	decreased body weight	3.25E-11
215	embryonic skeletal system morphogenesis	small scapula	cleft secondary palate	3.28E-11
216	in utero embryonic development	dilated heart right atrium	pallor	3.89E-11
217	somitogenesis	abnormal intercostal muscle morphology	respiratory failure	5.27E-11
218	cilium morphogenesis	short sperm flagellum	asthenozoospermia	5.46E-11
219	embryonic viscerocranium morphogenesis	abnormal sphenoid bone morphology	respiratory distress	5.84E-11
220	lung development	abnormal pulmonary acinus morphology	respiratory distress	5.84E-11
221	male gonad development	thin uterus	decreased litter size	7.07E-11
222	in utero embryonic development	dilated heart right atrium	complete lethality throughout fetal growth and development	7.29E-11
223	spermatid development	kinked sperm flagellum	asthenozoospermia	8.19E-11
224	synapsis	abnormal double-strand DNA break repair	small testis	1.33E-10
225	spermatogenesis	globozoospermia	asthenozoospermia	1.53E-10
226	ovarian follicle development	decreased corpora lutea number	female infertility	1.71E-10
227	regulation of angiogenesis	failure of vascular branching	embryonic growth retardation	2.49E-10
228	embryonic skeletal system morphogenesis	abnormal nasal cavity morphology	partial postnatal lethality	3.49E-10
229	calcium ion transport	decreased circulating calcium level	postnatal growth retardation	4.98E-10
230	embryonic skeletal system development	abnormal sacral vertebrae morphology	complete neonatal lethality	5.26E-10
231	adult walking behavior	abnormal corticospinal tract morphology	complete neonatal lethality	5.26E-10
232	anterior/posterior pattern specification	sacral vertebral fusion	complete neonatal lethality	5.26E-10
233	chondroitin sulfate metabolic process	axial skeleton hypoplasia	complete neonatal lethality	8.76E-10
