# Supplementary material for: Methodology for the inference of gene function from phenotype data
Source: BMC Bioinformatics. 2014 Dec 12;15(1):405. doi: 10.1186/s12859-014-0405-z (PMC4302099; doi:10.1186/s12859-014-0405-z)
Supplement: Additional file 3: — Contains a simple companion software with documentation that uses data updated in real time to infer GO annotations given an MGI ID. Inputs: MGI ID, PMID (optional); Outputs: Rule #, Inferred GO, PMID, p-val. [file 12859_2014_405_MOESM3_ESM.zip › 12859_2014_405_add8.csv]

Rule #	GO	MP1+	MP2+	MP3+	p-Value
0	ovarian follicle development	absent mature ovarian follicles	impaired ovarian folliculogenesis	decreased uterus weight	4.15E-37
1	ovarian follicle development	absent mature ovarian follicles	impaired ovarian folliculogenesis	decreased ovary weight	3.63E-36
2	ovarian follicle development	absent mature ovarian follicles	impaired ovarian folliculogenesis	absent estrous cycle	1.24E-35
3	ovarian follicle development	absent mature ovarian follicles	impaired ovarian folliculogenesis	prolonged estrous cycle	5.70E-33
4	branching involved in prostate gland morphogenesis	decreased prostate gland duct number	abnormal prostate gland anterior lobe morphology	decreased prostate gland duct number	3.38E-32
5	branching involved in prostate gland morphogenesis	decreased prostate gland duct number	prostate gland epithelial hyperplasia	decreased prostate gland duct number	1.69E-31
6	lung development	decreased lung weight	small lung	pulmonary hypoplasia	9.35E-31
7	branching involved in prostate gland morphogenesis	decreased prostate gland duct number	abnormal prostate gland epithelium morphology	decreased prostate gland duct number	1.01E-30
8	pituitary gland development	abnormal pituitary gland development	absent Rathke's pouch	pituitary gland hypoplasia	2.66E-30
9	determination of left/right symmetry	situs inversus	decreased body size	abnormal left-right axis patterning	1.50E-29
10	branching involved in prostate gland morphogenesis	decreased prostate gland duct number	abnormal palatine gland morphology	decreased prostate gland duct number	3.09E-29
11	branching involved in prostate gland morphogenesis	decreased prostate gland duct number	decreased ductal branching in the coagulating gland	decreased prostate gland duct number	3.09E-29
12	branching involved in prostate gland morphogenesis	decreased prostate gland duct number	abnormal bulbourethral gland morphology	decreased prostate gland duct number	3.09E-29
13	branching involved in prostate gland morphogenesis	decreased prostate gland duct number	small prostate gland ventral lobe	decreased prostate gland duct number	1.85E-28
14	branching involved in prostate gland morphogenesis	decreased prostate gland duct number	abnormal prostate gland branching morphogenesis	decreased prostate gland duct number	1.85E-28
15	branching involved in prostate gland morphogenesis	decreased prostate gland duct number	small prostate gland anterior lobe	decreased prostate gland duct number	3.09E-28
16	branching involved in prostate gland morphogenesis	decreased prostate gland duct number	reduced male mating frequency	decreased prostate gland duct number	4.63E-28
17	ovarian follicle development	decreased uterus weight	decreased ovary weight	decreased uterus weight	1.11E-27
18	branching involved in prostate gland morphogenesis	decreased prostate gland duct number	abnormal seminal vesicle morphology	decreased prostate gland duct number	1.39E-27
19	branching involved in prostate gland morphogenesis	decreased prostate gland duct number	abnormal prostate gland morphology	decreased prostate gland duct number	1.39E-27
20	branching involved in prostate gland morphogenesis	decreased prostate gland duct number	small seminal vesicle	decreased prostate gland duct number	1.39E-27
21	branching involved in prostate gland morphogenesis	decreased prostate gland duct number	increased cell proliferation	decreased prostate gland duct number	1.70E-27
22	anterior/posterior pattern specification	sacral vertebral transformation	lumbar vertebral transformation	sacral vertebral transformation	3.92E-27
23	anterior/posterior pattern specification	abnormal thoracic vertebrae morphology	increased rib number	thoracic vertebral transformation	3.79E-26
24	anterior/posterior pattern specification	abnormal thoracic vertebrae morphology	thoracic vertebral transformation	abnormal rib-sternum attachment	4.73E-26
25	anterior/posterior pattern specification	abnormal thoracic vertebrae morphology	cervical vertebral transformation	abnormal rib-sternum attachment	8.52E-26
26	ovarian follicle development	ovary cysts	absent estrous cycle	oocyte degeneration	5.05E-25
27	acrosome assembly	abnormal acrosome morphology	abnormal sperm flagellum morphology	arrest of spermiogenesis	2.48E-24
28	middle ear morphogenesis	abnormal middle ear ossicle morphology	abnormal middle ear morphology	abnormal stapes morphology	7.47E-24
29	ovarian follicle development	decreased uterus weight	absent estrous cycle	decreased uterus weight	1.36E-23
30	ovarian follicle development	decreased uterus weight	absent estrous cycle	decreased ovary weight	1.36E-23
31	lymph node development	abnormal spleen morphology	absent Peyer's patches	intermingled spleen red and white pulp	1.64E-23
32	ovarian follicle development	decreased uterus weight	absent mature ovarian follicles	decreased uterus weight	1.87E-23
33	ovarian follicle development	decreased uterus weight	absent mature ovarian follicles	decreased ovary weight	1.87E-23
34	anterior/posterior pattern specification	abnormal thoracic vertebrae morphology	thoracic vertebral transformation	abnormal sternebra morphology	4.00E-23
35	anterior/posterior pattern specification	sacral vertebral transformation	increased rib number	sacral vertebral transformation	4.11E-23
36	anterior/posterior pattern specification	sacral vertebral transformation	increased rib number	lumbar vertebral transformation	4.11E-23
37	lymph node development	abnormal spleen morphology	absent spleen marginal zone	absent Peyer's patches	5.45E-23
38	anterior/posterior pattern specification	sacral vertebral transformation	thoracic vertebral transformation	sacral vertebral transformation	6.32E-23
39	anterior/posterior pattern specification	sacral vertebral transformation	thoracic vertebral transformation	lumbar vertebral transformation	6.32E-23
40	ovarian follicle development	decreased uterus weight	absent corpus luteum	decreased ovary weight	1.09E-22
41	ovarian follicle development	decreased uterus weight	absent corpus luteum	decreased uterus weight	1.09E-22
42	inner ear morphogenesis	abnormal endolymphatic duct morphology	abnormal semicircular canal morphology	abnormal cochlear sensory epithelium morphology	1.36E-22
43	embryonic skeletal system morphogenesis	abnormal nasal septum morphology	mandible hypoplasia	abnormal jaw morphology	1.92E-22
44	kidney development	abnormal kidney blood vessel morphology	abnormal kidney development	abnormal kidney blood vessel morphology	2.00E-22
45	acrosome assembly	abnormal acrosome morphology	abnormal spermiogenesis	globozoospermia	2.16E-22
46	anterior/posterior pattern specification	asymmetric rib-sternum attachment	abnormal cervical atlas morphology	lumbar vertebral transformation	2.49E-22
47	lymph node development	absent spleen marginal zone	increased leukocyte cell number	abnormal spleen periarteriolar lymphoid sheath morphology	3.89E-22
48	sensory perception of smell	abnormal olfactory system physiology	abnormal odor adaptation	abnormal olfactory system physiology	4.15E-22
49	anterior/posterior pattern specification	asymmetric rib-sternum attachment	abnormal cervical vertebrae morphology	lumbar vertebral transformation	4.50E-22
50	embryonic skeletal system morphogenesis	abnormal nasal septum morphology	abnormal Meckel's cartilage morphology	abnormal jaw morphology	4.52E-22
51	embryonic skeletal system morphogenesis	abnormal nasal septum morphology	mandible hypoplasia	abnormal Meckel's cartilage morphology	5.08E-22
52	embryonic skeletal system morphogenesis	abnormal nasal septum morphology	abnormal middle ear morphology	abnormal jaw morphology	6.15E-22
53	embryonic skeletal system morphogenesis	abnormal nasal septum morphology	abnormal middle ear morphology	mandible hypoplasia	6.71E-22
54	lymph node development	absent axillary lymph nodes	absent inguinal lymph nodes	absent axillary lymph nodes	8.29E-22
55	lymph node development	abnormal spleen morphology	decreased T cell number	absent Peyer's patches	8.32E-22
56	embryonic skeletal system morphogenesis	abnormal nasal septum morphology	abnormal middle ear morphology	abnormal Meckel's cartilage morphology	9.31E-22
57	ovarian follicle development	small seminiferous tubules	absent corpus luteum	impaired ovarian folliculogenesis	1.56E-21
58	embryonic skeletal system morphogenesis	mandible hypoplasia	cyanosis	abnormal nasal septum morphology	1.76E-21
59	embryonic skeletal system morphogenesis	abnormal nasal septum morphology	rib fusion	mandible hypoplasia	1.97E-21
60	determination of left/right symmetry	absent floor plate	abnormal neural tube morphology/development	abnormal left-right axis patterning	2.02E-21
61	forebrain development	abnormal embryonic/fetal subventricular zone morphology	abnormal cerebral cortex morphology	abnormal embryonic/fetal subventricular zone morphology	2.07E-21
62	lymph node development	increased leukocyte cell number	absent spleen marginal zone	abnormal Peyer's patch morphology	2.10E-21
63	embryonic skeletal system morphogenesis	abnormal nasal septum morphology	abnormal jaw morphology	small malleus manubrium	2.14E-21
64	embryonic skeletal system morphogenesis	abnormal nasal septum morphology	mandible hypoplasia	small malleus manubrium	2.20E-21
65	embryonic skeletal system morphogenesis	abnormal nasal septum morphology	rib fusion	abnormal Meckel's cartilage morphology	2.23E-21
66	embryonic skeletal system morphogenesis	mandible hypoplasia	cyanosis	absent malleus processus brevis	2.30E-21
67	embryonic skeletal system morphogenesis	abnormal nasal septum morphology	rib fusion	abnormal middle ear morphology	2.39E-21
68	ovarian follicle development	decreased uterus weight	decreased ovary weight	uterus atrophy	2.49E-21
69	ovarian follicle development	decreased uterus weight	uterus atrophy	decreased uterus weight	2.49E-21
70	anterior/posterior pattern specification	sacral vertebral transformation	lumbar vertebral transformation	abnormal deltoid tuberosity morphology	2.49E-21
71	anterior/posterior pattern specification	sacral vertebral transformation	abnormal deltoid tuberosity morphology	sacral vertebral transformation	2.49E-21
72	anterior/posterior pattern specification	sacral vertebral transformation	thoracic vertebral transformation	abnormal deltoid tuberosity morphology	2.55E-21
73	embryonic skeletal system morphogenesis	mandible hypoplasia	cyanosis	abnormal tympanic membrane morphology	3.10E-21
74	ovarian follicle development	decreased uterus weight	decreased testis weight	decreased ovary weight	3.10E-21
75	ovarian follicle development	decreased uterus weight	decreased testis weight	decreased uterus weight	3.10E-21
76	ovarian follicle development	decreased uterus weight	decreased testis weight	absent estrous cycle	3.12E-21
77	ovarian follicle development	decreased uterus weight	decreased testis weight	absent mature ovarian follicles	3.12E-21
78	ovarian follicle development	decreased uterus weight	decreased testis weight	absent corpus luteum	3.21E-21
79	embryonic skeletal system morphogenesis	abnormal nasal septum morphology	rib fusion	small malleus manubrium	3.92E-21
80	ovarian follicle development	decreased uterus weight	decreased testis weight	uterus atrophy	5.59E-21
81	ovarian follicle development	decreased uterus weight	decreased ovary weight	prolonged estrous cycle	6.22E-21
82	ovarian follicle development	decreased uterus weight	prolonged estrous cycle	decreased uterus weight	6.22E-21
83	middle ear morphogenesis	abnormal middle ear ossicle morphology	abnormal middle ear morphology	abnormal incus morphology	6.33E-21
84	embryonic skeletal system morphogenesis	abnormal nasal septum morphology	complete neonatal lethality	abnormal jaw morphology	6.50E-21
85	embryonic skeletal system morphogenesis	abnormal nasal septum morphology	complete neonatal lethality	mandible hypoplasia	6.56E-21
86	lymph node development	absent spleen marginal zone	increased leukocyte cell number	abnormal metallophilic macrophage morphology	6.60E-21
87	embryonic skeletal system morphogenesis	abnormal nasal septum morphology	complete neonatal lethality	abnormal Meckel's cartilage morphology	6.82E-21
88	embryonic skeletal system morphogenesis	abnormal nasal septum morphology	complete neonatal lethality	rib fusion	8.28E-21
89	embryonic skeletal system morphogenesis	abnormal nasal septum morphology	complete neonatal lethality	small malleus manubrium	8.51E-21
90	determination of left/right symmetry	right pulmonary isomerism	double outlet right ventricle	abnormal spleen morphology	8.55E-21
91	ovarian follicle development	decreased uterus weight	decreased testis weight	prolonged estrous cycle	9.32E-21
92	spleen development	absent spleen	partial postnatal lethality	decreased body height	9.53E-21
93	odontogenesis of dentin-containing tooth	abnormal incisor morphology	abnormal tooth development	short incisors	1.04E-20
94	inner ear morphogenesis	absent semicircular canals	abnormal crista ampullaris morphology	absent semicircular canals	1.16E-20
95	inner ear morphogenesis	absent semicircular canals	decreased cochlear coiling	absent semicircular canals	1.16E-20
96	embryonic skeletal system morphogenesis	abnormal nasal septum morphology	abnormal jaw morphology	absent malleus processus brevis	1.25E-20
97	embryonic skeletal system morphogenesis	abnormal nasal septum morphology	abnormal jaw morphology	abnormal nasal cavity morphology	1.25E-20
98	embryonic skeletal system morphogenesis	abnormal nasal septum morphology	abnormal jaw morphology	abnormal tongue muscle morphology	1.25E-20
99	inner ear morphogenesis	abnormal endolymphatic duct morphology	abnormal semicircular canal morphology	absent vestibular saccule	1.25E-20
100	embryonic skeletal system morphogenesis	abnormal nasal septum morphology	mandible hypoplasia	abnormal nasal cavity morphology	1.26E-20
101	embryonic skeletal system morphogenesis	abnormal nasal septum morphology	mandible hypoplasia	abnormal pterygoid process morphology	1.26E-20
102	embryonic skeletal system morphogenesis	abnormal nasal septum morphology	mandible hypoplasia	abnormal tongue muscle morphology	1.26E-20
103	embryonic skeletal system morphogenesis	abnormal nasal septum morphology	abnormal Meckel's cartilage morphology	absent malleus processus brevis	1.28E-20
104	embryonic skeletal system morphogenesis	abnormal nasal septum morphology	abnormal Meckel's cartilage morphology	abnormal pterygoid process morphology	1.28E-20
105	embryonic skeletal system morphogenesis	abnormal nasal septum morphology	rib fusion	absent malleus processus brevis	1.43E-20
106	embryonic skeletal system morphogenesis	abnormal nasal septum morphology	rib fusion	abnormal nasal cavity morphology	1.43E-20
107	embryonic skeletal system morphogenesis	abnormal nasal septum morphology	rib fusion	abnormal tongue muscle morphology	1.43E-20
108	anterior/posterior pattern specification	abnormal exoccipital bone morphology	abnormal supraoccipital bone morphology	abnormal exoccipital bone morphology	1.49E-20
109	negative regulation of apoptotic process	increased kidney apoptosis	dilated renal tubules	increased kidney cell proliferation	1.83E-20
110	inner ear morphogenesis	absent semicircular canals	small otic vesicle	absent semicircular canals	1.86E-20
111	lymph node development	abnormal mesenteric lymph node morphology	abnormal spleen red pulp morphology	abnormal metallophilic macrophage morphology	1.88E-20
112	embryonic skeletal system morphogenesis	abnormal nasal septum morphology	complete neonatal lethality	absent malleus processus brevis	1.89E-20
113	embryonic skeletal system morphogenesis	abnormal nasal septum morphology	complete neonatal lethality	abnormal nasal cavity morphology	1.89E-20
114	embryonic skeletal system morphogenesis	abnormal nasal septum morphology	complete neonatal lethality	abnormal pterygoid process morphology	1.89E-20
115	embryonic skeletal system morphogenesis	abnormal nasal septum morphology	complete neonatal lethality	abnormal tongue muscle morphology	1.89E-20
116	determination of left/right symmetry	incomplete embryo turning	abnormal developmental patterning	absent floor plate	2.07E-20
117	forebrain development	abnormal embryonic/fetal subventricular zone morphology	small olfactory bulb	abnormal embryonic/fetal subventricular zone morphology	2.28E-20
118	lymph node development	absent axillary lymph nodes	absent Peyer's patches	absent axillary lymph nodes	2.36E-20
119	lymph node development	absent axillary lymph nodes	absent Peyer's patches	absent inguinal lymph nodes	2.36E-20
120	inner ear morphogenesis	abnormal vestibular saccular macula morphology	decreased cochlear coiling	abnormal vestibular saccular macula morphology	2.36E-20
121	forebrain development	abnormal embryonic/fetal subventricular zone morphology	abnormal cerebral cortex morphology	small olfactory bulb	2.48E-20
122	spleen development	absent spleen	partial postnatal lethality	short tail	2.83E-20
123	ovarian follicle development	small seminiferous tubules	impaired ovarian folliculogenesis	increased circulating luteinizing hormone level	2.95E-20
124	ovarian follicle development	small seminiferous tubules	absent corpus luteum	increased circulating luteinizing hormone level	2.97E-20
125	inner ear morphogenesis	absent semicircular canals	abnormal crista ampullaris morphology	small otic vesicle	3.02E-20
126	middle ear morphogenesis	conductive hearing loss	abnormal middle ear morphology	abnormal tympanic membrane morphology	3.11E-20
127	embryonic skeletal system morphogenesis	abnormal nasal septum morphology	abnormal jaw morphology	abnormal tympanic membrane morphology	3.11E-20
128	embryonic skeletal system morphogenesis	abnormal nasal septum morphology	mandible hypoplasia	abnormal external auditory canal morphology	3.12E-20
129	lymph node development	absent spleen marginal zone	increased leukocyte cell number	decreased Peyer's patch number	3.15E-20
130	lymph node development	absent spleen marginal zone	increased leukocyte cell number	abnormal leukocyte migration	3.15E-20
131	lymph node development	absent spleen marginal zone	increased leukocyte cell number	abnormal mesenteric lymph node morphology	3.15E-20
132	embryonic skeletal system morphogenesis	abnormal nasal septum morphology	abnormal Meckel's cartilage morphology	abnormal tympanic membrane morphology	3.15E-20
133	embryonic skeletal system morphogenesis	abnormal nasal septum morphology	abnormal Meckel's cartilage morphology	abnormal external auditory canal morphology	3.15E-20
134	embryonic skeletal system morphogenesis	abnormal nasal septum morphology	rib fusion	abnormal tympanic membrane morphology	3.29E-20
135	determination of left/right symmetry	abnormal neural tube morphology/development	absent floor plate	abnormal direction of heart looping	3.41E-20
136	hindlimb morphogenesis	absent patella	abnormal tibia morphology	absent patella	3.52E-20
137	embryonic skeletal system morphogenesis	abnormal nasal septum morphology	complete neonatal lethality	abnormal external auditory canal morphology	3.75E-20
138	anterior/posterior pattern specification	sacral vertebral transformation	cervical vertebral transformation	lumbar vertebral transformation	3.77E-20
139	anterior/posterior pattern specification	sacral vertebral transformation	cervical vertebral transformation	sacral vertebral transformation	3.77E-20
140	anterior/posterior pattern specification	sacral vertebral transformation	increased rib number	cervical vertebral transformation	3.77E-20
141	spleen development	absent spleen	partial postnatal lethality	abnormal vertebrae morphology	3.81E-20
142	ovarian follicle development	increased circulating follicle stimulating hormone level	reduced male fertility	small ovary	4.35E-20
143	ovarian follicle development	increased circulating follicle stimulating hormone level	reduced male fertility	impaired ovarian folliculogenesis	4.35E-20
144	embryonic skeletal system morphogenesis	abnormal nasal septum morphology	abnormal jaw morphology	absent tympanic ring	4.36E-20
145	embryonic skeletal system morphogenesis	abnormal nasal septum morphology	mandible hypoplasia	absent tympanic ring	4.36E-20
146	lymph node development	absent spleen marginal zone	increased leukocyte cell number	small Peyer's patches	4.39E-20
147	embryonic skeletal system morphogenesis	abnormal nasal septum morphology	rib fusion	absent tympanic ring	4.53E-20
148	anterior/posterior pattern specification	sacral vertebral transformation	vertebral transformation	lumbar vertebral transformation	4.96E-20
149	anterior/posterior pattern specification	sacral vertebral transformation	vertebral transformation	sacral vertebral transformation	4.96E-20
150	spermatid development	kinked sperm flagellum	oligozoospermia	hairpin sperm flagellum	4.96E-20
151	anterior/posterior pattern specification	sacral vertebral transformation	vertebral transformation	increased rib number	4.97E-20
152	embryonic skeletal system morphogenesis	abnormal nasal septum morphology	complete neonatal lethality	absent tympanic ring	4.99E-20
153	anterior/posterior pattern specification	sacral vertebral transformation	vertebral transformation	abnormal deltoid tuberosity morphology	5.21E-20
154	kidney development	abnormal kidney blood vessel morphology	renal hypoplasia	abnormal kidney blood vessel morphology	5.62E-20
155	lymph node development	absent spleen marginal zone	abnormal spleen periarteriolar lymphoid sheath morphology	absent Peyer's patches	5.80E-20
156	embryonic skeletal system morphogenesis	abnormal nasal septum morphology	abnormal jaw morphology	abnormal palatine bone morphology	5.80E-20
157	embryonic skeletal system morphogenesis	abnormal nasal septum morphology	mandible hypoplasia	abnormal palatine bone morphology	5.81E-20
158	embryonic skeletal system morphogenesis	abnormal nasal septum morphology	rib fusion	abnormal palatine bone morphology	5.98E-20
159	response to cold	abnormal thermosensation	increased thermal nociceptive threshold	abnormal nociception after inflammation	6.21E-20
160	middle ear morphogenesis	abnormal middle ear ossicle morphology	microcephaly	abnormal middle ear morphology	6.22E-20
161	lymph node development	abnormal mesenteric lymph node morphology	abnormal spleen red pulp morphology	abnormal spleen periarteriolar lymphoid sheath morphology	6.23E-20
162	lymph node development	abnormal mesenteric lymph node morphology	abnormal spleen red pulp morphology	absent spleen marginal zone	6.23E-20
163	inner ear morphogenesis	absent semicircular canals	abnormal inner ear morphology	absent semicircular canals	6.33E-20
164	lymph node development	absent spleen marginal zone	abnormal metallophilic macrophage morphology	absent Peyer's patches	6.42E-20
165	embryonic skeletal system morphogenesis	abnormal nasal septum morphology	complete neonatal lethality	abnormal palatine bone morphology	6.44E-20
166	spermatid development	abnormal sperm head morphology	oligozoospermia	abnormal sperm nucleus morphology	7.24E-20
167	embryonic skeletal system morphogenesis	abnormal nasal septum morphology	abnormal Meckel's cartilage morphology	abnormal basisphenoid bone morphology	7.49E-20
168	embryonic skeletal system morphogenesis	abnormal nasal septum morphology	abnormal middle ear morphology	abnormal basisphenoid bone morphology	7.51E-20
169	embryonic skeletal system morphogenesis	abnormal nasal septum morphology	abnormal basisphenoid bone morphology	small malleus manubrium	7.66E-20
170	embryonic skeletal system morphogenesis	abnormal nasal septum morphology	complete neonatal lethality	abnormal basisphenoid bone morphology	8.10E-20
171	forebrain development	abnormal embryonic/fetal subventricular zone morphology	abnormal telencephalon development	abnormal embryonic/fetal subventricular zone morphology	8.68E-20
172	embryonic skeletal system morphogenesis	abnormal nasal septum morphology	abnormal basisphenoid bone morphology	abnormal nasal cavity morphology	8.70E-20
173	embryonic skeletal system morphogenesis	abnormal nasal septum morphology	abnormal basisphenoid bone morphology	abnormal tongue muscle morphology	8.70E-20
174	forebrain development	abnormal embryonic/fetal subventricular zone morphology	abnormal cerebral cortex morphology	abnormal telencephalon development	8.88E-20
175	lymph node development	absent spleen marginal zone	decreased Peyer's patch number	absent Peyer's patches	8.90E-20
176	lymph node development	absent spleen marginal zone	abnormal leukocyte migration	absent Peyer's patches	8.90E-20
177	lymph node development	absent spleen marginal zone	abnormal mesenteric lymph node morphology	absent Peyer's patches	8.90E-20
178	determination of left/right symmetry	abnormal direction of embryo turning	situs inversus	abnormal direction of embryo turning	9.15E-20
179	lymph node development	abnormal mesenteric lymph node morphology	decreased Peyer's patch number	abnormal spleen red pulp morphology	9.33E-20
180	lymph node development	abnormal mesenteric lymph node morphology	abnormal spleen red pulp morphology	abnormal leukocyte migration	9.33E-20
181	ovarian follicle development	decreased corpora lutea number	reduced female fertility	decreased ovulation rate	9.36E-20
182	ureteric bud development	abnormal ureter development	abnormal nephrogenic zone morphology	dilated ureter	9.94E-20
183	lymph node development	absent spleen marginal zone	small Peyer's patches	absent Peyer's patches	1.01E-19
184	forebrain development	abnormal embryonic/fetal subventricular zone morphology	abnormal telencephalon morphology	abnormal embryonic/fetal subventricular zone morphology	1.05E-19
185	odontogenesis of dentin-containing tooth	short incisors	abnormal tooth morphology	small molars	1.09E-19
186	spermatid development	abnormal sperm head morphology	oligozoospermia	abnormal sperm mitochondrial sheath morphology	1.16E-19
187	embryonic skeletal system morphogenesis	abnormal nasal septum morphology	abnormal basisphenoid bone morphology	absent tympanic ring	1.18E-19
188	lymph node development	abnormal mesenteric lymph node morphology	abnormal spleen red pulp morphology	small Peyer's patches	1.31E-19
189	embryonic skeletal system morphogenesis	abnormal nasal septum morphology	abnormal basisphenoid bone morphology	abnormal palatine bone morphology	1.33E-19
190	middle ear morphogenesis	conductive hearing loss	increased susceptibility to otitis media	abnormal middle ear morphology	1.37E-19
191	ovarian follicle development	small seminiferous tubules	absent corpus luteum	absent mature ovarian follicles	1.37E-19
192	spermatid development	abnormal sperm head morphology	oligozoospermia	abnormal sperm midpiece morphology	1.59E-19
193	ovarian follicle development	small seminiferous tubules	absent mature ovarian follicles	increased circulating luteinizing hormone level	1.65E-19
194	forebrain development	abnormal embryonic/fetal subventricular zone morphology	decreased brain size	abnormal embryonic/fetal subventricular zone morphology	1.68E-19
195	middle ear morphogenesis	conductive hearing loss	increased susceptibility to otitis media	abnormal tympanic membrane morphology	1.68E-19
196	forebrain development	abnormal embryonic/fetal subventricular zone morphology	abnormal cerebral cortex morphology	decreased brain size	1.70E-19
197	response to cold	abnormal thermosensation	increased thermal nociceptive threshold	abnormal neuron physiology	1.74E-19
198	ovarian follicle development	decreased uterus weight	abnormal ovary morphology	decreased ovary weight	1.79E-19
199	ovarian follicle development	decreased uterus weight	abnormal ovary morphology	decreased uterus weight	1.79E-19
200	ovarian follicle development	decreased uterus weight	decreased testis weight	abnormal ovary morphology	1.83E-19
201	middle ear morphogenesis	conductive hearing loss	abnormal middle ear ossicle morphology	abnormal middle ear morphology	1.88E-19
202	middle ear morphogenesis	conductive hearing loss	abnormal middle ear morphology	abnormal cochlea morphology	1.88E-19
203	anterior/posterior pattern specification	sacral vertebral transformation	abnormal axial skeleton morphology	sacral vertebral transformation	1.92E-19
204	anterior/posterior pattern specification	sacral vertebral transformation	abnormal axial skeleton morphology	increased rib number	1.92E-19
205	anterior/posterior pattern specification	sacral vertebral transformation	abnormal axial skeleton morphology	abnormal deltoid tuberosity morphology	1.94E-19
206	embryonic skeletal system morphogenesis	abnormal nasal septum morphology	mandible hypoplasia	abnormal rib-sternum attachment	2.17E-19
207	embryonic skeletal system morphogenesis	abnormal nasal septum morphology	abnormal Meckel's cartilage morphology	abnormal rib-sternum attachment	2.18E-19
208	embryonic skeletal system morphogenesis	abnormal nasal septum morphology	complete neonatal lethality	abnormal rib-sternum attachment	2.24E-19
209	forebrain development	abnormal embryonic/fetal subventricular zone morphology	abnormal telencephalon morphology	decreased brain size	2.72E-19
210	middle ear morphogenesis	conductive hearing loss	abnormal facial nerve morphology	abnormal middle ear morphology	2.81E-19
211	anterior/posterior pattern specification	sacral vertebral transformation	abnormal rib morphology	lumbar vertebral transformation	2.90E-19
212	anterior/posterior pattern specification	sacral vertebral transformation	abnormal rib morphology	sacral vertebral transformation	2.90E-19
213	anterior/posterior pattern specification	sacral vertebral transformation	abnormal rib morphology	increased rib number	2.90E-19
214	lymph node development	absent spleen marginal zone	increased leukocyte cell number	decreased T cell number	3.17E-19
215	inner ear morphogenesis	inner ear cysts	abnormal inner ear morphology	inner ear cysts	3.38E-19
216	embryonic skeletal system morphogenesis	abnormal nasal septum morphology	abnormal mandible morphology	abnormal jaw morphology	3.93E-19
217	embryonic skeletal system morphogenesis	abnormal nasal septum morphology	abnormal mandible morphology	mandible hypoplasia	3.93E-19
218	embryonic skeletal system morphogenesis	abnormal nasal septum morphology	rib fusion	abnormal mandible morphology	3.94E-19
219	embryonic skeletal system morphogenesis	abnormal nasal septum morphology	complete neonatal lethality	abnormal mandible morphology	3.99E-19
220	middle ear morphogenesis	conductive hearing loss	abnormal facial nerve morphology	increased susceptibility to otitis media	4.18E-19
221	embryonic skeletal system morphogenesis	abnormal nasal septum morphology	abnormal mandible morphology	abnormal basisphenoid bone morphology	4.67E-19
222	determination of left/right symmetry	abnormal direction of embryo turning	abnormal left-right axis patterning	abnormal direction of embryo turning	4.71E-19
223	hindlimb morphogenesis	absent patella	abnormal hindlimb morphology	absent patella	5.50E-19
224	determination of left/right symmetry	abnormal direction of embryo turning	abnormal left-right axis patterning	situs inversus	5.62E-19
225	ovarian follicle development	decreased corpora lutea number	reduced female fertility	abnormal ovarian follicle morphology	5.65E-19
226	hindlimb morphogenesis	absent patella	abnormal hindlimb morphology	abnormal tibia morphology	5.84E-19
227	forebrain development	abnormal thalamus morphology	abnormal telencephalon development	thin cortical plate	6.15E-19
228	lymph node development	absent spleen marginal zone	increased leukocyte cell number	abnormal spleen morphology	6.20E-19
229	ovarian follicle development	decreased uterus weight	reduced male fertility	decreased ovary weight	6.32E-19
230	ovarian follicle development	decreased uterus weight	reduced male fertility	decreased uterus weight	6.32E-19
231	ovarian follicle development	decreased uterus weight	reduced male fertility	absent estrous cycle	6.32E-19
232	ovarian follicle development	decreased uterus weight	reduced male fertility	absent mature ovarian follicles	6.32E-19
233	ovarian follicle development	decreased uterus weight	reduced male fertility	absent corpus luteum	6.32E-19
234	ovarian follicle development	decreased uterus weight	reduced male fertility	uterus atrophy	6.35E-19
235	ovarian follicle development	decreased corpora lutea number	decreased litter size	abnormal ovarian follicle morphology	6.41E-19
236	determination of left/right symmetry	incomplete embryo turning	abnormal forebrain morphology	abnormal developmental patterning	6.48E-19
237	forebrain development	abnormal embryonic/fetal subventricular zone morphology	respiratory failure	abnormal embryonic/fetal subventricular zone morphology	6.55E-19
238	embryonic skeletal system morphogenesis	abnormal nasal septum morphology	short mandible	mandible hypoplasia	6.71E-19
239	embryonic skeletal system morphogenesis	abnormal nasal septum morphology	short mandible	abnormal middle ear morphology	6.71E-19
240	embryonic skeletal system morphogenesis	abnormal nasal septum morphology	complete neonatal lethality	short mandible	6.77E-19
241	embryonic skeletal system morphogenesis	abnormal nasal septum morphology	short mandible	absent malleus processus brevis	6.83E-19
242	embryonic skeletal system morphogenesis	abnormal nasal septum morphology	short mandible	abnormal tympanic membrane morphology	7.02E-19
243	ovarian follicle development	decreased uterus weight	reduced male fertility	abnormal ovary morphology	8.12E-19
244	post-embryonic development	polycystic kidney	decreased body size	decreased renal glomerulus number	8.27E-19
245	ovarian follicle development	decreased uterus weight	female infertility	decreased ovary weight	8.53E-19
246	ovarian follicle development	decreased uterus weight	female infertility	decreased uterus weight	8.53E-19
247	ovarian follicle development	decreased uterus weight	female infertility	decreased testis weight	8.56E-19
248	ovarian follicle development	decreased uterus weight	decreased litter size	decreased ovary weight	8.79E-19
249	ovarian follicle development	decreased uterus weight	decreased litter size	decreased uterus weight	8.79E-19
250	ovarian follicle development	decreased uterus weight	decreased litter size	absent mature ovarian follicles	8.79E-19
251	ovarian follicle development	decreased uterus weight	decreased litter size	absent estrous cycle	8.79E-19
252	ovarian follicle development	decreased uterus weight	decreased litter size	absent corpus luteum	8.79E-19
253	ovarian follicle development	decreased uterus weight	decreased litter size	decreased testis weight	8.82E-19
254	odontogenesis of dentin-containing tooth	short incisors	abnormal incisor morphology	small molars	9.43E-19
255	sperm mitochondrion organization	abnormal sperm mitochondrial sheath morphology	teratozoospermia	abnormal sperm mitochondrial sheath morphology	9.50E-19
256	lymph node development	absent axillary lymph nodes	abnormal spleen morphology	absent axillary lymph nodes	9.50E-19
257	lymph node development	absent axillary lymph nodes	abnormal spleen morphology	absent inguinal lymph nodes	9.50E-19
258	lymph node development	absent axillary lymph nodes	abnormal spleen morphology	absent Peyer's patches	9.73E-19
259	ovarian follicle development	decreased uterus weight	reduced female fertility	decreased ovary weight	9.89E-19
260	ovarian follicle development	decreased uterus weight	reduced female fertility	decreased uterus weight	9.89E-19
261	ovarian follicle development	decreased uterus weight	reduced female fertility	absent estrous cycle	9.89E-19
262	ovarian follicle development	decreased uterus weight	reduced female fertility	absent mature ovarian follicles	9.89E-19
263	ovarian follicle development	decreased uterus weight	reduced female fertility	absent corpus luteum	9.89E-19
264	ovarian follicle development	decreased uterus weight	reduced female fertility	uterus atrophy	9.92E-19
265	odontogenesis of dentin-containing tooth	short incisors	abnormal incisor morphology	abnormal tooth morphology	1.02E-18
266	determination of left/right symmetry	absent floor plate	abnormal neural tube morphology/development	incomplete embryo turning	1.06E-18
267	determination of left/right symmetry	absent floor plate	incomplete embryo turning	abnormal left-right axis patterning	1.06E-18
268	embryonic skeletal system morphogenesis	abnormal nasal septum morphology	abnormal cranium morphology	mandible hypoplasia	1.16E-18
269	embryonic skeletal system morphogenesis	abnormal nasal septum morphology	abnormal cranium morphology	abnormal Meckel's cartilage morphology	1.16E-18
270	embryonic skeletal system morphogenesis	abnormal nasal septum morphology	complete neonatal lethality	abnormal cranium morphology	1.16E-18
271	ovarian follicle development	decreased uterus weight	reduced female fertility	abnormal ovary morphology	1.17E-18
272	aging	osteoporosis	kyphosis	premature aging	1.30E-18
273	anterior/posterior pattern specification	abnormal exoccipital bone morphology	rib fusion	abnormal exoccipital bone morphology	1.35E-18
274	anterior/posterior pattern specification	abnormal exoccipital bone morphology	rib fusion	abnormal supraoccipital bone morphology	1.37E-18
275	embryonic skeletal system morphogenesis	abnormal nasal septum morphology	abnormal rib morphology	mandible hypoplasia	1.45E-18
276	embryonic skeletal system morphogenesis	abnormal nasal septum morphology	abnormal rib morphology	abnormal middle ear morphology	1.45E-18
277	embryonic skeletal system morphogenesis	abnormal nasal septum morphology	complete neonatal lethality	abnormal rib morphology	1.45E-18
278	embryonic skeletal system morphogenesis	abnormal nasal septum morphology	abnormal rib morphology	absent malleus processus brevis	1.46E-18
279	embryonic skeletal system morphogenesis	abnormal nasal septum morphology	abnormal rib morphology	abnormal tympanic membrane morphology	1.48E-18
280	ovarian follicle development	decreased uterus weight	female infertility	reduced male fertility	1.48E-18
281	ovarian follicle development	decreased corpora lutea number	abnormal ovarian follicle morphology	impaired ovarian folliculogenesis	1.51E-18
282	chromosome organization	chromosomal instability	increased cellular sensitivity to ionizing radiation	chromosomal instability	1.52E-18
283	cholesterol metabolic process	increased circulating VLDL cholesterol level	increased susceptibility to atherosclerosis	increased circulating VLDL cholesterol level	1.52E-18
284	lymph node development	absent axillary lymph nodes	absent cervical lymph nodes	absent axillary lymph nodes	1.52E-18
285	lymph node development	absent axillary lymph nodes	absent cervical lymph nodes	absent inguinal lymph nodes	1.52E-18
286	lymph node development	absent axillary lymph nodes	absent inguinal lymph nodes	absent popliteal lymph nodes	1.52E-18
287	lymph node development	absent axillary lymph nodes	absent popliteal lymph nodes	absent axillary lymph nodes	1.52E-18
288	inner ear morphogenesis	inner ear cysts	absent common crus	inner ear cysts	1.52E-18
289	inner ear morphogenesis	abnormal vestibular saccular macula morphology	absent cochlear ganglion	abnormal vestibular saccular macula morphology	1.52E-18
290	lymph node development	absent axillary lymph nodes	absent Peyer's patches	absent cervical lymph nodes	1.54E-18
291	lymph node development	absent axillary lymph nodes	absent Peyer's patches	absent popliteal lymph nodes	1.54E-18
292	inner ear morphogenesis	abnormal vestibular saccular macula morphology	decreased cochlear coiling	absent cochlear ganglion	1.54E-18
293	lymph node development	abnormal mesenteric lymph node morphology	small spleen	abnormal spleen red pulp morphology	1.71E-18
294	ovarian follicle development	decreased uterus weight	reduced female fertility	female infertility	1.84E-18
295	inner ear morphogenesis	inner ear cysts	abnormal inner ear morphology	absent common crus	1.86E-18
296	lymph node development	abnormal mesenteric lymph node morphology	small spleen	absent Peyer's patches	1.88E-18
297	negative regulation of apoptotic process	increased kidney apoptosis	dilated renal tubules	renal hypoplasia	1.97E-18
298	lymph node development	decreased Peyer's patch number	increased leukocyte cell number	decreased B cell number	2.02E-18
299	keratinocyte differentiation	thick epidermis	absent epidermis stratum corneum	absent epidermis stratum granulosum	2.18E-18
300	keratinocyte differentiation	thick epidermis	shiny skin	absent epidermis stratum granulosum	2.18E-18
301	negative regulation of apoptotic process	increased kidney apoptosis	renal hypoplasia	increased urine protein level	2.27E-18
302	embryonic skeletal system morphogenesis	abnormal jaw morphology	abnormal hyoid bone morphology	abnormal nasal septum morphology	2.43E-18
303	lymph node development	absent axillary lymph nodes	abnormal spleen morphology	absent cervical lymph nodes	2.47E-18
304	lymph node development	absent axillary lymph nodes	abnormal spleen morphology	absent popliteal lymph nodes	2.47E-18
305	embryonic skeletal system morphogenesis	abnormal jaw morphology	rib fusion	abnormal hyoid bone morphology	2.51E-18
306	embryonic skeletal system morphogenesis	abnormal middle ear morphology	abnormal cranium morphology	abnormal nasal septum morphology	2.61E-18
307	ovarian follicle development	decreased corpora lutea number	decreased litter size	abnormal ovary morphology	2.77E-18
308	ovarian follicle development	decreased corpora lutea number	abnormal ovary morphology	decreased ovulation rate	2.78E-18
309	ovarian follicle development	abnormal oocyte morphology	impaired ovarian folliculogenesis	absent mature ovarian follicles	2.87E-18
310	ovarian follicle development	abnormal oocyte morphology	abnormal ovarian follicle morphology	absent mature ovarian follicles	2.87E-18
311	sensory perception of smell	abnormal olfactory epithelium morphology	retinal degeneration	abnormal olfaction	2.90E-18
312	lymph node development	absent axillary lymph nodes	absent cervical lymph nodes	absent popliteal lymph nodes	3.04E-18
313	determination of left/right symmetry	absent floor plate	abnormal neural tube morphology/development	abnormal forebrain morphology	3.07E-18
314	determination of left/right symmetry	absent floor plate	abnormal forebrain morphology	abnormal left-right axis patterning	3.07E-18
315	forebrain development	abnormal thalamus morphology	abnormal telencephalon development	abnormal cortical marginal zone morphology	3.07E-18
316	skin development	thick epidermis	decreased hair follicle number	absent epidermis stratum granulosum	3.07E-18
317	skin development	thick epidermis	decreased hair follicle number	absent epidermis stratum corneum	3.07E-18
318	skin development	thick epidermis	decreased hair follicle number	shiny skin	3.07E-18
319	skin development	thick epidermis	short tail	decreased hair follicle number	3.27E-18
320	skin development	thick epidermis	short limbs	decreased hair follicle number	3.44E-18
321	keratinocyte differentiation	thick epidermis	absent epidermis stratum corneum	shiny skin	3.64E-18
322	aging	osteoporosis	kyphosis	decreased subcutaneous adipose tissue amount	3.91E-18
323	post-embryonic development	polycystic kidney	premature death	small ears	4.09E-18
324	determination of left/right symmetry	absent floor plate	complete embryonic lethality during organogenesis	abnormal neural tube morphology/development	4.15E-18
325	determination of left/right symmetry	absent floor plate	complete embryonic lethality during organogenesis	abnormal left-right axis patterning	4.16E-18
326	embryonic skeletal system morphogenesis	abnormal middle ear morphology	abnormal cranium morphology	small malleus manubrium	4.20E-18
327	inner ear morphogenesis	inner ear cysts	abnormal membranous labyrinth morphology	inner ear cysts	4.56E-18
328	inner ear morphogenesis	abnormal vestibular saccular macula morphology	short endolymphatic duct	abnormal vestibular saccular macula morphology	4.56E-18
329	inner ear morphogenesis	abnormal vestibular saccular macula morphology	decreased cochlear coiling	short endolymphatic duct	4.58E-18
330	post-embryonic development	polycystic kidney	premature death	decreased renal glomerulus number	4.89E-18
331	inner ear morphogenesis	inner ear cysts	abnormal inner ear morphology	abnormal membranous labyrinth morphology	4.89E-18
332	skin development	thick epidermis	decreased hair follicle number	abnormal keratinocyte differentiation	5.12E-18
333	kidney development	increased kidney apoptosis	kidney cysts	kidney failure	5.59E-18
334	inner ear morphogenesis	inner ear cysts	absent common crus	abnormal membranous labyrinth morphology	6.07E-18
335	inner ear morphogenesis	abnormal vestibular saccular macula morphology	short endolymphatic duct	absent cochlear ganglion	6.07E-18
336	inner ear morphogenesis	absent vestibular saccule	decreased cochlear coiling	absent common crus	6.17E-18
337	inner ear morphogenesis	abnormal cochlear OHC efferent innervation pattern	abnormal cochlear hair cell morphology	abnormal cochlear IHC efferent innervation pattern	6.21E-18
338	somitogenesis	abnormal tail bud morphology	decreased embryo size	abnormal gastrulation	6.24E-18
339	inner ear morphogenesis	absent vestibular saccule	abnormal cochlear sensory epithelium morphology	absent common crus	6.27E-18
340	inner ear morphogenesis	absent vestibular saccule	abnormal cochlear sensory epithelium morphology	absent cochlear ganglion	6.27E-18
341	kidney development	increased kidney apoptosis	kidney cysts	increased blood urea nitrogen level	6.38E-18
342	keratinocyte differentiation	absent epidermis stratum granulosum	short tail	thick epidermis	6.39E-18
343	forebrain development	abnormal embryonic/fetal subventricular zone morphology	complete neonatal lethality	abnormal embryonic/fetal subventricular zone morphology	6.54E-18
344	auditory receptor cell differentiation	cochlear ganglion degeneration	hyperactivity	abnormal cochlear hair cell development	6.69E-18
345	aging	osteoporosis	kyphosis	sparse hair	6.77E-18
346	post-embryonic development	polycystic kidney	decreased body size	abnormal kidney morphology	7.19E-18
347	inner ear morphogenesis	absent vestibular saccule	abnormal inner ear morphology	absent cochlear ganglion	7.42E-18
348	skin development	hyperkeratosis	sparse hair	thick skin	7.64E-18
349	ovarian follicle development	small seminiferous tubules	impaired ovarian folliculogenesis	abnormal ovarian secretion	9.06E-18
350	ovarian follicle development	small seminiferous tubules	absent corpus luteum	abnormal ovarian secretion	9.06E-18
351	brain development	abnormal cerebellar layer morphology	tremors	abnormal cerebellar layer morphology	9.07E-18
352	sperm mitochondrion organization	abnormal sperm mitochondrial sheath morphology	abnormal sperm midpiece morphology	abnormal sperm mitochondrial sheath morphology	9.11E-18
353	sperm mitochondrion organization	abnormal sperm mitochondrial sheath morphology	abnormal sperm principal piece morphology	abnormal sperm mitochondrial sheath morphology	9.11E-18
354	hindlimb morphogenesis	absent patella	abnormal patella morphology	absent patella	9.11E-18
355	odontogenesis of dentin-containing tooth	decreased molar number	short incisors	decreased molar number	9.11E-18
356	determination of left/right symmetry	abnormal direction of embryo turning	mesocardia	abnormal direction of embryo turning	9.11E-18
357	inner ear morphogenesis	inner ear cysts	absent vestibular saccule	inner ear cysts	9.11E-18
358	inner ear morphogenesis	abnormal vestibular saccular macula morphology	absent vestibular saccule	abnormal vestibular saccular macula morphology	9.11E-18
359	inner ear morphogenesis	abnormal vestibular saccular macula morphology	decreased cochlear coiling	absent vestibular saccule	9.13E-18
360	hindlimb morphogenesis	absent patella	abnormal tibia morphology	abnormal patella morphology	9.14E-18
361	ovarian follicle development	small seminiferous tubules	absent mature ovarian follicles	abnormal ovarian secretion	9.20E-18
362	determination of left/right symmetry	abnormal direction of embryo turning	situs inversus	mesocardia	9.20E-18
363	middle ear morphogenesis	increased susceptibility to otitis media	abnormal stapes morphology	abnormal auditory tube	9.41E-18
364	inner ear morphogenesis	inner ear cysts	abnormal inner ear morphology	absent vestibular saccule	9.44E-18
365	determination of left/right symmetry	abnormal direction of embryo turning	abnormal left-right axis patterning	mesocardia	9.58E-18
366	hindlimb morphogenesis	absent patella	abnormal hindlimb morphology	abnormal patella morphology	9.66E-18
367	sperm mitochondrion organization	abnormal sperm mitochondrial sheath morphology	teratozoospermia	abnormal sperm midpiece morphology	1.01E-17
368	sperm mitochondrion organization	abnormal sperm mitochondrial sheath morphology	teratozoospermia	abnormal sperm principal piece morphology	1.01E-17
369	kidney development	delayed kidney development	small kidney	increased kidney apoptosis	1.10E-17
370	kidney development	delayed kidney development	small kidney	decreased kidney weight	1.10E-17
371	keratinocyte differentiation	absent epidermis stratum granulosum	short limbs	thick epidermis	1.11E-17
372	post-embryonic development	polycystic kidney	premature death	abnormal kidney morphology	1.12E-17
373	forebrain development	abnormal thalamus morphology	abnormal telencephalon development	abnormal hippocampus development	1.13E-17
374	skeletal system development	abnormal long bone epiphyseal plate proliferative zone	complete perinatal lethality	abnormal thoracic cage shape	1.13E-17
375	inner ear morphogenesis	absent vestibular saccule	absent common crus	absent cochlear ganglion	1.21E-17
376	embryonic skeletal system morphogenesis	abnormal middle ear morphology	abnormal cranium morphology	abnormal tongue muscle morphology	1.22E-17
377	middle ear morphogenesis	increased susceptibility to otitis media	abnormal stapes morphology	abnormal distortion product otoacoustic emission	1.23E-17
378	angiogenesis	abnormal vascular endothelial cell morphology	abnormal capillary morphology	decreased angiogenesis	1.27E-17
379	forebrain development	abnormal thalamus morphology	abnormal telencephalon development	abnormal corpus callosum morphology	1.35E-17
380	inner ear morphogenesis	inner ear cysts	absent vestibular saccule	abnormal membranous labyrinth morphology	1.37E-17
381	inner ear morphogenesis	abnormal vestibular saccular macula morphology	absent vestibular saccule	short endolymphatic duct	1.37E-17
382	somitogenesis	abnormal tail bud morphology	decreased embryo size	abnormal rostral-caudal axis patterning	1.42E-17
383	kidney development	delayed kidney development	abnormal kidney development	increased kidney apoptosis	1.42E-17
384	kidney development	delayed kidney development	abnormal kidney development	decreased kidney weight	1.42E-17
385	odontogenesis of dentin-containing tooth	decreased molar number	small molars	decreased molar number	1.52E-17
386	odontogenesis of dentin-containing tooth	decreased molar number	abnormal molar crown morphology	decreased molar number	1.52E-17
387	skeletal system development	short sternum	abnormal vertebral body morphology	axial skeleton hypoplasia	1.57E-17
388	response to cold	increased thermal nociceptive threshold	abnormal neuron physiology	abnormal thermosensation	1.58E-17
389	keratinocyte differentiation	absent epidermis stratum granulosum	short tail	short limbs	1.68E-17
390	skeletal muscle fiber development	muscular atrophy	abnormal muscle innervation	abnormal muscle fiber morphology	1.70E-17
391	angiogenesis	abnormal vascular branching morphogenesis	abnormal lung morphology	spinal hemorrhage	1.72E-17
392	ovarian follicle development	small seminiferous tubules	absent corpus luteum	abnormal testes secretion	1.81E-17
393	ovarian follicle development	small seminiferous tubules	absent corpus luteum	thin uterus	1.81E-17
394	ovarian follicle development	small seminiferous tubules	impaired ovarian folliculogenesis	abnormal testes secretion	1.81E-17
395	ovarian follicle development	small seminiferous tubules	impaired ovarian folliculogenesis	thin uterus	1.81E-17
396	ovarian follicle development	small seminiferous tubules	increased circulating luteinizing hormone level	thin uterus	1.82E-17
397	sperm mitochondrion organization	abnormal sperm mitochondrial sheath morphology	abnormal sperm midpiece morphology	abnormal sperm principal piece morphology	1.82E-17
398	ovarian follicle development	small seminiferous tubules	absent mature ovarian follicles	abnormal testes secretion	1.83E-17
399	ovarian follicle development	small seminiferous tubules	absent mature ovarian follicles	thin uterus	1.83E-17
400	establishment of skin barrier	abnormal epidermal lamellar body morphology	hyperkeratosis	abnormal skin development	1.84E-17
401	spermatogenesis	abnormal spermatogonia proliferation	azoospermia	decreased male germ cell number	1.84E-17
402	determination of left/right symmetry	absent floor plate	complete perinatal lethality	abnormal neural tube morphology/development	1.89E-17
403	neuromuscular process controlling balance	absent organ of Corti supporting cells	abnormal organ of Corti morphology	absent cochlear hair cell stereocilia	1.91E-17
404	spermatogenesis	short sperm flagellum	hydroencephaly	dilated lateral ventricles	1.95E-17
405	determination of left/right symmetry	absent floor plate	exencephaly	abnormal neural tube morphology/development	2.03E-17
406	brain development	abnormal cerebellar layer morphology	ectopic cerebellar granule cells	abnormal cerebellar layer morphology	2.28E-17
407	brain development	abnormal cerebellar layer morphology	ectopic Purkinje cell	abnormal cerebellar layer morphology	2.28E-17
408	determination of left/right symmetry	absent floor plate	complete embryonic lethality during organogenesis	complete perinatal lethality	2.30E-17
409	aging	osteoporosis	kyphosis	decreased hemoglobin content	2.39E-17
410	embryonic skeletal system morphogenesis	abnormal jaw morphology	microcephaly	abnormal nasal septum morphology	2.39E-17
411	embryonic skeletal system morphogenesis	abnormal jaw morphology	rib fusion	microcephaly	2.40E-17
412	odontogenesis of dentin-containing tooth	decreased molar number	short incisors	abnormal molar crown morphology	2.43E-17
413	inner ear morphogenesis	absent vestibular saccule	absent common crus	abnormal vestibular saccular macula morphology	2.43E-17
414	inner ear morphogenesis	absent vestibular saccule	inner ear cysts	absent cochlear ganglion	2.43E-17
415	aging	osteoporosis	premature death	kyphosis	2.45E-17
416	aging	osteoporosis	premature death	premature aging	2.58E-17
417	auditory receptor cell differentiation	cochlear ganglion degeneration	hyperactivity	abnormal cochlear outer hair cell morphology	2.67E-17
418	anterior/posterior pattern specification	decreased rib number	abnormal sternebra morphology	cervical vertebral transformation	2.67E-17
419	angiogenesis	abnormal vascular branching morphogenesis	abnormal lung morphology	intracranial hemorrhage	2.68E-17
420	aging	osteoporosis	cachexia	kyphosis	2.81E-17
421	ovarian follicle development	small seminiferous tubules	impaired ovarian folliculogenesis	small uterus	3.02E-17
422	ovarian follicle development	small seminiferous tubules	absent corpus luteum	small uterus	3.02E-17
423	ovarian follicle development	small seminiferous tubules	increased circulating luteinizing hormone level	small uterus	3.02E-17
424	odontogenesis of dentin-containing tooth	decreased molar number	small molars	abnormal molar crown morphology	3.04E-17
425	aging	osteoporosis	decreased hemoglobin content	sparse hair	3.07E-17
426	brain development	abnormal cerebellar layer morphology	tremors	ectopic cerebellar granule cells	3.18E-17
427	brain development	abnormal cerebellar layer morphology	tremors	ectopic Purkinje cell	3.18E-17
428	sperm mitochondrion organization	abnormal sperm mitochondrial sheath morphology	abnormal sperm head morphology	abnormal sperm mitochondrial sheath morphology	3.19E-17
429	sperm mitochondrion organization	abnormal sperm mitochondrial sheath morphology	abnormal sperm nucleus morphology	abnormal sperm mitochondrial sheath morphology	3.19E-17
430	hindlimb morphogenesis	absent patella	abnormal tarsal bone morphology	absent patella	3.19E-17
431	hindlimb morphogenesis	absent patella	abnormal tibia morphology	abnormal tarsal bone morphology	3.19E-17
432	aging	osteoporosis	cachexia	decreased subcutaneous adipose tissue amount	3.20E-17
433	neuromuscular process controlling balance	absent organ of Corti supporting cells	deafness	absent cochlear hair cell stereocilia	3.21E-17
434	hindlimb morphogenesis	absent patella	abnormal hindlimb morphology	abnormal tarsal bone morphology	3.24E-17
435	sperm mitochondrion organization	abnormal sperm mitochondrial sheath morphology	teratozoospermia	abnormal sperm head morphology	3.28E-17
436	sperm mitochondrion organization	abnormal sperm mitochondrial sheath morphology	teratozoospermia	abnormal sperm nucleus morphology	3.28E-17
437	anterior/posterior pattern specification	decreased rib number	abnormal thoracic vertebrae morphology	abnormal sternebra morphology	3.28E-17
438	embryonic skeletal system morphogenesis	abnormal middle ear morphology	abnormal cranium morphology	absent tympanic ring	3.62E-17
439	sperm motility	abnormal sperm principal piece morphology	abnormal sperm midpiece morphology	absent sperm head	3.64E-17
440	inner ear morphogenesis	absent vestibular saccule	inner ear cysts	abnormal vestibular saccular macula morphology	3.64E-17
441	neuromuscular process controlling balance	absent organ of Corti supporting cells	abnormal organ of Corti morphology	absent pillar cells	3.73E-17
442	neuromuscular process controlling balance	absent organ of Corti supporting cells	abnormal organ of Corti morphology	absent cochlear hair cells	3.73E-17
443	inner ear development	stria vascularis degeneration	cochlear ganglion degeneration	vestibular saccular macula degeneration	3.83E-17
444	ovarian follicle development	small seminiferous tubules	abnormal ovarian secretion	small uterus	3.93E-17
445	sperm mitochondrion organization	abnormal sperm mitochondrial sheath morphology	abnormal sperm head morphology	abnormal sperm principal piece morphology	4.10E-17
446	sperm mitochondrion organization	abnormal sperm mitochondrial sheath morphology	abnormal sperm nucleus morphology	abnormal sperm principal piece morphology	4.10E-17
447	hindlimb morphogenesis	absent patella	abnormal tarsal bone morphology	abnormal patella morphology	4.10E-17
448	kidney development	renal hypoplasia	abnormal kidney blood vessel morphology	kidney cortex cysts	4.13E-17
449	hindlimb morphogenesis	absent patella	abnormal pelvic girdle bone morphology	absent patella	4.25E-17
450	odontogenesis of dentin-containing tooth	decreased molar number	abnormal tooth morphology	decreased molar number	4.25E-17
451	inner ear morphogenesis	inner ear cysts	decreased cochlear coiling	inner ear cysts	4.25E-17
452	inner ear morphogenesis	abnormal vestibular saccular macula morphology	abnormal crista ampullaris morphology	abnormal vestibular saccular macula morphology	4.25E-17
453	inner ear morphogenesis	abnormal vestibular saccular macula morphology	abnormal crista ampullaris morphology	decreased cochlear coiling	4.25E-17
454	hindlimb morphogenesis	absent patella	abnormal tibia morphology	abnormal pelvic girdle bone morphology	4.25E-17
455	inner ear morphogenesis	inner ear cysts	abnormal inner ear morphology	decreased cochlear coiling	4.28E-17
456	hindlimb morphogenesis	absent patella	abnormal hindlimb morphology	abnormal pelvic girdle bone morphology	4.30E-17
457	inner ear morphogenesis	abnormal vestibular saccular macula morphology	abnormal crista ampullaris morphology	absent cochlear ganglion	4.40E-17
458	lymph node development	abnormal spleen periarteriolar lymphoid sheath morphology	absent spleen marginal zone	abnormal metallophilic macrophage morphology	4.56E-17
459	inner ear morphogenesis	inner ear cysts	decreased cochlear coiling	abnormal membranous labyrinth morphology	4.70E-17
460	inner ear morphogenesis	abnormal vestibular saccular macula morphology	abnormal crista ampullaris morphology	short endolymphatic duct	4.70E-17
461	forebrain development	abnormal thalamus morphology	abnormal telencephalon development	abnormal neuronal migration	4.72E-17
462	embryonic skeletal system morphogenesis	abnormal middle ear morphology	abnormal cranium morphology	abnormal palatine bone morphology	4.74E-17
463	ovarian follicle development	small seminiferous tubules	abnormal testes secretion	small uterus	4.83E-17
464	aging	osteoporosis	premature death	decreased hemoglobin content	4.84E-17
465	heart looping	absent myocardial trabeculae	abnormal heart ventricle morphology	abnormal heart looping	5.03E-17
466	neuromuscular process controlling balance	absent organ of Corti supporting cells	deafness	absent pillar cells	5.03E-17
467	neuromuscular process controlling balance	absent organ of Corti supporting cells	deafness	absent cochlear hair cells	5.03E-17
468	hindlimb morphogenesis	absent patella	abnormal pelvic girdle bone morphology	abnormal patella morphology	5.16E-17
469	inner ear morphogenesis	abnormal vestibular saccular macula morphology	abnormal crista ampullaris morphology	absent vestibular saccule	5.16E-17
470	aging	osteoporosis	premature death	cachexia	5.27E-17
471	acrosome assembly	abnormal sperm nucleus morphology	abnormal acrosome morphology	absent acrosome	5.36E-17
472	pituitary gland development	absent Rathke's pouch	abnormal pituitary gland development	absent adenohypophysis	5.36E-17
473	spleen development	absent spleen marginal zone	small spleen	abnormal metallophilic macrophage morphology	5.39E-17
474	spleen development	absent spleen marginal zone	small spleen	abnormal jejunum morphology	5.39E-17
475	hindlimb morphogenesis	absent patella	abnormal fibula morphology	absent patella	5.46E-17
476	determination of left/right symmetry	abnormal direction of embryo turning	dextrocardia	abnormal direction of embryo turning	5.46E-17
477	hindlimb morphogenesis	absent patella	abnormal tibia morphology	abnormal fibula morphology	5.46E-17
478	neuromuscular process controlling balance	absent organ of Corti supporting cells	absent pillar cells	absent cochlear hair cell stereocilia	5.46E-17
479	neuromuscular process controlling balance	absent organ of Corti supporting cells	absent cochlear hair cells	absent cochlear hair cell stereocilia	5.46E-17
480	determination of left/right symmetry	abnormal direction of embryo turning	dextrocardia	situs inversus	5.47E-17
481	determination of left/right symmetry	abnormal direction of embryo turning	abnormal left-right axis patterning	dextrocardia	5.51E-17
482	hindlimb morphogenesis	absent patella	abnormal hindlimb morphology	abnormal fibula morphology	5.51E-17
483	cartilage development	short femur	abnormal cartilage morphology	chondrodystrophy	5.58E-17
484	odontogenesis of dentin-containing tooth	decreased molar number	abnormal tooth morphology	abnormal molar crown morphology	5.76E-17
485	angiogenesis	abnormal branchial arch artery morphology	abnormal angiogenesis	small heart	5.78E-17
486	somitogenesis	short tail	abnormal somite shape	failure of somite differentiation	5.90E-17
487	sperm motility	absent sperm head	short sperm flagellum	abnormal sperm principal piece morphology	6.07E-17
488	sperm motility	abnormal sperm principal piece morphology	short sperm flagellum	absent sperm head	6.07E-17
489	branching involved in prostate gland morphogenesis	prostate gland epithelial hyperplasia	abnormal palatine gland morphology	abnormal bulbourethral gland morphology	6.07E-17
490	branching involved in prostate gland morphogenesis	prostate gland epithelial hyperplasia	decreased ductal branching in the coagulating gland	abnormal bulbourethral gland morphology	6.07E-17
491	inner ear morphogenesis	absent vestibular saccule	decreased cochlear coiling	abnormal endolymphatic duct morphology	6.08E-17
492	inner ear morphogenesis	absent vestibular saccule	abnormal cochlear sensory epithelium morphology	abnormal endolymphatic duct morphology	6.09E-17
493	keratinocyte differentiation	absent epidermis stratum granulosum	thick epidermis	abnormal keratinocyte differentiation	6.11E-17
494	neuromuscular process controlling balance	absent organ of Corti supporting cells	abnormal organ of Corti morphology	vestibular ganglion degeneration	6.16E-17
495	inner ear morphogenesis	absent vestibular saccule	abnormal inner ear morphology	abnormal endolymphatic duct morphology	6.20E-17
496	auditory receptor cell differentiation	abnormal cochlear hair cell development	cochlear ganglion degeneration	vestibular ganglion degeneration	6.26E-17
497	auditory receptor cell differentiation	abnormal cochlear hair cell development	cochlear ganglion degeneration	abnormal cochlear outer hair cell morphology	6.26E-17
498	anterior/posterior pattern specification	abnormal cervical atlas morphology	increased rib number	asymmetric rib-sternum attachment	6.31E-17
499	embryonic skeletal system morphogenesis	abnormal jaw morphology	abnormal rib morphology	abnormal hyoid bone morphology	6.32E-17
500	hindlimb morphogenesis	absent patella	abnormal fibula morphology	abnormal patella morphology	6.37E-17
501	keratinocyte differentiation	absent epidermis stratum granulosum	short tail	abnormal keratinocyte differentiation	6.67E-17
502	inner ear morphogenesis	absent vestibular saccule	abnormal endolymphatic duct morphology	absent common crus	6.68E-17
503	inner ear morphogenesis	absent vestibular saccule	abnormal endolymphatic duct morphology	absent cochlear ganglion	6.68E-17
504	skeletal muscle fiber development	abnormal muscle fiber morphology	abnormal nervous system morphology	muscular atrophy	6.71E-17
505	determination of left/right symmetry	double outlet right ventricle	right pulmonary isomerism	anomalous pulmonary venous connection	6.81E-17
506	inner ear morphogenesis	inner ear cysts	small otic vesicle	inner ear cysts	6.82E-17
507	inner ear morphogenesis	inner ear cysts	abnormal cochlear sensory epithelium morphology	inner ear cysts	6.82E-17
508	inner ear morphogenesis	abnormal vestibular saccular macula morphology	abnormal semicircular canal morphology	abnormal vestibular saccular macula morphology	6.82E-17
509	inner ear morphogenesis	abnormal vestibular saccular macula morphology	abnormal cochlear sensory epithelium morphology	abnormal vestibular saccular macula morphology	6.82E-17
510	inner ear morphogenesis	abnormal vestibular saccular macula morphology	abnormal semicircular canal morphology	decreased cochlear coiling	6.83E-17
511	inner ear morphogenesis	abnormal vestibular saccular macula morphology	abnormal cochlear sensory epithelium morphology	decreased cochlear coiling	6.83E-17
512	inner ear morphogenesis	inner ear cysts	abnormal inner ear morphology	small otic vesicle	6.86E-17
513	inner ear morphogenesis	inner ear cysts	abnormal inner ear morphology	abnormal cochlear sensory epithelium morphology	6.86E-17
514	inner ear morphogenesis	abnormal vestibular saccular macula morphology	abnormal semicircular canal morphology	absent cochlear ganglion	6.98E-17
515	inner ear development	impaired swimming	abnormal organ of Corti morphology	vestibular saccular macula degeneration	7.10E-17
516	keratinocyte differentiation	absent epidermis stratum granulosum	short limbs	abnormal keratinocyte differentiation	7.15E-17
517	forebrain development	abnormal thalamus morphology	abnormal forebrain development	abnormal telencephalon development	7.16E-17
518	inner ear morphogenesis	inner ear cysts	small otic vesicle	abnormal membranous labyrinth morphology	7.28E-17
519	inner ear morphogenesis	inner ear cysts	abnormal cochlear sensory epithelium morphology	abnormal membranous labyrinth morphology	7.28E-17
520	inner ear morphogenesis	abnormal vestibular saccular macula morphology	abnormal cochlear sensory epithelium morphology	short endolymphatic duct	7.28E-17
521	neuromuscular process controlling balance	absent organ of Corti supporting cells	absent pillar cells	absent cochlear hair cells	7.28E-17
522	hindlimb morphogenesis	absent patella	abnormal tarsal bone morphology	abnormal pelvic girdle bone morphology	7.43E-17
523	inner ear morphogenesis	absent vestibular saccule	abnormal endolymphatic duct morphology	inner ear cysts	7.89E-17
524	inner ear morphogenesis	absent vestibular saccule	abnormal endolymphatic duct morphology	abnormal vestibular saccular macula morphology	7.89E-17
525	sperm mitochondrion organization	abnormal sperm mitochondrial sheath morphology	abnormal sperm flagellum morphology	abnormal sperm mitochondrial sheath morphology	8.34E-17
526	determination of left/right symmetry	abnormal direction of embryo turning	absent spleen	abnormal direction of embryo turning	8.34E-17
527	determination of left/right symmetry	abnormal direction of embryo turning	absent spleen	situs inversus	8.35E-17
528	determination of left/right symmetry	abnormal direction of embryo turning	abnormal left-right axis patterning	absent spleen	8.39E-17
529	sperm mitochondrion organization	abnormal sperm mitochondrial sheath morphology	teratozoospermia	abnormal sperm flagellum morphology	8.43E-17
530	embryonic skeletal system morphogenesis	abnormal jaw morphology	abnormal rib morphology	microcephaly	8.46E-17
531	spleen development	absent spleen marginal zone	abnormal metallophilic macrophage morphology	abnormal jejunum morphology	9.11E-17
532	inner ear development	vestibular ganglion degeneration	abnormal crista ampullaris neuroepithelium morphology	vestibular hair cell degeneration	9.13E-17
533	ovarian follicle development	oocyte degeneration	ovary cysts	absent oocytes	9.14E-17
534	ovarian follicle development	oocyte degeneration	ovary cysts	polyovular ovarian follicle	9.14E-17
535	sperm mitochondrion organization	abnormal sperm mitochondrial sheath morphology	abnormal sperm flagellum morphology	abnormal sperm principal piece morphology	9.25E-17
536	determination of left/right symmetry	abnormal direction of embryo turning	absent spleen	mesocardia	9.25E-17
537	hindlimb morphogenesis	absent patella	abnormal pelvic girdle bone morphology	abnormal fibula morphology	9.71E-17
538	neuromuscular process controlling balance	absent organ of Corti supporting cells	absent pillar cells	vestibular ganglion degeneration	9.71E-17
539	neuromuscular process controlling balance	absent organ of Corti supporting cells	absent cochlear hair cells	vestibular ganglion degeneration	9.71E-17
540	aging	osteoporosis	azoospermia	kyphosis	9.73E-17
541	inner ear morphogenesis	abnormal vestibular saccular macula morphology	abnormal crista ampullaris morphology	abnormal semicircular canal morphology	1.11E-16
542	inner ear morphogenesis	abnormal vestibular saccular macula morphology	abnormal crista ampullaris morphology	abnormal cochlear sensory epithelium morphology	1.11E-16
543	aging	osteoporosis	cachexia	azoospermia	1.25E-16
544	skeletal muscle fiber development	muscular atrophy	abnormal nervous system morphology	abnormal muscle fiber morphology	1.26E-16
545	sperm motility	absent sperm head	abnormal sperm axoneme morphology	abnormal sperm principal piece morphology	1.27E-16
546	sperm motility	abnormal sperm principal piece morphology	abnormal sperm axoneme morphology	absent sperm head	1.27E-16
547	branching involved in prostate gland morphogenesis	abnormal prostate gland anterior lobe morphology	small prostate gland ventral lobe	prostate gland epithelial hyperplasia	1.27E-16
548	skeletal muscle fiber development	muscular atrophy	abnormal nervous system morphology	abnormal muscle innervation	1.32E-16
549	skeletal muscle fiber development	abnormal muscle fiber morphology	muscular atrophy	clubfoot	1.33E-16
550	angiogenesis	abnormal branchial arch artery morphology	abnormal angiogenesis	abnormal vascular smooth muscle morphology	1.34E-16
551	ovarian follicle development	small seminiferous tubules	absent corpus luteum	absent estrous cycle	1.36E-16
552	ovarian follicle development	small seminiferous tubules	absent mature ovarian follicles	absent estrous cycle	1.36E-16
553	sperm mitochondrion organization	abnormal sperm mitochondrial sheath morphology	abnormal spermiogenesis	abnormal sperm mitochondrial sheath morphology	1.38E-16
554	determination of left/right symmetry	abnormal direction of embryo turning	abnormal direction of heart looping	abnormal direction of embryo turning	1.38E-16
555	inner ear morphogenesis	abnormal vestibular saccular macula morphology	abnormal cochlea morphology	abnormal vestibular saccular macula morphology	1.38E-16
556	inner ear morphogenesis	abnormal membranous labyrinth morphology	abnormal cochlea morphology	abnormal membranous labyrinth morphology	1.38E-16
557	anterior/posterior pattern specification	abnormal exoccipital bone morphology	abnormal basioccipital bone morphology	abnormal exoccipital bone morphology	1.38E-16
558	anterior/posterior pattern specification	abnormal exoccipital bone morphology	abnormal basioccipital bone morphology	abnormal supraoccipital bone morphology	1.38E-16
559	inner ear morphogenesis	abnormal vestibular saccular macula morphology	abnormal cochlea morphology	decreased cochlear coiling	1.38E-16
560	determination of left/right symmetry	abnormal direction of embryo turning	absent spleen	dextrocardia	1.38E-16
561	determination of left/right symmetry	abnormal direction of embryo turning	abnormal direction of heart looping	situs inversus	1.38E-16
562	determination of left/right symmetry	abnormal direction of embryo turning	abnormal left-right axis patterning	abnormal direction of heart looping	1.38E-16
563	sperm mitochondrion organization	abnormal sperm mitochondrial sheath morphology	abnormal spermiogenesis	teratozoospermia	1.39E-16
564	anterior/posterior pattern specification	abnormal exoccipital bone morphology	rib fusion	abnormal basioccipital bone morphology	1.39E-16
565	inner ear morphogenesis	abnormal vestibular saccular macula morphology	abnormal cochlea morphology	absent cochlear ganglion	1.39E-16
566	inner ear morphogenesis	abnormal membranous labyrinth morphology	abnormal cochlea morphology	inner ear cysts	1.42E-16
567	sperm mitochondrion organization	abnormal sperm mitochondrial sheath morphology	abnormal spermiogenesis	abnormal sperm midpiece morphology	1.47E-16
568	sperm mitochondrion organization	abnormal sperm mitochondrial sheath morphology	abnormal spermiogenesis	abnormal sperm principal piece morphology	1.47E-16
569	inner ear morphogenesis	abnormal vestibular saccular macula morphology	abnormal cochlea morphology	absent vestibular saccule	1.47E-16
570	embryonic skeletal system morphogenesis	abnormal pterygoid process morphology	abnormal otic vesicle development	abnormal nasal septum morphology	1.52E-16
571	embryonic skeletal system morphogenesis	abnormal pterygoid process morphology	abnormal alisphenoid bone morphology	abnormal nasal septum morphology	1.52E-16
572	aging	osteoporosis	anemia	kyphosis	1.52E-16
573	aging	osteoporosis	anemia	decreased subcutaneous adipose tissue amount	1.56E-16
574	angiogenesis	arteriovenous malformation	abnormal vascular smooth muscle morphology	arteriovenous malformation	1.59E-16
575	pituitary gland development	absent Rathke's pouch	abnormal pituitary gland development	absent pituitary gland	1.60E-16
576	sperm motility	abnormal sperm principal piece morphology	abnormal sperm axoneme morphology	abnormal sperm midpiece morphology	1.64E-16
577	ovarian follicle development	small seminiferous tubules	absent estrous cycle	small uterus	1.66E-16
578	sperm mitochondrion organization	abnormal sperm mitochondrial sheath morphology	abnormal spermiogenesis	abnormal sperm head morphology	1.70E-16
579	sperm mitochondrion organization	abnormal sperm mitochondrial sheath morphology	abnormal spermiogenesis	abnormal sperm nucleus morphology	1.70E-16
580	embryonic foregut morphogenesis	abnormal foregut morphology	abnormal mesoderm development	abnormal dorsal-ventral axis patterning	1.71E-16
581	odontogenesis of dentin-containing tooth	decreased molar number	abnormal incisor morphology	decreased molar number	1.82E-16
582	inner ear morphogenesis	small vestibular ganglion	abnormal organ of Corti morphology	small vestibular ganglion	1.82E-16
583	inner ear morphogenesis	abnormal vestibular saccular macula morphology	abnormal organ of Corti morphology	abnormal vestibular saccular macula morphology	1.82E-16
584	anterior/posterior pattern specification	abnormal exoccipital bone morphology	vertebral transformation	abnormal exoccipital bone morphology	1.82E-16
585	anterior/posterior pattern specification	abnormal exoccipital bone morphology	vertebral transformation	abnormal supraoccipital bone morphology	1.82E-16
586	inner ear morphogenesis	abnormal vestibular saccular macula morphology	abnormal organ of Corti morphology	decreased cochlear coiling	1.82E-16
587	skeletal muscle fiber development	abnormal nervous system morphology	muscular atrophy	abnormal muscle fiber morphology	1.82E-16
588	embryonic skeletal system morphogenesis	abnormal pterygoid process morphology	abnormal otic vesicle development	abnormal alisphenoid bone morphology	1.82E-16
589	embryonic skeletal system morphogenesis	abnormal pterygoid process morphology	abnormal otic vesicle development	abnormal external auditory canal morphology	1.82E-16
590	embryonic skeletal system morphogenesis	abnormal pterygoid process morphology	abnormal alisphenoid bone morphology	abnormal external auditory canal morphology	1.82E-16
591	ovarian follicle development	oocyte degeneration	absent oocytes	polyovular ovarian follicle	1.82E-16
592	anterior/posterior pattern specification	abnormal exoccipital bone morphology	rib fusion	vertebral transformation	1.83E-16
593	inner ear morphogenesis	abnormal vestibular saccular macula morphology	abnormal organ of Corti morphology	short endolymphatic duct	1.86E-16
594	pancreas development	decreased pancreatic beta cell mass	small pancreatic islets	abnormal pancreatic beta cell differentiation	1.88E-16
595	sperm motility	absent sperm head	short sperm flagellum	abnormal sperm axoneme morphology	1.88E-16
596	skeletal muscle fiber development	abnormal muscle fiber morphology	abnormal nervous system morphology	clubfoot	1.89E-16
597	angiogenesis	abnormal vascular endothelial cell morphology	complete lethality throughout fetal growth and development	decreased angiogenesis	1.95E-16
598	odontogenesis of dentin-containing tooth	decreased molar number	abnormal incisor morphology	abnormal molar crown morphology	1.97E-16
599	locomotory behavior	short stride length	hyperactivity	abnormal striatum morphology	2.02E-16
600	sperm mitochondrion organization	abnormal sperm mitochondrial sheath morphology	male infertility	abnormal sperm mitochondrial sheath morphology	2.05E-16
601	sperm mitochondrion organization	abnormal sperm mitochondrial sheath morphology	male infertility	teratozoospermia	2.06E-16
602	inner ear morphogenesis	abnormal vestibular saccular macula morphology	abnormal cochlea morphology	abnormal cochlear sensory epithelium morphology	2.06E-16
603	inner ear morphogenesis	abnormal membranous labyrinth morphology	small otic vesicle	abnormal cochlea morphology	2.06E-16
604	aging	osteoporosis	reduced female fertility	kyphosis	2.07E-16
605	branching involved in prostate gland morphogenesis	prostate gland epithelial hyperplasia	abnormal prostate gland anterior lobe morphology	abnormal palatine gland morphology	2.12E-16
606	branching involved in prostate gland morphogenesis	prostate gland epithelial hyperplasia	abnormal prostate gland anterior lobe morphology	decreased ductal branching in the coagulating gland	2.12E-16
607	branching involved in prostate gland morphogenesis	prostate gland epithelial hyperplasia	abnormal prostate gland anterior lobe morphology	abnormal bulbourethral gland morphology	2.12E-16
608	sperm mitochondrion organization	abnormal sperm mitochondrial sheath morphology	male infertility	abnormal sperm midpiece morphology	2.14E-16
609	sperm mitochondrion organization	abnormal sperm mitochondrial sheath morphology	male infertility	abnormal sperm principal piece morphology	2.14E-16
610	aging	osteoporosis	reduced female fertility	sparse hair	2.14E-16
611	sperm mitochondrion organization	abnormal sperm mitochondrial sheath morphology	abnormal spermiogenesis	abnormal sperm flagellum morphology	2.21E-16
612	determination of left/right symmetry	abnormal direction of embryo turning	absent spleen	abnormal direction of heart looping	2.21E-16
613	inner ear morphogenesis	abnormal vestibular saccular macula morphology	abnormal organ of Corti morphology	abnormal crista ampullaris morphology	2.24E-16
614	cellular iron ion homeostasis	abnormal iron level	anemia	abnormal embryonic erythropoiesis	2.26E-16
615	lymph node development	abnormal spleen periarteriolar lymphoid sheath morphology	decreased Peyer's patch number	absent spleen marginal zone	2.28E-16
616	lymph node development	abnormal spleen periarteriolar lymphoid sheath morphology	abnormal mesenteric lymph node morphology	absent spleen marginal zone	2.28E-16
617	inner ear morphogenesis	abnormal vestibular saccular macula morphology	abnormal inner ear morphology	abnormal vestibular saccular macula morphology	2.32E-16
618	aging	osteoporosis	premature death	reduced female fertility	2.32E-16
619	spleen development	absent spleen marginal zone	small spleen	decreased Peyer's patch number	2.36E-16
620	spleen development	absent spleen marginal zone	small spleen	abnormal leukocyte migration	2.36E-16
621	spleen development	absent spleen marginal zone	small spleen	abnormal mesenteric lymph node morphology	2.36E-16
622	inner ear morphogenesis	abnormal vestibular saccular macula morphology	abnormal inner ear morphology	short endolymphatic duct	2.36E-16
623	sperm mitochondrion organization	abnormal sperm mitochondrial sheath morphology	male infertility	abnormal sperm head morphology	2.36E-16
624	sperm mitochondrion organization	abnormal sperm mitochondrial sheath morphology	male infertility	abnormal sperm nucleus morphology	2.36E-16
625	double-strand break repair	abnormal double-strand DNA break repair	small testis	abnormal ovary morphology	2.41E-16
626	skeletal muscle fiber development	abnormal nervous system morphology	muscular atrophy	abnormal muscle innervation	2.41E-16
627	aging	osteoporosis	anemia	azoospermia	2.50E-16
628	inner ear morphogenesis	abnormal vestibular saccular macula morphology	abnormal organ of Corti morphology	abnormal semicircular canal morphology	2.50E-16
629	ossification	small thoracic cavity	abnormal rib morphology	increased long bone epiphyseal plate size	2.51E-16
630	inner ear development	vestibular hair cell degeneration	vestibular ganglion degeneration	absent cochlear hair cell stereocilia	2.55E-16
631	skeletal muscle fiber development	muscular atrophy	abnormal muscle fiber morphology	clubfoot	2.56E-16
632	skeletal muscle fiber development	muscular atrophy	abnormal muscle innervation	clubfoot	2.61E-16
633	inner ear morphogenesis	absent vestibular saccule	small otic vesicle	decreased cochlear coiling	2.73E-16
634	odontogenesis of dentin-containing tooth	abnormal molar crown morphology	abnormal enamel morphology	decreased molar number	2.73E-16
635	spleen development	absent spleen marginal zone	decreased Peyer's patch number	abnormal jejunum morphology	2.73E-16
636	spleen development	absent spleen marginal zone	abnormal leukocyte migration	abnormal jejunum morphology	2.73E-16
637	spleen development	absent spleen marginal zone	abnormal mesenteric lymph node morphology	abnormal jejunum morphology	2.73E-16
638	inner ear morphogenesis	absent vestibular saccule	small otic vesicle	abnormal cochlear sensory epithelium morphology	2.73E-16
639	somitogenesis	absent tail	incomplete somite formation	abnormal neural tube closure	2.74E-16
640	inner ear morphogenesis	abnormal vestibular saccular macula morphology	abnormal inner ear morphology	abnormal crista ampullaris morphology	2.74E-16
641	inner ear morphogenesis	absent vestibular saccule	small otic vesicle	absent cochlear ganglion	2.79E-16
642	embryonic skeletal system morphogenesis	abnormal pterygoid process morphology	abnormal basisphenoid bone morphology	abnormal nasal septum morphology	2.79E-16
643	ovarian follicle development	thin uterus	decreased circulating testosterone level	abnormal uterus morphology	2.79E-16
644	sperm mitochondrion organization	abnormal sperm mitochondrial sheath morphology	male infertility	abnormal sperm flagellum morphology	2.88E-16
645	inner ear morphogenesis	absent vestibular saccule	small otic vesicle	abnormal vestibular saccular macula morphology	2.91E-16
646	inner ear morphogenesis	abnormal vestibular saccular macula morphology	abnormal inner ear morphology	abnormal semicircular canal morphology	3.00E-16
647	lung alveolus development	impaired lung alveolus development	partial postnatal lethality	overexpanded pulmonary alveoli	3.03E-16
648	ossification	abnormal rib morphology	small thoracic cavity	abnormal osteoblast differentiation	3.04E-16
649	ossification	failure of tooth eruption	decreased osteoclast cell number	increased bone mineral density	3.04E-16
650	branching involved in prostate gland morphogenesis	abnormal prostate gland anterior lobe morphology	abnormal prostate gland epithelium morphology	small prostate gland ventral lobe	3.09E-16
651	embryonic skeletal system morphogenesis	abnormal pterygoid process morphology	abnormal basisphenoid bone morphology	abnormal alisphenoid bone morphology	3.09E-16
652	embryonic skeletal system morphogenesis	abnormal pterygoid process morphology	abnormal basisphenoid bone morphology	abnormal external auditory canal morphology	3.09E-16
653	spermatid development	abnormal sperm nucleus morphology	abnormal sperm head morphology	abnormal sperm midpiece morphology	3.19E-16
654	anterior/posterior pattern specification	abnormal exoccipital bone morphology	vertebral transformation	abnormal basioccipital bone morphology	3.20E-16
655	spleen development	decreased Peyer's patch number	small spleen	abnormal spleen periarteriolar lymphoid sheath morphology	3.20E-16
656	spermatogenesis	short sperm flagellum	dilated lateral ventricles	abnormal sperm axoneme morphology	3.21E-16
657	spleen development	absent spleen marginal zone	small spleen	small Peyer's patches	3.27E-16
658	cellular iron ion homeostasis	abnormal iron level	anemia	decreased mean corpuscular volume	3.29E-16
659	keratinocyte differentiation	thick epidermis	short tail	absent epidermis stratum granulosum	3.31E-16
660	keratinocyte differentiation	thick epidermis	short tail	absent epidermis stratum corneum	3.33E-16
661	keratinocyte differentiation	thick epidermis	short tail	shiny skin	3.33E-16
662	sperm motility	abnormal sperm principal piece morphology	abnormal sperm flagellum morphology	absent sperm head	3.33E-16
663	ovarian follicle development	thin uterus	abnormal uterus morphology	increased circulating follicle stimulating hormone level	3.34E-16
664	inner ear morphogenesis	absent vestibular saccule	small otic vesicle	abnormal endolymphatic duct morphology	3.34E-16
665	adenohypophysis development	decreased somatotroph cell number	small adenohypophysis	decreased lactotroph cell number	3.34E-16
666	adenohypophysis development	decreased somatotroph cell number	small adenohypophysis	abnormal pituitary secretion	3.34E-16
667	branching involved in prostate gland morphogenesis	prostate gland epithelial hyperplasia	small prostate gland anterior lobe	abnormal bulbourethral gland morphology	3.34E-16
668	double-strand break repair	abnormal double-strand DNA break repair	abnormal ovary morphology	absent ovarian follicles	3.35E-16
669	spermatogenesis	short sperm flagellum	hydroencephaly	abnormal sperm axoneme morphology	3.35E-16
670	keratinocyte differentiation	short tail	thick epidermis	absent epidermis stratum granulosum	3.37E-16
671	sperm mitochondrion organization	abnormal sperm mitochondrial sheath morphology	male infertility	abnormal spermiogenesis	3.42E-16
672	angiogenesis	abnormal branchial arch artery morphology	abnormal angiogenesis	microcephaly	3.49E-16
673	ossification	short tibia	abnormal neurocranium morphology	abnormal chondrocyte morphology	3.58E-16
674	keratinocyte differentiation	short tail	thick epidermis	absent epidermis stratum corneum	3.61E-16
675	keratinocyte differentiation	short tail	thick epidermis	shiny skin	3.61E-16
676	branching involved in prostate gland morphogenesis	abnormal prostate gland anterior lobe morphology	small seminal vesicle	prostate gland epithelial hyperplasia	3.64E-16
677	embryonic skeletal system morphogenesis	abnormal pterygoid process morphology	abnormal jaw morphology	abnormal otic vesicle development	3.64E-16
678	embryonic skeletal system morphogenesis	abnormal pterygoid process morphology	abnormal jaw morphology	abnormal alisphenoid bone morphology	3.64E-16
679	spleen development	absent spleen marginal zone	small Peyer's patches	abnormal jejunum morphology	3.64E-16
680	somitogenesis	incomplete somite formation	kinked tail	absent tail	3.71E-16
681	cilium morphogenesis	short sperm flagellum	sinus inflammation	abnormal respiratory motile cilium morphology	3.79E-16
682	cilium morphogenesis	short sperm flagellum	abnormal respiratory motile cilium physiology	abnormal respiratory motile cilium morphology	3.79E-16
683	brain development	abnormal cerebellar layer morphology	abnormal cerebellum morphology	abnormal cerebellar layer morphology	3.83E-16
684	brain development	abnormal cerebellar layer morphology	tremors	abnormal cerebellum morphology	3.92E-16
685	embryonic skeletal system morphogenesis	abnormal pterygoid process morphology	abnormal malleus morphology	abnormal nasal septum morphology	3.94E-16
686	ovarian follicle development	thin uterus	abnormal uterus morphology	absent mature ovarian follicles	3.94E-16
687	determination of left/right symmetry	abnormal primitive node morphology	situs inversus	abnormal embryonic cilium physiology	4.06E-16
688	vasculogenesis	abnormal vascular branching morphogenesis	abnormal vitelline vasculature morphology	abnormal dorsal aorta morphology	4.17E-16
689	embryonic skeletal system morphogenesis	abnormal pterygoid process morphology	abnormal malleus morphology	abnormal otic vesicle development	4.24E-16
690	embryonic skeletal system morphogenesis	abnormal pterygoid process morphology	abnormal malleus morphology	abnormal external auditory canal morphology	4.24E-16
691	spermatogenesis	short sperm flagellum	dilated lateral ventricles	dilated third ventricle	4.27E-16
692	spermatogenesis	short sperm flagellum	hydroencephaly	dilated third ventricle	4.41E-16
693	cellular iron ion homeostasis	abnormal iron level	decreased mean corpuscular volume	abnormal embryonic erythropoiesis	4.43E-16
694	angiogenesis	arteriovenous malformation	abnormal vitelline vascular remodeling	arteriovenous malformation	4.54E-16
695	ossification	failure of tooth eruption	increased diameter of long bones	increased bone mineral density	4.56E-16
696	outer ear morphogenesis	abnormal external auditory canal morphology	abnormal outer ear morphology	small cranium	4.56E-16
697	sperm motility	absent sperm head	abnormal sperm flagellum morphology	abnormal sperm axoneme morphology	4.61E-16
698	somitogenesis	abnormal vertebrae development	fused dorsal root ganglion	abnormal lumbar vertebrae morphology	4.70E-16
699	branching involved in prostate gland morphogenesis	prostate gland epithelial hyperplasia	reduced male mating frequency	abnormal palatine gland morphology	4.85E-16
700	branching involved in prostate gland morphogenesis	prostate gland epithelial hyperplasia	reduced male mating frequency	decreased ductal branching in the coagulating gland	4.85E-16
701	branching involved in prostate gland morphogenesis	prostate gland epithelial hyperplasia	small prostate gland anterior lobe	abnormal prostate gland anterior lobe morphology	4.85E-16
702	skin development	acanthosis	sparse hair	brittle hair	4.91E-16
703	skin development	acanthosis	sparse hair	greasy coat	4.91E-16
704	embryonic skeletal system morphogenesis	abnormal pterygoid process morphology	abnormal jaw morphology	abnormal basisphenoid bone morphology	4.91E-16
705	ovarian follicle development	thin uterus	decreased circulating testosterone level	absent estrous cycle	4.91E-16
706	aging	kyphosis	osteoporosis	decreased subcutaneous adipose tissue amount	5.08E-16
707	acrosome assembly	globozoospermia	abnormal acrosome morphology	coiled sperm flagellum	5.10E-16
708	ossification	small thoracic cavity	abnormal rib morphology	failure of palatal shelf elevation	5.24E-16
709	somitogenesis	incomplete somite formation	decreased body length	absent tail	5.26E-16
710	angiogenesis	arteriovenous malformation	abnormal angiogenesis	arteriovenous malformation	5.31E-16
711	middle ear morphogenesis	abnormal hyoid bone morphology	abnormal middle ear morphology	abnormal vestibulocochlear nerve morphology	5.32E-16
712	spermatogenesis	abnormal sperm axoneme morphology	abnormal sperm flagellum morphology	short sperm flagellum	5.33E-16
713	double-strand break repair	abnormal double-strand DNA break repair	small testis	absent ovarian follicles	5.42E-16
714	branching involved in prostate gland morphogenesis	abnormal prostate gland anterior lobe morphology	small seminal vesicle	abnormal prostate gland epithelium morphology	5.46E-16
715	ovarian follicle development	thin uterus	increased circulating follicle stimulating hormone level	absent estrous cycle	5.46E-16
716	establishment of skin barrier	hyperkeratosis	abnormal skin development	abnormal epidermal lamellar body morphology	5.46E-16
717	embryonic skeletal system morphogenesis	abnormal pterygoid process morphology	abnormal malleus morphology	abnormal basisphenoid bone morphology	5.52E-16
718	ovarian follicle development	thin uterus	decreased circulating testosterone level	absent mature ovarian follicles	5.52E-16
719	neuron migration	abnormal cerebellar foliation	tremors	abnormal cerebellar granule layer	5.59E-16
720	somitogenesis	incomplete somite formation	decreased body length	abnormal neural tube closure	5.60E-16
721	spermatogenesis	Leydig cell hypoplasia	small ovary	decreased circulating testosterone level	5.61E-16
722	keratinocyte differentiation	thick epidermis	short limbs	absent epidermis stratum granulosum	5.92E-16
723	keratinocyte differentiation	thick epidermis	short limbs	absent epidermis stratum corneum	5.94E-16
724	keratinocyte differentiation	thick epidermis	short limbs	shiny skin	5.94E-16
725	acrosome assembly	globozoospermia	coiled sperm flagellum	absent acrosome	5.94E-16
726	embryonic skeletal system morphogenesis	abnormal pterygoid process morphology	abnormal jaw morphology	abnormal malleus morphology	6.06E-16
727	ovarian follicle development	thin uterus	absent mature ovarian follicles	increased circulating follicle stimulating hormone level	6.06E-16
728	embryonic skeletal system morphogenesis	abnormal pterygoid process morphology	abnormal middle ear ossicle morphology	abnormal nasal septum morphology	6.12E-16
729	angiogenesis	arteriovenous malformation	abnormal vitelline vascular remodeling	abnormal vascular smooth muscle morphology	6.13E-16
730	keratinocyte differentiation	abnormal keratinocyte differentiation	epidermal hyperplasia	absent epidermis stratum granulosum	6.37E-16
731	branching involved in prostate gland morphogenesis	prostate gland epithelial hyperplasia	reduced male mating frequency	abnormal prostate gland anterior lobe morphology	6.37E-16
732	ossification	failure of tooth eruption	small Peyer's patches	increased bone mineral density	6.37E-16
733	ovarian follicle development	prolonged estrous cycle	absent estrous cycle	early reproductive senescence	6.38E-16
734	embryonic skeletal system morphogenesis	abnormal pterygoid process morphology	abnormal middle ear ossicle morphology	abnormal alisphenoid bone morphology	6.42E-16
735	embryonic skeletal system morphogenesis	abnormal pterygoid process morphology	abnormal middle ear ossicle morphology	abnormal external auditory canal morphology	6.42E-16
736	somitogenesis	short tail	rib bifurcation	abnormal somite shape	6.46E-16
737	spleen development	decreased Peyer's patch number	small spleen	diarrhea	6.53E-16
738	anterior/posterior pattern specification	abnormal exoccipital bone morphology	abnormal axial skeleton morphology	abnormal exoccipital bone morphology	7.02E-16
739	anterior/posterior pattern specification	abnormal exoccipital bone morphology	abnormal axial skeleton morphology	abnormal supraoccipital bone morphology	7.02E-16
740	ossification	small thoracic cavity	abnormal rib morphology	bowed tibia	7.06E-16
741	chondroitin sulfate metabolic process	axial skeleton hypoplasia	short limbs	abnormal thoracic cage morphology	7.09E-16
742	chondroitin sulfate metabolic process	axial skeleton hypoplasia	short limbs	disorganized long bone epiphyseal plate	7.09E-16
743	spermatogenesis	Leydig cell hypoplasia	female infertility	decreased circulating testosterone level	7.25E-16
744	inner ear morphogenesis	absent vestibular saccule	abnormal organ of Corti morphology	abnormal cochlear sensory epithelium morphology	7.27E-16
745	embryonic skeletal system morphogenesis	abnormal pterygoid process morphology	abnormal rib-sternum attachment	abnormal otic vesicle development	7.27E-16
746	embryonic skeletal system morphogenesis	abnormal pterygoid process morphology	abnormal rib-sternum attachment	abnormal alisphenoid bone morphology	7.27E-16
747	spleen development	decreased Peyer's patch number	diarrhea	abnormal metallophilic macrophage morphology	7.28E-16
748	auditory receptor cell differentiation	abnormal cochlear hair cell development	abnormal organ of Corti morphology	cochlear ganglion degeneration	7.29E-16
749	inner ear morphogenesis	absent vestibular saccule	abnormal organ of Corti morphology	absent common crus	7.33E-16
750	spermatogenesis	short sperm flagellum	dilated third ventricle	abnormal sperm axoneme morphology	7.43E-16
751	inner ear morphogenesis	absent vestibular saccule	abnormal organ of Corti morphology	inner ear cysts	7.45E-16
752	inner ear development	circling	abnormal cochlear sensory epithelium morphology	abnormal crista ampullaris neuroepithelium morphology	7.55E-16
753	branching involved in prostate gland morphogenesis	prostate gland epithelial hyperplasia	reduced male mating frequency	small prostate gland anterior lobe	7.58E-16
754	keratinocyte differentiation	abnormal keratinocyte differentiation	epidermal hyperplasia	absent epidermis stratum corneum	7.73E-16
755	keratinocyte differentiation	abnormal keratinocyte differentiation	epidermal hyperplasia	shiny skin	7.73E-16
756	inner ear morphogenesis	absent vestibular saccule	abnormal organ of Corti morphology	abnormal endolymphatic duct morphology	7.88E-16
757	inner ear development	circling	abnormal cochlear sensory epithelium morphology	vestibular ganglion degeneration	8.14E-16
758	ovarian follicle development	prolonged estrous cycle	early reproductive senescence	decreased uterus weight	8.19E-16
759	somitogenesis	short tail	abnormal somite size	failure of somite differentiation	8.21E-16
760	embryonic skeletal system morphogenesis	abnormal pterygoid process morphology	abnormal middle ear ossicle morphology	abnormal jaw morphology	8.24E-16
761	cartilage development	abnormal long bone epiphysis morphology	decreased length of long bones	disproportionate dwarf	8.28E-16
762	spleen development	absent spleen marginal zone	small spleen	absent spleen	8.42E-16
763	double-strand break repair	abnormal double-strand DNA break repair	abnormal ovary morphology	decreased oocyte number	8.50E-16
764	embryonic skeletal system morphogenesis	abnormal pterygoid process morphology	abnormal basisphenoid bone morphology	abnormal rib-sternum attachment	8.54E-16
765	middle ear morphogenesis	abnormal hyoid bone morphology	abnormal middle ear morphology	decreased tympanic ring size	8.71E-16
766	spleen development	absent spleen marginal zone	absent spleen	abnormal metallophilic macrophage morphology	8.79E-16
767	aging	kyphosis	sparse hair	osteoporosis	8.80E-16
768	anterior/posterior pattern specification	abnormal exoccipital bone morphology	abnormal axial skeleton morphology	vertebral transformation	8.84E-16
769	embryonic skeletal system morphogenesis	abnormal pterygoid process morphology	abnormal middle ear ossicle morphology	abnormal malleus morphology	8.85E-16
770	spermatogenesis	decreased circulating testosterone level	small ovary	thin uterus	8.91E-16
771	ossification	small thoracic cavity	abnormal rib morphology	delayed endochondral bone ossification	9.18E-16
772	ossification	small thoracic cavity	abnormal rib morphology	bowed radius	9.18E-16
773	spleen development	decreased Peyer's patch number	diarrhea	abnormal spleen periarteriolar lymphoid sheath morphology	9.40E-16
774	spleen development	decreased Peyer's patch number	diarrhea	absent spleen marginal zone	9.40E-16
775	embryonic skeletal system morphogenesis	abnormal pterygoid process morphology	abnormal malleus morphology	abnormal rib-sternum attachment	9.70E-16
776	lung development	abnormal pulmonary alveolus epithelial cell morphology	respiratory failure	pulmonary hypoplasia	9.74E-16
777	angiogenesis	arteriovenous malformation	abnormal angiogenesis	abnormal vitelline vascular remodeling	9.84E-16
778	ovarian follicle development	thin uterus	impaired ovarian folliculogenesis	abnormal uterus morphology	9.87E-16
779	inner ear morphogenesis	absent vestibular saccule	abnormal organ of Corti morphology	small otic vesicle	1.00E-15
780	determination of left/right symmetry	notochord degeneration	complete embryonic lethality during organogenesis	notochord degeneration	1.01E-15
781	pancreas development	small pancreatic islets	decreased pancreatic beta cell mass	abnormal pancreatic alpha cell morphology	1.02E-15
782	chondroitin sulfate metabolic process	axial skeleton hypoplasia	short limbs	shortened head	1.03E-15
783	somitogenesis	absent tail	kinked neural tube	incomplete somite formation	1.04E-15
784	double-strand break repair	abnormal double-strand DNA break repair	small testis	decreased oocyte number	1.06E-15
785	anterior/posterior pattern specification	abnormal exoccipital bone morphology	abnormal rib morphology	abnormal supraoccipital bone morphology	1.06E-15
786	anterior/posterior pattern specification	abnormal exoccipital bone morphology	abnormal rib morphology	abnormal exoccipital bone morphology	1.06E-15
787	spleen development	absent spleen marginal zone	absent spleen	decreased Peyer's patch number	1.06E-15
788	spleen development	absent spleen marginal zone	absent spleen	abnormal leukocyte migration	1.06E-15
789	spleen development	absent spleen marginal zone	absent spleen	abnormal mesenteric lymph node morphology	1.06E-15
790	anterior/posterior pattern specification	abnormal exoccipital bone morphology	abnormal rib morphology	rib fusion	1.06E-15
791	spleen development	decreased Peyer's patch number	diarrhea	abnormal leukocyte migration	1.09E-15
792	spleen development	decreased Peyer's patch number	diarrhea	abnormal mesenteric lymph node morphology	1.09E-15
793	embryonic cranial skeleton morphogenesis	absent supraoccipital bone	abnormal palatal shelf fusion at midline	small mandible	1.11E-15
794	angiogenesis	arteriovenous malformation	abnormal vitelline vasculature morphology	arteriovenous malformation	1.12E-15
795	embryonic skeletal system morphogenesis	abnormal pterygoid process morphology	abnormal middle ear morphology	abnormal otic vesicle development	1.13E-15
796	embryonic skeletal system morphogenesis	abnormal pterygoid process morphology	abnormal middle ear morphology	abnormal alisphenoid bone morphology	1.13E-15
797	double-strand break repair	abnormal double-strand DNA break repair	decreased oocyte number	absent ovarian follicles	1.15E-15
798	spleen development	absent spleen marginal zone	absent spleen	small Peyer's patches	1.15E-15
799	determination of left/right symmetry	abnormal primitive node morphology	abnormal left-right axis patterning	abnormal embryonic cilium physiology	1.16E-15
800	ossification	small thoracic cavity	abnormal rib morphology	abnormal fibula morphology	1.16E-15
801	determination of left/right symmetry	notochord degeneration	abnormal somite development	notochord degeneration	1.18E-15
802	brain development	ectopic cerebellar granule cells	abnormal cerebellar granule layer	abnormal cerebellar layer morphology	1.18E-15
803	neuromuscular process controlling balance	absent organ of Corti supporting cells	cochlear ganglion degeneration	absent pillar cells	1.19E-15
804	neuromuscular process controlling balance	absent organ of Corti supporting cells	cochlear ganglion degeneration	absent cochlear hair cells	1.19E-15
805	embryonic skeletal system morphogenesis	abnormal pterygoid process morphology	abnormal middle ear ossicle morphology	abnormal rib-sternum attachment	1.19E-15
806	angiogenesis	intracranial hemorrhage	abnormal placental labyrinth vasculature morphology	abnormal vascular branching morphogenesis	1.19E-15
807	anterior/posterior pattern specification	abnormal exoccipital bone morphology	abnormal rib morphology	abnormal basioccipital bone morphology	1.20E-15
808	anterior/posterior pattern specification	abnormal exoccipital bone morphology	abnormal rib morphology	vertebral transformation	1.24E-15
809	embryonic cranial skeleton morphogenesis	absent supraoccipital bone	abnormal palatal shelf fusion at midline	abnormal malleus morphology	1.26E-15
810	ossification	small thoracic cavity	abnormal fibula morphology	increased long bone epiphyseal plate size	1.27E-15
811	ovarian follicle development	prolonged estrous cycle	decreased ovary weight	early reproductive senescence	1.27E-15
812	ossification	increased bone mineral density	decreased osteoclast cell number	failure of tooth eruption	1.27E-15
813	middle ear morphogenesis	abnormal hyoid bone morphology	abnormal middle ear morphology	abnormal external auditory canal morphology	1.30E-15
814	spermatogenesis	decreased circulating testosterone level	absent corpus luteum	Leydig cell hypoplasia	1.31E-15
815	somitogenesis	absent tail	kinked neural tube	abnormal neural tube closure	1.31E-15
816	skeletal system morphogenesis	curly tail	short tail	abnormal rib-vertebral column attachment	1.33E-15
817	ossification	failure of tooth eruption	decreased mature B cell number	increased bone mineral density	1.36E-15
818	outer ear morphogenesis	abnormal external auditory canal morphology	small ears	abnormal outer ear morphology	1.36E-15
819	outer ear morphogenesis	abnormal external auditory canal morphology	abnormal outer ear morphology	abnormal stapes morphology	1.36E-15
820	embryonic skeletal system morphogenesis	abnormal pterygoid process morphology	abnormal middle ear morphology	abnormal malleus morphology	1.37E-15
821	ovarian follicle development	oocyte degeneration	abnormal ovarian follicle morphology	ovary cysts	1.38E-15
822	spleen development	absent spleen marginal zone	small spleen	abnormal small intestine morphology	1.39E-15
823	spermatogenesis	decreased circulating testosterone level	small ovary	Leydig cell hypoplasia	1.40E-15
824	cartilage development	abnormal long bone epiphysis morphology	decreased length of long bones	abnormal chondrocyte morphology	1.40E-15
825	spleen development	absent spleen marginal zone	abnormal small intestine morphology	abnormal metallophilic macrophage morphology	1.42E-15
826	ossification	small thoracic cavity	abnormal rib morphology	increased width of hypertrophic chondrocyte zone	1.43E-15
827	ovarian follicle development	thin uterus	small seminiferous tubules	abnormal uterus morphology	1.46E-15
828	ovarian follicle development	oocyte degeneration	abnormal ovarian follicle morphology	absent oocytes	1.47E-15
829	ovarian follicle development	oocyte degeneration	abnormal ovarian follicle morphology	polyovular ovarian follicle	1.47E-15
830	acrosome assembly	abnormal sperm nucleus morphology	abnormal acrosome morphology	globozoospermia	1.49E-15
831	sperm mitochondrion organization	abnormal sperm mitochondrial sheath morphology	asthenozoospermia	abnormal sperm mitochondrial sheath morphology	1.49E-15
832	sperm mitochondrion organization	abnormal sperm mitochondrial sheath morphology	asthenozoospermia	teratozoospermia	1.49E-15
833	sperm mitochondrion organization	abnormal sperm mitochondrial sheath morphology	asthenozoospermia	abnormal sperm midpiece morphology	1.50E-15
834	embryonic cranial skeleton morphogenesis	absent supraoccipital bone	small mandible	abnormal malleus morphology	1.52E-15
835	collagen fibril organization	decreased skin tensile strength	abnormal aorta morphology	abnormal dermal layer morphology	1.52E-15
836	sperm mitochondrion organization	abnormal sperm mitochondrial sheath morphology	asthenozoospermia	abnormal sperm head morphology	1.52E-15
837	sperm mitochondrion organization	abnormal sperm mitochondrial sheath morphology	asthenozoospermia	abnormal sperm nucleus morphology	1.52E-15
838	embryonic skeletal system morphogenesis	abnormal hyoid bone morphology	decreased tongue size	abnormal hyoid bone lesser horn morphology	1.53E-15
839	keratinocyte differentiation	abnormal keratinocyte differentiation	epidermal hyperplasia	thick epidermis	1.55E-15
840	ossification	small thoracic cavity	abnormal fibula morphology	failure of palatal shelf elevation	1.55E-15
841	sperm mitochondrion organization	abnormal sperm mitochondrial sheath morphology	asthenozoospermia	abnormal sperm flagellum morphology	1.57E-15
842	inner ear development	vestibular ganglion degeneration	impaired swimming	vestibular hair cell degeneration	1.59E-15
843	spleen development	absent spleen marginal zone	abnormal small intestine morphology	decreased Peyer's patch number	1.61E-15
844	spleen development	absent spleen marginal zone	abnormal small intestine morphology	abnormal leukocyte migration	1.61E-15
845	spleen development	absent spleen marginal zone	abnormal small intestine morphology	abnormal mesenteric lymph node morphology	1.61E-15
846	glucose homeostasis	hepatic steatosis	enlarged kidney	decreased insulin secretion	1.62E-15
847	brain development	abnormal cerebellar layer morphology	ataxia	abnormal cerebellar layer morphology	1.63E-15
848	sperm mitochondrion organization	abnormal sperm mitochondrial sheath morphology	asthenozoospermia	abnormal spermiogenesis	1.63E-15
849	brain development	abnormal cerebellar layer morphology	tremors	ataxia	1.64E-15
850	brain development	abnormal cerebellar layer morphology	ataxia	ectopic cerebellar granule cells	1.65E-15
851	brain development	abnormal cerebellar layer morphology	ataxia	ectopic Purkinje cell	1.65E-15
852	ovarian follicle development	prolonged estrous cycle	abnormal estrous cycle	absent estrous cycle	1.67E-15
853	establishment of skin barrier	abnormal epidermal lamellar body morphology	abnormal lipid homeostasis	hyperkeratosis	1.67E-15
854	neuromuscular process controlling balance	absent organ of Corti supporting cells	impaired balance	abnormal organ of Corti morphology	1.67E-15
855	ovarian follicle development	thin uterus	small seminiferous tubules	absent estrous cycle	1.67E-15
856	collagen fibril organization	decreased skin tensile strength	abnormal skin condition	abnormal dermal layer morphology	1.68E-15
857	neuromuscular process controlling balance	absent organ of Corti supporting cells	impaired balance	deafness	1.68E-15
858	establishment of skin barrier	abnormal epidermal lamellar body morphology	abnormal lipid homeostasis	abnormal skin development	1.69E-15
859	neuromuscular process controlling balance	absent organ of Corti supporting cells	impaired balance	absent cochlear hair cell stereocilia	1.69E-15
860	sperm mitochondrion organization	abnormal sperm mitochondrial sheath morphology	male infertility	asthenozoospermia	1.70E-15
861	spleen development	absent spleen marginal zone	abnormal small intestine morphology	small Peyer's patches	1.70E-15
862	branching involved in prostate gland morphogenesis	prostate gland epithelial hyperplasia	increased cell proliferation	abnormal palatine gland morphology	1.70E-15
863	branching involved in prostate gland morphogenesis	prostate gland epithelial hyperplasia	increased cell proliferation	decreased ductal branching in the coagulating gland	1.70E-15
864	determination of left/right symmetry	notochord degeneration	abnormal neural tube morphology/development	notochord degeneration	1.70E-15
865	neuromuscular process controlling balance	absent organ of Corti supporting cells	impaired balance	absent cochlear hair cells	1.71E-15
866	ossification	small thoracic cavity	abnormal fibula morphology	bowed tibia	1.73E-15
867	neuromuscular process controlling balance	absent organ of Corti supporting cells	impaired balance	vestibular ganglion degeneration	1.73E-15
868	ovarian follicle development	thin uterus	small seminiferous tubules	absent mature ovarian follicles	1.73E-15
869	vasculogenesis	internal hemorrhage	respiratory distress	abnormal cardinal vein morphology	1.73E-15
870	skeletal muscle tissue development	edema	abnormal muscle morphology	extremity edema	1.76E-15
871	angiogenesis	arteriovenous malformation	abnormal blood vessel morphology	arteriovenous malformation	1.77E-15
872	acrosome assembly	globozoospermia	abnormal acrosome morphology	abnormal sperm nucleus morphology	1.78E-15
873	embryonic cranial skeleton morphogenesis	absent supraoccipital bone	abnormal middle ear ossicle morphology	abnormal palatal shelf fusion at midline	1.80E-15
874	middle ear morphogenesis	abnormal hyoid bone morphology	abnormal middle ear morphology	absent outer ear	1.80E-15
875	outer ear morphogenesis	abnormal external auditory canal morphology	small ears	small cranium	1.82E-15
876	spleen development	absent spleen marginal zone	small spleen	abnormal intestine morphology	1.83E-15
877	branching involved in prostate gland morphogenesis	prostate gland epithelial hyperplasia	increased cell proliferation	abnormal prostate gland anterior lobe morphology	1.85E-15
878	ovarian follicle development	prolonged estrous cycle	abnormal estrous cycle	decreased uterus weight	1.85E-15
879	spleen development	absent spleen marginal zone	abnormal intestine morphology	abnormal metallophilic macrophage morphology	1.86E-15
880	spermatogenesis	decreased circulating testosterone level	small testis	absent corpus luteum	1.91E-15
881	angiogenesis	arteriovenous malformation	abnormal blood vessel morphology	abnormal vascular smooth muscle morphology	1.93E-15
882	ossification	small thoracic cavity	abnormal fibula morphology	delayed endochondral bone ossification	1.94E-15
883	ossification	small thoracic cavity	abnormal fibula morphology	bowed radius	1.94E-15
884	neuromuscular process controlling balance	abnormal organ of Corti morphology	deafness	absent organ of Corti supporting cells	1.94E-15
885	cartilage development	abnormal long bone epiphysis morphology	short mandible	decreased length of long bones	1.97E-15
886	branching involved in prostate gland morphogenesis	prostate gland epithelial hyperplasia	increased cell proliferation	small prostate gland anterior lobe	1.97E-15
887	skin development	abnormal epidermis stratum spinosum morphology	impaired skin barrier function	tight skin	1.97E-15
888	spermatogenesis	decreased circulating testosterone level	small testis	small ovary	2.00E-15
889	brain development	abnormal cerebellar layer morphology	ataxia	abnormal cerebellum morphology	2.01E-15
890	embryonic skeletal system morphogenesis	abnormal basisphenoid bone morphology	abnormal nasal septum morphology	abnormal pterygoid process morphology	2.04E-15
891	spermatogenesis	decreased circulating testosterone level	Leydig cell hypoplasia	thin uterus	2.04E-15
892	spleen development	absent spleen marginal zone	abnormal intestine morphology	decreased Peyer's patch number	2.04E-15
893	spleen development	absent spleen marginal zone	abnormal intestine morphology	abnormal leukocyte migration	2.04E-15
894	spleen development	absent spleen marginal zone	abnormal intestine morphology	abnormal mesenteric lymph node morphology	2.04E-15
895	lymph node development	abnormal spleen periarteriolar lymphoid sheath morphology	increased leukocyte cell number	absent spleen marginal zone	2.06E-15
896	embryonic cranial skeleton morphogenesis	absent supraoccipital bone	abnormal middle ear ossicle morphology	small mandible	2.06E-15
897	vasculogenesis	internal hemorrhage	respiratory distress	pericardial effusion	2.09E-15
898	spleen development	absent spleen marginal zone	abnormal intestine morphology	small Peyer's patches	2.14E-15
899	pancreas development	decreased pancreatic beta cell mass	decreased circulating insulin level	abnormal pancreatic beta cell differentiation	2.14E-15
900	determination of left/right symmetry	notochord degeneration	complete embryonic lethality during organogenesis	abnormal somite development	2.19E-15
901	cartilage development	abnormal long bone epiphysis morphology	disproportionate dwarf	abnormal chondrocyte morphology	2.22E-15
902	angiogenesis	arteriovenous malformation	abnormal blood vessel morphology	abnormal vitelline vascular remodeling	2.22E-15
903	kidney development	decreased kidney weight	abnormal renal tubule morphology	increased kidney apoptosis	2.23E-15
904	embryonic cranial skeleton morphogenesis	absent supraoccipital bone	abnormal cartilage morphology	abnormal palatal shelf fusion at midline	2.24E-15
905	somitogenesis	absent tail	abnormal mesoderm development	incomplete somite formation	2.29E-15
906	pancreas development	decreased pancreatic beta cell mass	decreased circulating insulin level	small pancreatic islets	2.29E-15
907	acrosome assembly	globozoospermia	abnormal sperm nucleus morphology	coiled sperm flagellum	2.29E-15
908	middle ear morphogenesis	abnormal hyoid bone morphology	absent outer ear	abnormal vestibulocochlear nerve morphology	2.29E-15
909	angiogenesis	arteriovenous malformation	abnormal blood vessel morphology	abnormal angiogenesis	2.30E-15
910	ovarian follicle development	prolonged estrous cycle	absent mature ovarian follicles	early reproductive senescence	2.30E-15
911	ovarian follicle development	prolonged estrous cycle	abnormal estrous cycle	decreased ovary weight	2.30E-15
912	inner ear development	vestibular ganglion degeneration	cochlear hair cell degeneration	vestibular hair cell degeneration	2.32E-15
913	embryonic skeletal system morphogenesis	abnormal pterygoid process morphology	rib fusion	abnormal otic vesicle development	2.38E-15
914	embryonic skeletal system morphogenesis	abnormal pterygoid process morphology	rib fusion	abnormal alisphenoid bone morphology	2.38E-15
915	inner ear development	vestibular ganglion degeneration	cochlear hair cell degeneration	abnormal crista ampullaris neuroepithelium morphology	2.41E-15
916	skin development	acanthosis	cachexia	sparse hair	2.44E-15
917	ossification	small thoracic cavity	abnormal fibula morphology	increased width of hypertrophic chondrocyte zone	2.46E-15
918	embryonic cranial skeleton morphogenesis	absent supraoccipital bone	abnormal Meckel's cartilage morphology	abnormal palatal shelf fusion at midline	2.48E-15
919	embryonic cranial skeleton morphogenesis	absent supraoccipital bone	abnormal cartilage morphology	small mandible	2.50E-15
920	embryonic skeletal system morphogenesis	abnormal pterygoid process morphology	rib fusion	abnormal basisphenoid bone morphology	2.50E-15
921	ovarian follicle development	thin uterus	small ovary	abnormal uterus morphology	2.51E-15
922	neuromuscular process controlling balance	abnormal organ of Corti morphology	absent organ of Corti supporting cells	absent cochlear hair cell stereocilia	2.54E-15
923	somitogenesis	absent tail	abnormal mesoderm development	abnormal neural tube closure	2.56E-15
924	sperm motility	absent sperm head	abnormal spermatid morphology	abnormal sperm principal piece morphology	2.63E-15
925	sperm motility	abnormal sperm principal piece morphology	abnormal spermatid morphology	absent sperm head	2.63E-15
926	middle ear morphogenesis	abnormal hyoid bone morphology	absent outer ear	decreased tympanic ring size	2.63E-15
927	spermatogenesis	decreased circulating testosterone level	small testis	thin uterus	2.64E-15
928	sperm motility	abnormal sperm principal piece morphology	abnormal spermatid morphology	abnormal sperm midpiece morphology	2.66E-15
929	ossification	increased bone mineral density	small Peyer's patches	failure of tooth eruption	2.67E-15
930	sperm motility	absent sperm head	abnormal spermatid morphology	short sperm flagellum	2.69E-15
931	spermatogenesis	decreased circulating testosterone level	absent corpus luteum	anovulation	2.71E-15
932	ovarian follicle development	thin uterus	small ovary	absent estrous cycle	2.73E-15
933	outer ear morphogenesis	abnormal external auditory canal morphology	small ears	abnormal stapes morphology	2.73E-15
934	outer ear morphogenesis	abnormal outer ear morphology	small cranium	abnormal external auditory canal morphology	2.73E-15
935	embryonic cranial skeleton morphogenesis	absent supraoccipital bone	abnormal Meckel's cartilage morphology	small mandible	2.74E-15
936	sperm motility	absent sperm head	abnormal spermatid morphology	abnormal sperm axoneme morphology	2.76E-15
937	outer ear morphogenesis	abnormal external auditory canal morphology	abnormal middle ear ossicle morphology	abnormal outer ear morphology	2.76E-15
938	ovarian follicle development	thin uterus	small ovary	absent mature ovarian follicles	2.79E-15
939	spermatogenesis	decreased circulating testosterone level	small ovary	anovulation	2.80E-15
940	neuromuscular process controlling balance	absent organ of Corti supporting cells	impaired balance	cochlear ganglion degeneration	2.82E-15
941	pancreas development	decreased pancreatic beta cell mass	impaired glucose tolerance	abnormal pancreatic beta cell differentiation	2.83E-15
942	lung development	abnormal pulmonary alveolus epithelial cell morphology	respiratory failure	atelectasis	2.86E-15
943	determination of left/right symmetry	notochord degeneration	abnormal neural tube morphology/development	abnormal somite development	2.87E-15
944	angiogenesis	arteriovenous malformation	abnormal blood vessel morphology	abnormal vitelline vasculature morphology	2.89E-15
945	sperm motility	absent sperm head	abnormal spermatid morphology	abnormal sperm flagellum morphology	2.96E-15
946	pancreas development	abnormal pancreatic acinar cell morphology	abnormal pancreatic islet morphology	absent pancreatic alpha cells	2.97E-15
947	embryonic skeletal system morphogenesis	absent tympanic ring	abnormal malleus morphology	small malleus manubrium	2.97E-15
948	pancreas development	decreased pancreatic beta cell mass	impaired glucose tolerance	small pancreatic islets	2.98E-15
949	kidney development	decreased kidney weight	delayed kidney development	abnormal renal tubule morphology	3.02E-15
950	middle ear morphogenesis	abnormal hyoid bone morphology	absent outer ear	abnormal external auditory canal morphology	3.06E-15
951	aging	kyphosis	decreased hemoglobin content	osteoporosis	3.11E-15
952	spermatogenesis	decreased circulating testosterone level	small testis	Leydig cell hypoplasia	3.15E-15
953	skeletal system morphogenesis	short tail	abnormal bone ossification	curly tail	3.17E-15
954	camera-type eye development	abnormal iris morphology	cataracts	abnormal lens fiber morphology	3.18E-15
955	outer ear morphogenesis	abnormal external auditory canal morphology	abnormal middle ear ossicle morphology	small cranium	3.21E-15
956	embryonic skeletal system morphogenesis	absent tympanic ring	abnormal malleus morphology	abnormal nasal cavity morphology	3.23E-15
957	embryonic skeletal system morphogenesis	absent tympanic ring	abnormal malleus morphology	abnormal tongue muscle morphology	3.23E-15
958	somitogenesis	absent tail	abnormal mesoderm development	kinked neural tube	3.32E-15
959	keratinocyte differentiation	thick epidermis	abnormal keratinocyte differentiation	absent epidermis stratum granulosum	3.33E-15
960	ovarian follicle development	prolonged estrous cycle	absent mature ovarian follicles	abnormal estrous cycle	3.33E-15
961	keratinocyte differentiation	thick epidermis	absent epidermis stratum corneum	abnormal keratinocyte differentiation	3.33E-15
962	keratinocyte differentiation	thick epidermis	shiny skin	abnormal keratinocyte differentiation	3.33E-15
963	cartilage development	abnormal long bone epiphysis morphology	short mandible	abnormal chondrocyte morphology	3.36E-15
964	cartilage development	abnormal long bone epiphysis morphology	cleft palate	decreased length of long bones	3.39E-15
965	spermatogenesis	decreased circulating testosterone level	thin uterus	anovulation	3.44E-15
966	embryonic skeletal system morphogenesis	abnormal pterygoid process morphology	abnormal cranium morphology	abnormal otic vesicle development	3.48E-15
967	embryonic skeletal system morphogenesis	abnormal pterygoid process morphology	abnormal cranium morphology	abnormal alisphenoid bone morphology	3.48E-15
968	embryonic skeletal system morphogenesis	abnormal cartilage morphology	hemorrhage	respiratory distress	3.55E-15
969	embryonic cranial skeleton morphogenesis	absent supraoccipital bone	abnormal mandible morphology	small mandible	3.56E-15
970	cartilage development	abnormal long bone epiphysis morphology	short limbs	decreased length of long bones	3.60E-15
971	embryonic skeletal system morphogenesis	abnormal pterygoid process morphology	abnormal cranium morphology	abnormal basisphenoid bone morphology	3.61E-15
972	cellular iron ion homeostasis	abnormal iron level	anemia	abnormal erythropoiesis	3.65E-15
973	spleen development	decreased Peyer's patch number	decreased lymphocyte cell number	small spleen	3.65E-15
974	aging	kyphosis	cachexia	osteoporosis	3.66E-15
975	skeletal system morphogenesis	curly tail	short tail	loose skin	3.66E-15
976	embryonic cranial skeleton morphogenesis	absent supraoccipital bone	abnormal mandible morphology	abnormal malleus morphology	3.71E-15
977	response to gamma radiation	increased cellular sensitivity to gamma-irradiation	arrested T cell differentiation	decreased single-positive T cell number	3.71E-15
978	embryonic skeletal system morphogenesis	abnormal pterygoid process morphology	abnormal cranium morphology	abnormal malleus morphology	3.72E-15
979	spleen development	decreased Peyer's patch number	decreased lymphocyte cell number	abnormal metallophilic macrophage morphology	3.72E-15
980	lung development	abnormal pulmonary alveolus epithelial cell morphology	atelectasis	pulmonary hypoplasia	3.74E-15
981	cellular iron ion homeostasis	abnormal iron level	abnormal erythropoiesis	abnormal embryonic erythropoiesis	3.76E-15
982	inner ear development	vestibular ganglion degeneration	impaired swimming	cochlear hair cell degeneration	3.91E-15
983	spleen development	decreased Peyer's patch number	decreased lymphocyte cell number	abnormal spleen periarteriolar lymphoid sheath morphology	3.94E-15
984	spleen development	decreased Peyer's patch number	decreased lymphocyte cell number	absent spleen marginal zone	3.94E-15
985	embryonic skeletal system morphogenesis	abnormal pterygoid process morphology	abnormal cranium morphology	abnormal middle ear ossicle morphology	3.94E-15
986	spermatogenesis	decreased circulating testosterone level	Leydig cell hypoplasia	anovulation	3.95E-15
987	negative regulation of bone resorption	increased osteoclast cell number	decreased compact bone thickness	abnormal skeleton physiology	4.03E-15
988	lung development	abnormal pulmonary alveolus epithelial cell morphology	respiratory failure	abnormal lung development	4.07E-15
989	embryonic skeletal system morphogenesis	abnormal hyoid bone morphology	abnormal jaw morphology	abnormal hyoid bone lesser horn morphology	4.07E-15
990	spleen development	decreased Peyer's patch number	decreased lymphocyte cell number	abnormal leukocyte migration	4.09E-15
991	spleen development	decreased Peyer's patch number	decreased lymphocyte cell number	abnormal mesenteric lymph node morphology	4.09E-15
992	outer ear morphogenesis	abnormal external auditory canal morphology	abnormal middle ear ossicle morphology	small ears	4.12E-15
993	outer ear morphogenesis	abnormal external auditory canal morphology	abnormal middle ear ossicle morphology	abnormal stapes morphology	4.12E-15
994	middle ear morphogenesis	abnormal hyoid bone morphology	absent outer ear	abnormal incus morphology	4.16E-15
995	lymph node development	abnormal spleen periarteriolar lymphoid sheath morphology	small spleen	absent spleen marginal zone	4.17E-15
996	cartilage development	abnormal long bone epiphysis morphology	cleft palate	disproportionate dwarf	4.21E-15
997	auditory receptor cell differentiation	abnormal cochlear hair cell development	deafness	cochlear ganglion degeneration	4.24E-15
998	embryonic cranial skeleton morphogenesis	absent supraoccipital bone	abnormal mandible morphology	abnormal middle ear ossicle morphology	4.25E-15
999	spleen development	decreased Peyer's patch number	decreased lymphocyte cell number	diarrhea	4.27E-15
1000	cartilage development	bowed tibia	mandible hypoplasia	abnormal xiphoid process morphology	4.29E-15
1001	auditory receptor cell differentiation	abnormal cochlear hair cell development	deafness	vestibular ganglion degeneration	4.30E-15
1002	auditory receptor cell differentiation	abnormal cochlear hair cell development	deafness	abnormal cochlear outer hair cell morphology	4.30E-15
1003	ossification	delayed endochondral bone ossification	abnormal limb bone morphology	increased long bone epiphyseal plate size	4.33E-15
1004	cartilage development	abnormal long bone epiphysis morphology	short limbs	disproportionate dwarf	4.42E-15
1005	in utero embryonic development	decreased cardiac muscle contractility	complete postnatal lethality	abnormal heart ventricle morphology	4.45E-15
1006	spermatogenesis	decreased circulating testosterone level	small testis	anovulation	4.55E-15
1007	metanephros development	abnormal nephrogenic zone morphology	renal hypoplasia	increased metanephric mesenchyme apoptosis	4.57E-15
1008	ovarian follicle development	prolonged estrous cycle	obese	absent estrous cycle	4.63E-15
1009	axon guidance	abnormal trigeminal nerve morphology	abnormal axon guidance	abnormal spinal nerve morphology	4.63E-15
1010	embryonic cranial skeleton morphogenesis	absent supraoccipital bone	abnormal mandible morphology	abnormal cartilage morphology	4.69E-15
1011	spermatogenesis	short sperm flagellum	premature death	dilated third ventricle	4.71E-15
1012	ovarian follicle development	prolonged estrous cycle	obese	decreased uterus weight	4.81E-15
1013	spermatogenesis	anovulation	decreased circulating testosterone level	abnormal sperm flagellum morphology	4.83E-15
1014	skeletal system development	abnormal foramen magnum morphology	partial lethality throughout fetal growth and development	abnormal thyroid cartilage morphology	4.87E-15
1015	embryonic cranial skeleton morphogenesis	absent supraoccipital bone	abnormal mandible morphology	abnormal Meckel's cartilage morphology	4.93E-15
1016	lung development	abnormal pulmonary alveolus epithelial cell morphology	abnormal lung development	pulmonary hypoplasia	4.95E-15
1017	skeletal system development	abnormal foramen magnum morphology	partial lethality throughout fetal growth and development	abnormal sternum ossification	4.98E-15
1018	brain development	tremors	gliosis	abnormal cerebellar layer morphology	4.99E-15
1019	neuromuscular process controlling balance	abnormal organ of Corti morphology	absent pillar cells	absent organ of Corti supporting cells	5.09E-15
1020	neuromuscular process controlling balance	abnormal organ of Corti morphology	absent organ of Corti supporting cells	absent cochlear hair cells	5.09E-15
1021	outer ear morphogenesis	abnormal outer ear morphology	abnormal incus morphology	abnormal external auditory canal morphology	5.09E-15
1022	ossification	delayed endochondral bone ossification	abnormal limb bone morphology	small thoracic cavity	5.09E-15
1023	ossification	delayed endochondral bone ossification	abnormal limb bone morphology	failure of palatal shelf elevation	5.09E-15
1024	embryonic skeletal system morphogenesis	abnormal hyoid bone morphology	abnormal jaw morphology	decreased tongue size	5.09E-15
1025	skeletal system development	abnormal foramen magnum morphology	partial lethality throughout fetal growth and development	abnormal spinal cord morphology	5.26E-15
1026	ovarian follicle development	prolonged estrous cycle	obese	decreased ovary weight	5.27E-15
1027	cartilage development	osteoarthritis	short nasal bone	abnormal cartilage morphology	5.30E-15
1028	skeletal system development	abnormal foramen magnum morphology	partial lethality throughout fetal growth and development	abnormal cervical atlas morphology	5.34E-15
1029	cartilage development	abnormal long bone epiphysis morphology	cleft palate	short mandible	5.35E-15
1030	spermatogenesis	anovulation	decreased circulating testosterone level	abnormal seminiferous tubule epithelium morphology	5.41E-15
1031	auditory receptor cell differentiation	abnormal cochlear hair cell development	hyperactivity	cochlear ganglion degeneration	5.44E-15
1032	auditory receptor cell differentiation	abnormal cochlear hair cell development	hyperactivity	vestibular ganglion degeneration	5.50E-15
1033	cartilage development	abnormal long bone epiphysis morphology	short limbs	short mandible	5.56E-15
1034	response to gamma radiation	increased cellular sensitivity to gamma-irradiation	abnormal B cell differentiation	decreased single-positive T cell number	5.62E-15
1035	glucose homeostasis	increased glycogen level	abnormal glucose homeostasis	enlarged kidney	5.64E-15
1036	ossification	increased bone mineral density	decreased mature B cell number	failure of tooth eruption	5.73E-15
1037	ossification	small thoracic cavity	abnormal rib morphology	delayed bone ossification	5.82E-15
1038	inner ear development	abnormal inner hair cell stereociliary bundle morphology	abnormal orientation of outer hair cell stereociliary bundles	absent startle reflex	5.85E-15
1039	skeletal system development	abnormal foramen magnum morphology	partial lethality throughout fetal growth and development	abnormal sternum morphology	5.85E-15
1040	inner ear morphogenesis	absent stapes	abnormal neural crest cell migration	abnormal vestibulocochlear nerve morphology	5.88E-15
1041	ossification	small thoracic cavity	delayed bone ossification	increased long bone epiphyseal plate size	5.93E-15
1042	kidney development	decreased kidney weight	increased blood urea nitrogen level	increased kidney apoptosis	5.94E-15
1043	keratinocyte differentiation	absent epidermis stratum granulosum	cleft secondary palate	thick epidermis	5.97E-15
1044	keratinocyte differentiation	absent epidermis stratum granulosum	cleft secondary palate	short tail	5.97E-15
1045	keratinocyte differentiation	absent epidermis stratum granulosum	cleft secondary palate	short limbs	5.98E-15
1046	keratinocyte differentiation	absent epidermis stratum granulosum	cleft secondary palate	abnormal keratinocyte differentiation	6.03E-15
1047	embryonic cranial skeleton morphogenesis	absent supraoccipital bone	rib fusion	abnormal palatal shelf fusion at midline	6.13E-15
1048	ossification	small thoracic cavity	delayed bone ossification	failure of palatal shelf elevation	6.20E-15
1049	lymph node development	abnormal spleen periarteriolar lymphoid sheath morphology	small spleen	increased leukocyte cell number	6.23E-15
1050	ovarian follicle development	prolonged estrous cycle	obese	absent mature ovarian follicles	6.30E-15
1051	inner ear morphogenesis	absent stapes	abnormal neural crest cell migration	abnormal external auditory canal morphology	6.36E-15
1052	ossification	decreased osteoclast cell number	abnormal neurocranium morphology	increased diameter of long bones	6.36E-15
1053	ossification	decreased osteoclast cell number	abnormal neurocranium morphology	failure of tooth eruption	6.36E-15
1054	ossification	small thoracic cavity	delayed bone ossification	bowed tibia	6.38E-15
1055	response to gamma radiation	increased cellular sensitivity to gamma-irradiation	increased double-negative T cell number	arrested T cell differentiation	6.41E-15
1056	ossification	decreased osteoclast cell number	abnormal neurocranium morphology	small Peyer's patches	6.45E-15
1057	embryonic skeletal system morphogenesis	abnormal basisphenoid bone morphology	abnormal jaw morphology	abnormal pterygoid process morphology	6.49E-15
1058	embryonic cranial skeleton morphogenesis	absent supraoccipital bone	rib fusion	abnormal malleus morphology	6.54E-15
1059	ossification	decreased osteoclast cell number	abnormal neurocranium morphology	osteopetrosis	6.56E-15
1060	spermatogenesis	Leydig cell hypoplasia	small ovary	abnormal spermatid morphology	6.58E-15
1061	ossification	small thoracic cavity	delayed bone ossification	delayed endochondral bone ossification	6.60E-15
1062	ossification	small thoracic cavity	delayed bone ossification	bowed radius	6.60E-15
1063	forebrain development	abnormal diencephalon morphology	abnormal hippocampal commissure morphology	abnormal CNS glial cell morphology	6.62E-15
1064	brain development	tremors	gliosis	ectopic cerebellar granule cells	6.66E-15
1065	keratinocyte differentiation	abnormal keratinocyte differentiation	short tail	epidermal hyperplasia	6.68E-15
1066	ossification	decreased osteoclast cell number	abnormal neurocranium morphology	increased bone mineral density	6.68E-15
1067	kidney development	decreased kidney weight	increased blood urea nitrogen level	delayed kidney development	6.73E-15
1068	spermatogenesis	Leydig cell hypoplasia	female infertility	abnormal spermatid morphology	6.75E-15
1069	embryonic skeletal system morphogenesis	abnormal malleus morphology	absent tympanic ring	abnormal pterygoid process morphology	6.75E-15
1070	ossification	decreased osteoclast cell number	abnormal neurocranium morphology	decreased mature B cell number	6.81E-15
1071	skeletal system development	abnormal foramen magnum morphology	partial lethality throughout fetal growth and development	abnormal forebrain development	6.83E-15
1072	proximal/distal pattern formation	abnormal limb bone morphology	abnormal pelvic girdle bone morphology	abnormal proximal-distal axis patterning	6.91E-15
1073	angiogenesis	pericardial effusion	abnormal placenta labyrinth morphology	abnormal capillary morphology	6.98E-15
1074	ossification	failure of tooth eruption	extramedullary hematopoiesis	increased bone mineral density	6.99E-15
1075	female gonad development	decreased circulating testosterone level	absent estrous cycle	Leydig cell hypoplasia	7.00E-15
1076	mesoderm formation	disorganized embryonic tissue	abnormal embryonic epiblast morphology	absent allantois	7.01E-15
1077	inner ear morphogenesis	absent stapes	abnormal neural crest cell migration	abnormal thyroid cartilage morphology	7.05E-15
1078	inner ear morphogenesis	absent stapes	abnormal neural crest cell migration	abnormal incus morphology	7.05E-15
1079	embryonic cranial skeleton morphogenesis	absent supraoccipital bone	rib fusion	abnormal middle ear ossicle morphology	7.09E-15
1080	ossification	small thoracic cavity	delayed bone ossification	increased width of hypertrophic chondrocyte zone	7.11E-15
1081	spermatogenesis	Leydig cell hypoplasia	abnormal spermatid morphology	decreased circulating testosterone level	7.11E-15
1082	cellular iron ion homeostasis	abnormal iron level	anemia	pallor	7.14E-15
1083	spermatogenesis	abnormal sperm axoneme morphology	dilated lateral ventricles	abnormal sperm flagellum morphology	7.20E-15
1084	kidney development	polycystic kidney	kidney cysts	renal hypoplasia	7.24E-15
1085	neural crest cell development	absent tympanic ring	abnormal facial nerve morphology	small zygomatic bone	7.26E-15
1086	cellular iron ion homeostasis	abnormal iron level	pallor	decreased mean corpuscular volume	7.35E-15
1087	skeletal muscle tissue development	edema	abnormal sternum morphology	abnormal muscle morphology	7.42E-15
1088	inner ear development	vestibular ganglion degeneration	circling	vestibular hair cell degeneration	7.49E-15
1089	double-strand break repair	abnormal double-strand DNA break repair	kinked tail	abnormal ovary morphology	7.50E-15
1090	embryonic cranial skeleton morphogenesis	absent supraoccipital bone	rib fusion	abnormal cartilage morphology	7.53E-15
1091	double-strand break repair	abnormal double-strand DNA break repair	small testis	kinked tail	7.71E-15
1092	neural crest cell development	absent tympanic ring	abnormal facial nerve morphology	abnormal mouth morphology	7.73E-15
1093	negative regulation of cell proliferation	hepatic hemangioma	open neural tube	liver hypoplasia	7.81E-15
1094	auditory receptor cell stereocilium organization	bidirectional circling	cochlear outer hair cell degeneration	cochlear inner hair cell degeneration	8.13E-15
1095	auditory receptor cell stereocilium organization	bidirectional circling	cochlear outer hair cell degeneration	abnormal outer hair cell stereociliary bundle morphology	8.13E-15
1096	outer ear morphogenesis	abnormal outer ear morphology	small ears	abnormal external auditory canal morphology	8.18E-15
1097	outer ear morphogenesis	abnormal outer ear morphology	abnormal stapes morphology	abnormal external auditory canal morphology	8.18E-15
1098	response to gamma radiation	increased cellular sensitivity to gamma-irradiation	increased double-negative T cell number	abnormal B cell differentiation	8.32E-15
1099	double-strand break repair	abnormal double-strand DNA break repair	kinked tail	decreased oocyte number	8.32E-15
1100	chondroitin sulfate metabolic process	disorganized long bone epiphyseal plate	short humerus	axial skeleton hypoplasia	8.36E-15
1101	embryonic cranial skeleton morphogenesis	absent supraoccipital bone	cleft palate	abnormal palatal shelf fusion at midline	8.89E-15
1102	forebrain development	respiratory failure	abnormal telencephalon development	small olfactory bulb	8.89E-15
1103	embryonic skeletal system morphogenesis	abnormal malleus morphology	abnormal alisphenoid bone morphology	absent tympanic ring	9.00E-15
1104	spermatogenesis	Leydig cell hypoplasia	abnormal spermatid morphology	absent corpus luteum	9.16E-15
1105	in utero embryonic development	fetal growth retardation	decreased fetal size	abnormal cerebral cortex morphology	9.18E-15
1106	negative regulation of cell proliferation	hepatic hemangioma	open neural tube	increased tumor incidence	9.20E-15
1107	somitogenesis	abnormal vertebrae development	abnormal vertebrae morphology	fused dorsal root ganglion	9.30E-15
1108	embryonic cranial skeleton morphogenesis	absent supraoccipital bone	cleft palate	abnormal malleus morphology	9.30E-15
1109	B cell differentiation	absent B cells	thymus hypoplasia	decreased T cell number	9.34E-15
1110	keratinocyte differentiation	abnormal keratinocyte differentiation	short limbs	epidermal hyperplasia	9.52E-15
1111	ossification	decreased osteoclast cell number	abnormal neurocranium morphology	extramedullary hematopoiesis	9.63E-15
1112	inner ear development	vestibular ganglion degeneration	circling	cochlear hair cell degeneration	9.80E-15
1113	ossification	failure of tooth eruption	decreased length of long bones	increased bone mineral density	9.82E-15
1114	embryonic cranial skeleton morphogenesis	absent supraoccipital bone	cleft palate	abnormal middle ear ossicle morphology	9.84E-15
1115	post-embryonic development	small ears	decreased renal glomerulus number	polycystic kidney	9.99E-15
1116	ossification	failure of tooth eruption	decreased length of long bones	decreased osteoclast cell number	1.01E-14
1117	ossification	failure of tooth eruption	decreased length of long bones	increased diameter of long bones	1.03E-14
1118	embryonic cranial skeleton morphogenesis	absent supraoccipital bone	cleft palate	abnormal cartilage morphology	1.03E-14
1119	embryonic skeletal system morphogenesis	abnormal basisphenoid bone morphology	mandible hypoplasia	abnormal otic vesicle development	1.03E-14
1120	ossification	failure of tooth eruption	decreased length of long bones	small Peyer's patches	1.05E-14
1121	embryonic cranial skeleton morphogenesis	absent supraoccipital bone	cleft palate	abnormal Meckel's cartilage morphology	1.05E-14
1122	kidney development	increased circulating creatinine level	small kidney	glomerulosclerosis	1.06E-14
1123	cellular iron ion homeostasis	abnormal iron level	pallor	abnormal erythropoiesis	1.07E-14
1124	lung development	abnormal pulmonary alveolus epithelial cell morphology	respiratory distress	respiratory failure	1.07E-14
1125	immune response	abnormal B cell physiology	abnormal dendritic cell physiology	abnormal spleen periarteriolar lymphoid sheath morphology	1.08E-14
1126	adenohypophysis development	decreased lactotroph cell number	abnormal pituitary secretion	decreased lactotroph cell number	1.11E-14
1127	branching involved in prostate gland morphogenesis	abnormal palatine gland morphology	decreased ductal branching in the coagulating gland	abnormal palatine gland morphology	1.11E-14
1128	ureteric bud development	blind ureter	ectopic ureter	blind ureter	1.11E-14
1129	ureteric bud development	blind ureter	ectopic ureter	ectopic ureteric bud	1.11E-14
1130	ureteric bud development	blind ureter	ectopic ureteric bud	blind ureter	1.11E-14
1131	axon guidance	abnormal anterior commissure pars posterior morphology	abnormal anterior commissure pars anterior morphology	abnormal anterior commissure pars posterior morphology	1.11E-14
1132	ossification	failure of tooth eruption	decreased length of long bones	decreased mature B cell number	1.12E-14
1133	angiogenesis	arteriovenous malformation	embryonic growth retardation	arteriovenous malformation	1.13E-14
1134	embryonic cranial skeleton morphogenesis	absent supraoccipital bone	cleft palate	abnormal mandible morphology	1.13E-14
1135	angiogenesis	arteriovenous malformation	embryonic growth retardation	abnormal vascular smooth muscle morphology	1.15E-14
1136	skeletal muscle tissue development	edema	short mandible	abnormal muscle morphology	1.15E-14
1137	forebrain development	abnormal diencephalon morphology	abnormal anterior commissure morphology	abnormal hippocampal commissure morphology	1.16E-14
1138	ovarian follicle development	prolonged estrous cycle	increased body weight	absent estrous cycle	1.23E-14
1139	ovarian follicle development	prolonged estrous cycle	increased body weight	decreased uterus weight	1.24E-14
1140	aging	kyphosis	azoospermia	osteoporosis	1.26E-14
1141	spermatogenesis	hydroencephaly	azoospermia	short sperm flagellum	1.26E-14
1142	spermatogenesis	hydroencephaly	azoospermia	abnormal sperm flagellum morphology	1.26E-14
1143	male gonad development	decreased circulating testosterone level	cryptorchism	absent estrous cycle	1.27E-14
1144	spermatogenesis	hydroencephaly	azoospermia	abnormal sperm axoneme morphology	1.29E-14
1145	ovarian follicle development	prolonged estrous cycle	increased body weight	decreased ovary weight	1.29E-14
1146	ovarian follicle development	thin uterus	decreased litter size	abnormal uterus morphology	1.29E-14
1147	glucose homeostasis	increased glycogen level	increased circulating triglyceride level	abnormal glucose homeostasis	1.30E-14
1148	glucose homeostasis	increased glycogen level	abnormal glucose homeostasis	seizures	1.30E-14
1149	ovarian follicle development	thin uterus	decreased litter size	decreased circulating testosterone level	1.31E-14
1150	ovarian follicle development	thin uterus	decreased litter size	increased circulating follicle stimulating hormone level	1.31E-14
1151	inner ear morphogenesis	abnormal middle ear morphology	abnormal vestibulocochlear nerve morphology	absent inner ear vestibule	1.32E-14
1152	outer ear morphogenesis	abnormal outer ear morphology	small ears	abnormal incus morphology	1.33E-14
1153	kidney development	polycystic kidney	abnormal kidney development	kidney cysts	1.34E-14
1154	skeletal system development	short maxilla	abnormal basioccipital bone morphology	osteoarthritis	1.35E-14
1155	ovarian follicle development	thin uterus	decreased litter size	impaired ovarian folliculogenesis	1.38E-14
1156	ovarian follicle development	prolonged estrous cycle	increased body weight	absent mature ovarian follicles	1.39E-14
1157	ovarian follicle development	thin uterus	decreased litter size	small seminiferous tubules	1.43E-14
1158	inner ear morphogenesis	absent stapes	abnormal middle ear morphology	abnormal neural crest cell migration	1.46E-14
1159	ovarian follicle development	thin uterus	decreased litter size	small ovary	1.53E-14
1160	embryonic cranial skeleton morphogenesis	absent supraoccipital bone	cleft secondary palate	small mandible	1.56E-14
1161	embryonic cranial skeleton morphogenesis	absent supraoccipital bone	cleft secondary palate	abnormal malleus morphology	1.57E-14
1162	cellular copper ion homeostasis	abnormal copper level	partial postnatal lethality	abnormal copper level	1.59E-14
1163	heart looping	absent myocardial trabeculae	abnormal vitelline vascular remodeling	abnormal heart looping	1.59E-14
1164	heart looping	absent myocardial trabeculae	abnormal heart ventricle morphology	abnormal vitelline vascular remodeling	1.59E-14
1165	auditory receptor cell stereocilium organization	bidirectional circling	cochlear inner hair cell degeneration	abnormal outer hair cell stereociliary bundle morphology	1.62E-14
1166	ovulation from ovarian follicle	abnormal estrous cycle	increased circulating follicle stimulating hormone level	anovulation	1.65E-14
1167	skeletal system development	abnormal thyroid cartilage morphology	abnormal cervical vertebrae morphology	abnormal foramen magnum morphology	1.66E-14
1168	embryonic cranial skeleton morphogenesis	absent supraoccipital bone	cleft secondary palate	abnormal cartilage morphology	1.67E-14
1169	ossification	failure of tooth eruption	extramedullary hematopoiesis	decreased length of long bones	1.68E-14
1170	embryonic cranial skeleton morphogenesis	absent supraoccipital bone	cleft secondary palate	abnormal Meckel's cartilage morphology	1.70E-14
1171	skeletal system development	short femur	complete perinatal lethality	short fibula	1.72E-14
1172	ovarian follicle development	abnormal estrous cycle	absent mature ovarian follicles	prolonged estrous cycle	1.75E-14
1173	inner ear morphogenesis	abnormal middle ear morphology	abnormal vestibulocochlear nerve morphology	absent cochlea	1.76E-14
1174	outer ear morphogenesis	abnormal external auditory canal morphology	short snout	abnormal outer ear morphology	1.80E-14
1175	hair follicle morphogenesis	abnormal hair growth	abnormal hair shaft morphology	abnormal skin condition	1.83E-14
1176	collagen fibril organization	abnormal skin condition	abnormal cutaneous collagen fibril morphology	decreased skin tensile strength	1.83E-14
1177	outer ear morphogenesis	abnormal external auditory canal morphology	short snout	small cranium	1.84E-14
1178	chondroitin sulfate metabolic process	disorganized long bone epiphyseal plate	shortened head	short humerus	1.85E-14
1179	ovarian follicle development	obese	absent estrous cycle	prolonged estrous cycle	1.86E-14
1180	heart looping	absent myocardial trabeculae	abnormal angiogenesis	abnormal heart looping	1.86E-14
1181	heart looping	absent myocardial trabeculae	abnormal angiogenesis	abnormal heart ventricle morphology	1.86E-14
1182	skeletal system morphogenesis	curly tail	short tail	abnormal spine curvature	1.86E-14
1183	embryonic skeletal system morphogenesis	abnormal middle ear ossicle morphology	abnormal incus morphology	abnormal pterygoid process morphology	1.87E-14
1184	forebrain development	abnormal diencephalon morphology	abnormal brain commissure morphology	abnormal CNS glial cell morphology	1.87E-14
1185	ovarian follicle development	obese	absent corpus luteum	prolonged estrous cycle	1.88E-14
1186	establishment of skin barrier	hyperkeratosis	dehydration	abnormal epidermal lamellar body morphology	1.91E-14
1187	outer ear morphogenesis	abnormal external auditory canal morphology	short snout	abnormal stapes morphology	1.93E-14
1188	glycogen metabolic process	enlarged liver	hepatic necrosis	increased glycogen level	1.95E-14
1189	artery morphogenesis	abnormal fourth branchial arch artery morphology	hydrops fetalis	aortic arch coarctation	1.96E-14
1190	aging	kyphosis	anemia	osteoporosis	1.98E-14
1191	inner ear development	abnormal inner hair cell stereociliary bundle morphology	abnormal organ of Corti morphology	abnormal orientation of outer hair cell stereociliary bundles	1.98E-14
1192	skeletal system development	abnormal thyroid cartilage morphology	abnormal cervical vertebrae morphology	abnormal sternum ossification	1.99E-14
1193	brain development	abnormal cerebellar layer morphology	decreased body size	abnormal cerebellar layer morphology	1.99E-14
1194	brain development	abnormal cerebellar layer morphology	decreased body size	tremors	2.00E-14
1195	embryonic skeletal system morphogenesis	abnormal basisphenoid bone morphology	abnormal middle ear ossicle morphology	mandible hypoplasia	2.00E-14
1196	brain development	abnormal cerebellar layer morphology	decreased body size	ectopic cerebellar granule cells	2.00E-14
1197	brain development	abnormal cerebellar layer morphology	decreased body size	ectopic Purkinje cell	2.00E-14
1198	middle ear morphogenesis	abnormal facial nerve morphology	decreased tympanic ring size	conductive hearing loss	2.06E-14
1199	kidney development	polycystic kidney	abnormal kidney development	renal hypoplasia	2.06E-14
1200	embryonic cranial skeleton morphogenesis	absent supraoccipital bone	cleft secondary palate	rib fusion	2.06E-14
1201	outer ear morphogenesis	abnormal external auditory canal morphology	short snout	abnormal middle ear ossicle morphology	2.07E-14
1202	spermatogenesis	Leydig cell hypoplasia	abnormal spermatogenesis	small ovary	2.07E-14
1203	spermatogenesis	Leydig cell hypoplasia	female infertility	abnormal spermatogenesis	2.09E-14
1204	spermatogenesis	Leydig cell hypoplasia	abnormal spermatogenesis	decreased circulating testosterone level	2.13E-14
1205	axon guidance	abnormal trigeminal nerve morphology	abnormal axon guidance	abnormal hippocampus morphology	2.18E-14
1206	middle ear morphogenesis	mandible hypoplasia	abnormal stapes morphology	absent outer ear	2.20E-14
1207	macrophage activation involved in immune response	decreased macrophage apoptosis	decreased macrophage nitric oxide production	decreased macrophage apoptosis	2.22E-14
1208	enamel mineralization	abnormal enamel rod pattern	abnormal ameloblast morphology	abnormal enamel rod pattern	2.22E-14
1209	enamel mineralization	abnormal enamel rod pattern	abnormal incisor color	abnormal enamel rod pattern	2.22E-14
1210	smooth muscle tissue development	impaired ureteric peristalsis	abnormal ureter smooth muscle morphology	impaired ureteric peristalsis	2.22E-14
1211	pituitary gland development	absent adenohypophysis	absent pituitary gland	absent adenohypophysis	2.22E-14
1212	cell death	gastric necrosis	pancreas inflammation	gastric necrosis	2.22E-14
1213	cell death	gastric necrosis	salivary gland inflammation	gastric necrosis	2.22E-14
1214	ureteric bud development	abnormal ureteric bud tip morphology	abnormal branching involved in ureteric bud morphogenesis	abnormal ureteric bud tip morphology	2.22E-14
1215	ureteric bud development	bifid ureter	ectopic testis	bifid ureter	2.22E-14
1216	lymph node development	abnormal Peyer's patch follicle morphology	abnormal spleen marginal sinus morphology	abnormal Peyer's patch follicle morphology	2.22E-14
1217	metanephros development	rudimentary Wolffian ducts	absent metanephros	rudimentary Wolffian ducts	2.22E-14
1218	cartilage development	bifurcated tongue	small pubis	bifurcated tongue	2.22E-14
1219	kidney development	duplex kidney	ectopic testis	duplex kidney	2.22E-14
1220	inner ear morphogenesis	decreased inner hair cell stereocilia number	fused inner hair cell stereocilia	decreased inner hair cell stereocilia number	2.22E-14
1221	negative regulation of cell proliferation	increased lactotroph cell number	enlarged adenohypophysis	increased lactotroph cell number	2.22E-14
1222	organ morphogenesis	increased number of Howell-Jolly bodies	macrocytosis	increased number of Howell-Jolly bodies	2.22E-14
1223	skeletal system morphogenesis	curly tail	short tail	abnormal paraxial mesoderm morphology	2.23E-14
1224	cellular copper ion homeostasis	abnormal copper level	postnatal growth retardation	abnormal copper level	2.27E-14
1225	skeletal muscle tissue development	edema	abnormal rib morphology	abnormal muscle morphology	2.29E-14
1226	skeletal system morphogenesis	curly tail	abnormal paraxial mesoderm morphology	abnormal rib-vertebral column attachment	2.30E-14
1227	spermatogenesis	abnormal sperm axoneme morphology	hydroencephaly	abnormal sperm flagellum morphology	2.30E-14
1228	cartilage development	abnormal hyoid bone morphology	abnormal bone mineralization	abnormal first branchial arch morphology	2.32E-14
1229	heart looping	abnormal blood circulation	embryonic growth retardation	small heart	2.32E-14
1230	spermatogenesis	Leydig cell hypoplasia	abnormal spermatogenesis	absent corpus luteum	2.33E-14
1231	embryonic cranial skeleton morphogenesis	absent supraoccipital bone	cleft secondary palate	cleft palate	2.34E-14
1232	glucose homeostasis	increased glycogen level	abnormal lipid homeostasis	abnormal glucose homeostasis	2.34E-14
1233	embryonic skeletal system morphogenesis	abnormal hyoid bone morphology	microcephaly	abnormal hyoid bone lesser horn morphology	2.36E-14
1234	embryonic skeletal system morphogenesis	abnormal middle ear ossicle morphology	abnormal otic vesicle development	abnormal incus morphology	2.37E-14
1235	forebrain development	abnormal diencephalon morphology	abnormal anterior commissure morphology	abnormal brain commissure morphology	2.37E-14
1236	skeletal system development	abnormal thyroid cartilage morphology	abnormal spinal cord morphology	abnormal cervical vertebrae morphology	2.38E-14
1237	embryonic skeletal system morphogenesis	abnormal hyoid bone morphology	microcephaly	decreased tongue size	2.46E-14
1238	determination of left/right symmetry	notochord degeneration	decreased embryo size	notochord degeneration	2.53E-14
1239	skeletal system morphogenesis	curly tail	abnormal paraxial mesoderm morphology	loose skin	2.53E-14
1240	skeletal system development	short femur	abnormal tibia morphology	short fibula	2.53E-14
1241	brain development	abnormal cerebellar layer morphology	premature death	abnormal cerebellar layer morphology	2.55E-14
1242	brain development	abnormal cerebellar layer morphology	premature death	ectopic cerebellar granule cells	2.56E-14
1243	brain development	abnormal cerebellar layer morphology	premature death	ectopic Purkinje cell	2.56E-14
1244	middle ear morphogenesis	abnormal facial nerve morphology	conductive hearing loss	abnormal external auditory canal morphology	2.57E-14
1245	ovarian follicle development	obese	absent estrous cycle	decreased circulating estradiol level	2.60E-14
1246	ovarian follicle development	obese	absent estrous cycle	increased circulating testosterone level	2.60E-14
1247	ovarian follicle development	obese	absent corpus luteum	decreased circulating estradiol level	2.62E-14
1248	ovarian follicle development	obese	absent corpus luteum	increased circulating testosterone level	2.62E-14
1249	ovarian follicle development	obese	absent corpus luteum	early reproductive senescence	2.62E-14
1250	axon guidance	abnormal trigeminal nerve morphology	abnormal hippocampus morphology	abnormal spinal nerve morphology	2.63E-14
1251	spermatogenesis	anovulation	abnormal spermatid morphology	abnormal seminiferous tubule epithelium morphology	2.65E-14
1252	collagen fibril organization	abnormal dermal layer morphology	disproportionate dwarf	decreased skin tensile strength	2.65E-14
1253	vasculogenesis	abnormal vascular branching morphogenesis	abnormal vascular development	abnormal dorsal aorta morphology	2.68E-14
1254	vasculogenesis	abnormal vascular branching morphogenesis	abnormal vitelline vasculature morphology	abnormal vascular development	2.70E-14
1255	skeletal system development	abnormal sternum morphology	small basisphenoid bone	abnormal foramen magnum morphology	2.76E-14
1256	synapsis	abnormal double-strand DNA break repair	decreased testis weight	arrest of spermatogenesis	2.77E-14
1257	glycogen metabolic process	enlarged liver	enlarged kidney	increased glycogen level	2.86E-14
1258	adult locomotory behavior	decreased brain weight	limb grasping	abnormal locomotor behavior	2.89E-14
1259	cartilage development	abnormal hyoid bone morphology	short mandible	abnormal first branchial arch morphology	2.93E-14
1260	ossification	increased bone mineral density	extramedullary hematopoiesis	failure of tooth eruption	2.93E-14
1261	ossification	delayed endochondral bone ossification	abnormal skeleton development	increased long bone epiphyseal plate size	3.02E-14
1262	skeletal system development	short femur	increased width of hypertrophic chondrocyte zone	short fibula	3.03E-14
1263	branching involved in ureteric bud morphogenesis	renal hypoplasia	abnormal ureteric bud morphology	abnormal ureter development	3.09E-14
1264	ossification	small thoracic cavity	cleft secondary palate	abnormal fibula morphology	3.09E-14
1265	ossification	delayed endochondral bone ossification	abnormal skeleton development	small thoracic cavity	3.10E-14
1266	ossification	delayed endochondral bone ossification	abnormal skeleton development	failure of palatal shelf elevation	3.10E-14
1267	angiogenesis	small heart	hemorrhage	abnormal branchial arch artery morphology	3.15E-14
1268	skeletal system development	short femur	complete perinatal lethality	abnormal tibia morphology	3.16E-14
1269	skeletal system development	abnormal thyroid cartilage morphology	abnormal sternum morphology	abnormal cervical vertebrae morphology	3.22E-14
1270	forebrain development	abnormal hippocampus development	abnormal corpus callosum morphology	abnormal thalamus morphology	3.30E-14
1271	collagen fibril organization	abnormal skin condition	abnormal aorta morphology	abnormal cutaneous collagen fibril morphology	3.33E-14
1272	enamel mineralization	abnormal enamel rod pattern	abnormal ameloblast morphology	abnormal incisor color	3.34E-14
1273	cell death	gastric necrosis	pancreas inflammation	salivary gland inflammation	3.34E-14
1274	brain development	abnormal cerebellum morphology	abnormal respiratory motile cilium morphology	abnormal cerebellar layer morphology	3.48E-14
1275	ossification	delayed endochondral bone ossification	decreased bone mineral density	increased long bone epiphyseal plate size	3.48E-14
1276	inner ear morphogenesis	abnormal middle ear morphology	absent stapes	absent inner ear vestibule	3.52E-14
1277	embryonic skeletal system morphogenesis	abnormal middle ear ossicle morphology	abnormal basisphenoid bone morphology	abnormal incus morphology	3.53E-14
1278	ossification	small thoracic cavity	cleft secondary palate	delayed bone ossification	3.56E-14
1279	ossification	delayed endochondral bone ossification	decreased bone mineral density	small thoracic cavity	3.56E-14
1280	ossification	delayed endochondral bone ossification	decreased bone mineral density	failure of palatal shelf elevation	3.56E-14
1281	heart looping	abnormal blood circulation	failure of heart looping	small heart	3.59E-14
1282	collagen fibril organization	abnormal dermal layer morphology	delayed bone ossification	decreased skin tensile strength	3.63E-14
1283	skeletal system development	short femur	complete perinatal lethality	increased width of hypertrophic chondrocyte zone	3.65E-14
1284	negative regulation of apoptotic process	renal hypoplasia	increased kidney apoptosis	abnormal nephrogenic zone morphology	3.70E-14
1285	ossification	delayed endochondral bone ossification	decreased bone mineral density	abnormal limb bone morphology	3.81E-14
1286	vasculogenesis	abnormal vascular branching morphogenesis	abnormal dorsal aorta morphology	abnormal vitelline vascular remodeling	3.82E-14
1287	vasculogenesis	abnormal vascular branching morphogenesis	abnormal vitelline vasculature morphology	abnormal vitelline vascular remodeling	3.84E-14
1288	smooth muscle contraction	impaired contractility of urinary bladder detrusor smooth muscle	distended urinary bladder	impaired contractility of urinary bladder detrusor smooth muscle	3.89E-14
1289	nipple morphogenesis	abnormal nipple morphology	abnormal parturition	abnormal nipple morphology	3.89E-14
1290	T cell receptor V(D)J recombination	abnormal T cell receptor beta chain V(D)J recombination	abnormal thymus corticomedullary boundary morphology	abnormal T cell receptor beta chain V(D)J recombination	3.89E-14
1291	synapse organization	abnormal synapse morphology	abnormal dendritic spine morphology	abnormal synapse morphology	3.89E-14
1292	retinol metabolic process	abnormal ethanol metabolism	abnormal retinol metabolism	abnormal ethanol metabolism	3.89E-14
1293	behavioral response to ethanol	increased alcohol consumption	alcohol preference	increased alcohol consumption	3.89E-14
1294	mismatch repair	abnormal mismatch repair	intestinal adenocarcinoma	abnormal mismatch repair	3.89E-14
1295	social behavior	abnormal huddling behavior	abnormal social/conspecific interaction	abnormal huddling behavior	3.89E-14
1296	heart morphogenesis	abnormal ventricle papillary muscle morphology	cardiac interstitial fibrosis	abnormal ventricle papillary muscle morphology	3.89E-14
1297	determination of left/right symmetry	abnormal embryonic cilium physiology	abnormal primitive node morphology	abnormal embryonic cilium physiology	3.89E-14
1298	embryonic skeletal system morphogenesis	small malleus manubrium	abnormal nasal cavity morphology	small malleus manubrium	3.89E-14
1299	embryonic skeletal system morphogenesis	small malleus manubrium	abnormal tongue muscle morphology	small malleus manubrium	3.89E-14
1300	kidney development	abnormal glomerular capillary morphology	abnormal podocyte morphology	abnormal glomerular capillary morphology	3.89E-14
1301	inner ear morphogenesis	abnormal cochlear IHC efferent innervation pattern	abnormal cochlear OHC efferent innervation pattern	abnormal cochlear IHC efferent innervation pattern	3.89E-14
1302	inner ear morphogenesis	absent common crus	absent vestibular saccule	absent common crus	3.89E-14
1303	inner ear morphogenesis	absent cochlear ganglion	absent vestibular saccule	absent cochlear ganglion	3.89E-14
1304	negative regulation of cell proliferation	increased lactotroph cell number	increased circulating prolactin level	increased lactotroph cell number	3.89E-14
1305	middle ear morphogenesis	abnormal facial nerve morphology	abnormal thyroid cartilage morphology	conductive hearing loss	3.91E-14
1306	inner ear development	abnormal inner hair cell stereociliary bundle morphology	cochlear outer hair cell degeneration	absent startle reflex	3.93E-14
1307	inner ear morphogenesis	abnormal middle ear morphology	absent stapes	absent cochlea	3.96E-14
1308	forebrain development	abnormal diencephalon morphology	abnormal corpus callosum morphology	abnormal hippocampal commissure morphology	3.96E-14
1309	forebrain development	abnormal diencephalon morphology	abnormal corpus callosum morphology	abnormal CNS glial cell morphology	3.96E-14
1310	skeletal system morphogenesis	curly tail	abnormal paraxial mesoderm morphology	abnormal spine curvature	4.03E-14
1311	forebrain development	respiratory failure	abnormal telencephalon morphology	abnormal telencephalon development	4.08E-14
1312	immunoglobulin V(D)J recombination	abnormal B cell differentiation	increased cellular sensitivity to gamma-irradiation	arrested B cell differentiation	4.19E-14
1313	cochlea morphogenesis	decreased cochlear coiling	circling	abnormal lateral semicircular canal morphology	4.24E-14
1314	inner ear development	abnormal inner hair cell stereociliary bundle morphology	cochlear outer hair cell degeneration	abnormal orientation of outer hair cell stereociliary bundles	4.26E-14
1315	heart looping	abnormal blood circulation	embryonic growth retardation	failure of heart looping	4.28E-14
1316	ossification	delayed endochondral bone ossification	abnormal axial skeleton morphology	abnormal limb bone morphology	4.31E-14
1317	inflammatory response	cachexia	conjunctivitis	gastric necrosis	4.32E-14
1318	cochlea morphogenesis	decreased cochlear coiling	circling	abnormal utricle morphology	4.37E-14
1319	ovarian follicle development	obese	decreased circulating estradiol level	prolonged estrous cycle	4.44E-14
1320	ovarian follicle development	obese	increased circulating testosterone level	prolonged estrous cycle	4.44E-14
1321	ovarian follicle development	obese	absent estrous cycle	ovary cysts	4.45E-14
1322	forebrain development	abnormal diencephalon morphology	abnormal corpus callosum morphology	abnormal anterior commissure morphology	4.46E-14
1323	embryonic heart tube development	abnormal foregut morphology	cardia bifida	abnormal dorsal-ventral axis patterning	4.46E-14
1324	ovarian follicle development	obese	absent corpus luteum	ovary cysts	4.47E-14
1325	angiogenesis	arteriovenous malformation	complete embryonic lethality during organogenesis	arteriovenous malformation	4.52E-14
1326	skeletal system development	abnormal thyroid cartilage morphology	abnormal forebrain development	abnormal cervical vertebrae morphology	4.58E-14
1327	cartilage development	micrognathia	abnormal bone mineralization	bifurcated tongue	4.60E-14
1328	cartilage development	micrognathia	abnormal bone mineralization	small pubis	4.64E-14
1329	glycogen metabolic process	enlarged liver	enlarged kidney	hepatic necrosis	4.80E-14
1330	embryonic skeletal system morphogenesis	abnormal hyoid bone morphology	abnormal cranium morphology	decreased tongue size	4.87E-14
1331	embryonic skeletal system morphogenesis	abnormal basisphenoid bone morphology	rib fusion	abnormal pterygoid process morphology	4.87E-14
1332	establishment of skin barrier	hyperkeratosis	abnormal lipid homeostasis	abnormal epidermal lamellar body morphology	5.00E-14
1333	negative regulation of cell proliferation	increased lactotroph cell number	increased circulating prolactin level	enlarged adenohypophysis	5.00E-14
1334	inflammatory response	cachexia	conjunctivitis	pancreas inflammation	5.11E-14
1335	inflammatory response	cachexia	conjunctivitis	salivary gland inflammation	5.11E-14
1336	embryonic skeletal system morphogenesis	abnormal hyoid bone morphology	abnormal cranium morphology	abnormal jaw morphology	5.12E-14
1337	forebrain development	abnormal diencephalon morphology	abnormal corpus callosum morphology	abnormal brain commissure morphology	5.18E-14
1338	ovarian follicle development	obese	decreased circulating estradiol level	early reproductive senescence	5.18E-14
1339	ovarian follicle development	obese	increased circulating testosterone level	early reproductive senescence	5.18E-14
1340	negative regulation of apoptotic process	renal hypoplasia	abnormal nephrogenic zone morphology	kidney cortex cysts	5.25E-14
1341	inner ear development	abnormal inner hair cell stereociliary bundle morphology	cochlear outer hair cell degeneration	abnormal organ of Corti morphology	5.33E-14
1342	axon guidance	abnormal hippocampus morphology	abnormal axon guidance	abnormal trigeminal nerve morphology	5.33E-14
1343	female gonad development	abnormal female reproductive system morphology	absent corpus luteum	increased circulating follicle stimulating hormone level	5.39E-14
1344	pattern specification process	rib fusion	respiratory failure	absent vertebral pedicles	5.40E-14
1345	pattern specification process	rib fusion	respiratory failure	absent proximal rib	5.40E-14
1346	cartilage development	micrognathia	abnormal bone mineralization	increased width of hypertrophic chondrocyte zone	5.40E-14
1347	spermatogenesis	anovulation	asthenozoospermia	decreased circulating testosterone level	5.41E-14
1348	glycogen metabolic process	increased circulating cholesterol level	increased glycogen level	decreased neutrophil cell number	5.55E-14
1349	negative regulation of apoptotic process	renal hypoplasia	increased kidney apoptosis	kidney cortex cysts	5.86E-14
1350	forebrain development	small olfactory bulb	abnormal neuronal migration	abnormal embryonic/fetal subventricular zone morphology	5.91E-14
1351	immunoglobulin V(D)J recombination	abnormal B cell differentiation	arrested T cell differentiation	arrested B cell differentiation	6.06E-14
1352	smooth muscle contraction	impaired contractility of urinary bladder detrusor smooth muscle	abnormal urinary bladder morphology	impaired contractility of urinary bladder detrusor smooth muscle	6.11E-14
1353	decidualization	impaired embryo implantation	abnormal decidualization	impaired embryo implantation	6.11E-14
1354	neural crest cell development	small zygomatic bone	abnormal mouth morphology	small zygomatic bone	6.11E-14
1355	head development	otocephaly	cyclopia	otocephaly	6.11E-14
1356	branching involved in prostate gland morphogenesis	abnormal palatine gland morphology	small prostate gland anterior lobe	abnormal palatine gland morphology	6.11E-14
1357	branching involved in prostate gland morphogenesis	abnormal palatine gland morphology	small prostate gland anterior lobe	decreased ductal branching in the coagulating gland	6.11E-14
1358	notochord development	decreased vertebrae number	truncated notochord	decreased vertebrae number	6.11E-14
1359	ureteric bud development	bifid ureter	abnormal Wolffian duct morphology	bifid ureter	6.11E-14
1360	pattern specification process	abnormal posterior semicircular canal morphology	absent endolymphatic duct	abnormal posterior semicircular canal morphology	6.11E-14
1361	embryonic skeletal system morphogenesis	small malleus manubrium	abnormal nasal septum morphology	small malleus manubrium	6.11E-14
1362	metabolic process	carpoptosis	increased motor neuron number	carpoptosis	6.11E-14
1363	kidney development	duplex kidney	abnormal Wolffian duct morphology	duplex kidney	6.11E-14
1364	organ morphogenesis	increased number of Howell-Jolly bodies	abnormal vocalization	increased number of Howell-Jolly bodies	6.11E-14
1365	cellular copper ion homeostasis	postnatal growth retardation	abnormal copper level	decreased liver copper level	6.17E-14
1366	ovarian follicle development	obese	ovary cysts	prolonged estrous cycle	6.29E-14
1367	determination of left/right symmetry	mesocardia	partial postnatal lethality	abnormal direction of heart looping	6.35E-14
1368	spermatogenesis	anovulation	oligozoospermia	decreased circulating testosterone level	6.38E-14
1369	determination of left/right symmetry	mesocardia	partial postnatal lethality	situs inversus	6.39E-14
1370	ossification	delayed endochondral bone ossification	decreased bone mineral density	abnormal skeleton development	6.40E-14
1371	determination of left/right symmetry	mesocardia	partial postnatal lethality	abnormal left-right axis patterning	6.46E-14
1372	skeletal system development	abnormal sternum morphology	abnormal thyroid cartilage morphology	small basisphenoid bone	6.55E-14
1373	glycogen metabolic process	enlarged liver	increased circulating triglyceride level	increased glycogen level	6.61E-14
1374	glycogen metabolic process	enlarged liver	seizures	increased glycogen level	6.61E-14
1375	embryonic skeletal system morphogenesis	small malleus manubrium	abnormal nasal cavity morphology	abnormal tongue muscle morphology	6.67E-14
1376	ovarian follicle development	obese	absent corpus luteum	abnormal estrous cycle	6.82E-14
1377	ossification	delayed endochondral bone ossification	abnormal axial skeleton morphology	abnormal skeleton development	6.90E-14
1378	T cell receptor V(D)J recombination	abnormal T cell differentiation	arrested B cell differentiation	abnormal T cell receptor beta chain V(D)J recombination	6.91E-14
1379	establishment of skin barrier	hyperkeratosis	abnormal lipid homeostasis	dehydration	6.91E-14
1380	heart looping	abnormal blood circulation	embryonic growth retardation	abnormal vitelline vascular remodeling	6.94E-14
1381	ovarian follicle development	obese	decreased circulating estradiol level	ovary cysts	7.03E-14
1382	ovarian follicle development	obese	ovary cysts	increased circulating testosterone level	7.03E-14
1383	ovarian follicle development	obese	ovary cysts	early reproductive senescence	7.03E-14
1384	embryonic skeletal system morphogenesis	abnormal hyoid bone morphology	abnormal cranium morphology	microcephaly	7.07E-14
1385	hemopoiesis	decreased platelet cell number	decreased bone marrow cell number	decreased splenocyte number	7.11E-14
1386	ureteric bud development	bifid ureter	abnormal Wolffian duct morphology	ectopic testis	7.23E-14
1387	organ morphogenesis	increased number of Howell-Jolly bodies	abnormal vocalization	macrocytosis	7.23E-14
1388	ossification	delayed endochondral bone ossification	abnormal axial skeleton morphology	decreased bone mineral density	7.36E-14
1389	spermatogenesis	anovulation	asthenozoospermia	abnormal spermatid morphology	7.51E-14
1390	T cell receptor V(D)J recombination	abnormal T cell differentiation	arrested B cell differentiation	abnormal thymus corticomedullary boundary morphology	7.52E-14
1391	spermatogenesis	anovulation	abnormal spermatogenesis	abnormal sperm flagellum morphology	7.54E-14
1392	spermatogenesis	anovulation	abnormal spermatogenesis	abnormal seminiferous tubule epithelium morphology	7.60E-14
1393	heart looping	abnormal blood circulation	embryonic growth retardation	abnormal angiogenesis	7.86E-14
1394	adult walking behavior	muscle spasm	decreased body size	abnormal brain wave pattern	7.99E-14
1395	endoderm development	abnormal embryonic-extraembryonic boundary morphology	abnormal endoderm development	abnormal visceral endoderm morphology	8.02E-14
1396	immune response	abnormal B cell physiology	decreased CD4-positive T cell number	abnormal dendritic cell physiology	8.04E-14
1397	heart looping	abnormal blood circulation	abnormal vitelline vascular remodeling	failure of heart looping	8.21E-14
1398	artery morphogenesis	abnormal fourth branchial arch artery morphology	cleft secondary palate	aortic arch coarctation	8.35E-14
1399	spermatogenesis	anovulation	oligozoospermia	abnormal spermatid morphology	8.49E-14
1400	glycogen metabolic process	enlarged liver	increased circulating triglyceride level	hepatic necrosis	8.56E-14
1401	glycogen metabolic process	enlarged liver	seizures	hepatic necrosis	8.56E-14
1402	skeletal system development	short maxilla	short snout	abnormal basioccipital bone morphology	8.69E-14
1403	somitogenesis	rib bifurcation	complete neonatal lethality	abnormal intercostal muscle morphology	8.73E-14
1404	head development	otocephaly	absent mandible	otocephaly	8.89E-14
1405	adenohypophysis development	decreased lactotroph cell number	decreased somatotroph cell number	decreased lactotroph cell number	8.89E-14
1406	adenohypophysis development	decreased lactotroph cell number	decreased somatotroph cell number	abnormal pituitary secretion	8.89E-14
1407	adenohypophysis development	decreased prolactin level	decreased growth hormone level	decreased prolactin level	8.89E-14
1408	smooth muscle tissue development	impaired ureteric peristalsis	abnormal ureter development	impaired ureteric peristalsis	8.89E-14
1409	branching involved in prostate gland morphogenesis	abnormal palatine gland morphology	prostate gland epithelial hyperplasia	abnormal palatine gland morphology	8.89E-14
1410	branching involved in prostate gland morphogenesis	abnormal palatine gland morphology	prostate gland epithelial hyperplasia	decreased ductal branching in the coagulating gland	8.89E-14
1411	branching involved in prostate gland morphogenesis	abnormal bulbourethral gland morphology	reduced male mating frequency	abnormal bulbourethral gland morphology	8.89E-14
1412	branching involved in prostate gland morphogenesis	abnormal bulbourethral gland morphology	prostate gland epithelial hyperplasia	abnormal bulbourethral gland morphology	8.89E-14
1413	cellular copper ion homeostasis	decreased liver copper level	hypopigmentation	decreased liver copper level	8.89E-14
1414	ureteric bud development	abnormal ureteric bud tip morphology	abnormal ureteric bud morphology	abnormal ureteric bud tip morphology	8.89E-14
1415	ureteric bud development	dilated ureter	abnormal ureter development	dilated ureter	8.89E-14
1416	pancreas development	decreased pancreatic acinar cell number	pancreatic islet hyperplasia	decreased pancreatic acinar cell number	8.89E-14
1417	middle ear morphogenesis	abnormal auditory tube	abnormal distortion product otoacoustic emission	abnormal auditory tube	8.89E-14
1418	lymph node development	abnormal Peyer's patch follicle morphology	decreased Peyer's patch number	abnormal Peyer's patch follicle morphology	8.89E-14
1419	metanephros development	rudimentary Wolffian ducts	absent ureteric bud	rudimentary Wolffian ducts	8.89E-14
1420	metanephros development	rudimentary Wolffian ducts	abnormal mesonephros morphology	rudimentary Wolffian ducts	8.89E-14
1421	regulation of cell proliferation	absent hippocampal fimbria	absent hippocampal commissure	absent hippocampal fimbria	8.89E-14
1422	axon guidance	abnormal anterior commissure pars posterior morphology	abnormal anterior commissure morphology	abnormal anterior commissure pars posterior morphology	8.89E-14
1423	axon guidance	abnormal anterior commissure pars posterior morphology	abnormal anterior commissure morphology	abnormal anterior commissure pars anterior morphology	8.89E-14
1424	pattern specification process	abnormal posterior semicircular canal morphology	abnormal otic vesicle development	abnormal posterior semicircular canal morphology	8.89E-14
1425	kidney development	duplex kidney	abnormal mesonephros morphology	duplex kidney	8.89E-14
1426	inner ear morphogenesis	decreased inner hair cell stereocilia number	abnormal vestibular hair cell stereociliary bundle morphology	decreased inner hair cell stereocilia number	8.89E-14
1427	smooth muscle contraction	impaired contractility of urinary bladder detrusor smooth muscle	distended urinary bladder	abnormal urinary bladder morphology	8.89E-14
1428	embryonic skeletal system morphogenesis	small malleus manubrium	abnormal nasal septum morphology	abnormal nasal cavity morphology	8.89E-14
1429	embryonic skeletal system morphogenesis	small malleus manubrium	abnormal nasal septum morphology	abnormal tongue muscle morphology	8.89E-14
1430	post-embryonic development	small ears	abnormal kidney morphology	polycystic kidney	8.98E-14
1431	middle ear morphogenesis	abnormal inner ear morphology	abnormal stapes morphology	abnormal incus morphology	9.01E-14
1432	heart looping	abnormal blood circulation	abnormal angiogenesis	failure of heart looping	9.13E-14
1433	sensory perception of smell	obese	abnormal olfactory epithelium morphology	abnormal olfaction	9.37E-14
1434	ovarian follicle development	obese	abnormal estrous cycle	decreased circulating estradiol level	9.37E-14
1435	ovarian follicle development	obese	abnormal estrous cycle	increased circulating testosterone level	9.37E-14
1436	cartilage development	bowed tibia	respiratory distress	abnormal xiphoid process morphology	9.38E-14
1437	neuron migration	hydroencephaly	abnormal neuronal migration	ectopic Purkinje cell	9.45E-14
1438	skeletal system development	abnormal sternum morphology	abnormal sternum ossification	small basisphenoid bone	9.48E-14
1439	female gonad development	absent corpus luteum	abnormal female reproductive system morphology	Leydig cell hypoplasia	9.52E-14
1440	female gonad development	absent corpus luteum	cryptorchism	Leydig cell hypoplasia	9.52E-14
1441	spermatogenesis	anovulation	abnormal spermatogenesis	abnormal spermatid morphology	9.55E-14
1442	embryonic skeletal system morphogenesis	abnormal pterygoid process morphology	complete neonatal lethality	abnormal otic vesicle development	9.58E-14
1443	embryonic skeletal system morphogenesis	abnormal pterygoid process morphology	complete neonatal lethality	abnormal alisphenoid bone morphology	9.58E-14
1444	embryonic skeletal system morphogenesis	abnormal pterygoid process morphology	complete neonatal lethality	abnormal malleus morphology	9.61E-14
1445	embryonic skeletal system morphogenesis	abnormal pterygoid process morphology	complete neonatal lethality	abnormal middle ear ossicle morphology	9.63E-14
1446	lung development	abnormal production of surfactant	abnormal lung development	abnormal lung vasculature morphology	9.77E-14
1447	middle ear morphogenesis	mandible hypoplasia	microcephaly	absent outer ear	9.87E-14
1448	hemopoiesis	enlarged spleen	increased spleen iron level	increased kidney iron level	9.88E-14
1449	hemopoiesis	enlarged spleen	increased kidney iron level	anisopoikilocytosis	9.88E-14
1450	pattern specification process	abnormal facial nerve morphology	abnormal basioccipital bone morphology	abnormal otic capsule morphology	9.97E-14
1451	smooth muscle tissue development	impaired ureteric peristalsis	abnormal ureter development	abnormal ureter smooth muscle morphology	1.00E-13
1452	ureteric bud development	abnormal ureteric bud tip morphology	abnormal ureteric bud morphology	abnormal branching involved in ureteric bud morphogenesis	1.00E-13
1453	lymph node development	abnormal Peyer's patch follicle morphology	decreased Peyer's patch number	abnormal spleen marginal sinus morphology	1.00E-13
1454	metanephros development	rudimentary Wolffian ducts	absent ureteric bud	absent metanephros	1.00E-13
1455	metanephros development	rudimentary Wolffian ducts	abnormal mesonephros morphology	absent metanephros	1.00E-13
1456	kidney development	duplex kidney	abnormal mesonephros morphology	ectopic testis	1.00E-13
1457	inner ear morphogenesis	decreased inner hair cell stereocilia number	abnormal vestibular hair cell stereociliary bundle morphology	fused inner hair cell stereocilia	1.00E-13
1458	cellular process	decreased mast cell degranulation	decreased mast cell protease storage	decreased mast cell histamine storage	1.00E-13
1459	artery morphogenesis	abnormal fourth branchial arch artery morphology	cleft secondary palate	hydrops fetalis	1.03E-13
1460	outer ear morphogenesis	abnormal outer ear morphology	short snout	abnormal external auditory canal morphology	1.08E-13
1461	glycogen metabolic process	enlarged liver	abnormal glucose homeostasis	increased glycogen level	1.09E-13
1462	palate development	micrognathia	short snout	abnormal nasal bone morphology	1.10E-13
1463	glycogen metabolic process	increased circulating cholesterol level	hepatic necrosis	decreased neutrophil cell number	1.11E-13
1464	ovarian follicle development	obese	abnormal estrous cycle	ovary cysts	1.12E-13
1465	outer ear morphogenesis	abnormal outer ear morphology	short snout	abnormal incus morphology	1.13E-13
1466	ossification	abnormal axial skeleton morphology	abnormal appendicular skeleton morphology	failure of palatal shelf elevation	1.22E-13
1467	facial nerve structural organization	absent facial nuclei	paralysis	absent facial nuclei	1.22E-13
1468	neural crest cell development	small zygomatic bone	absent tympanic ring	small zygomatic bone	1.22E-13
1469	acrosome assembly	absent acrosome	abnormal sperm nucleus morphology	absent acrosome	1.22E-13
1470	acrosome assembly	arrest of spermiogenesis	abnormal acrosome morphology	arrest of spermiogenesis	1.22E-13
1471	photoreceptor cell maintenance	decreased aggression	absent sperm flagellum	decreased aggression	1.22E-13
1472	photoreceptor cell maintenance	decreased aggression	abnormal olfaction	decreased aggression	1.22E-13
1473	pituitary gland development	absent adenohypophysis	absent Rathke's pouch	absent adenohypophysis	1.22E-13
1474	pancreas development	absent pancreatic alpha cells	abnormal pancreatic acinar cell morphology	absent pancreatic alpha cells	1.22E-13
1475	lymph node development	abnormal Peyer's patch follicle morphology	small Peyer's patches	abnormal Peyer's patch follicle morphology	1.22E-13
1476	heart morphogenesis	abnormal ventricle papillary muscle morphology	thick ventricular wall	abnormal ventricle papillary muscle morphology	1.22E-13
1477	embryonic skeletal system morphogenesis	small malleus manubrium	absent tympanic ring	small malleus manubrium	1.22E-13
1478	negative regulation of apoptotic process	increased kidney cell proliferation	increased kidney apoptosis	increased kidney cell proliferation	1.22E-13
1479	spermatogenesis	anovulation	abnormal spermatogenesis	asthenozoospermia	1.25E-13
1480	skeletal system development	abnormal fibula morphology	short tail	short snout	1.27E-13
1481	embryonic skeletal system development	absent spleen	abnormal axial skeleton morphology	decreased body height	1.27E-13
1482	glycogen metabolic process	enlarged liver	abnormal glucose homeostasis	hepatic necrosis	1.29E-13
1483	spermatogenesis	anovulation	small testis	abnormal sperm flagellum morphology	1.30E-13
1484	spermatogenesis	anovulation	small testis	abnormal seminiferous tubule epithelium morphology	1.30E-13
1485	pituitary gland development	absent adenohypophysis	absent Rathke's pouch	absent pituitary gland	1.33E-13
1486	lymph node development	abnormal Peyer's patch follicle morphology	small Peyer's patches	abnormal spleen marginal sinus morphology	1.33E-13
1487	spermatogenesis	anovulation	abnormal spermatogenesis	oligozoospermia	1.34E-13
1488	hippocampus development	abnormal axon guidance	abnormal hippocampus development	abnormal Ammon gyrus morphology	1.35E-13
1489	somitogenesis	rib bifurcation	short tail	abnormal intercostal muscle morphology	1.37E-13
1490	head development	otocephaly	absent mandible	cyclopia	1.39E-13
1491	branching involved in prostate gland morphogenesis	abnormal palatine gland morphology	small prostate gland anterior lobe	prostate gland epithelial hyperplasia	1.39E-13
1492	pattern specification process	abnormal posterior semicircular canal morphology	abnormal otic vesicle development	absent endolymphatic duct	1.39E-13
1493	kidney development	duplex kidney	abnormal mesonephros morphology	abnormal Wolffian duct morphology	1.39E-13
1494	pattern specification process	abnormal facial nerve morphology	abnormal Meckel's cartilage morphology	abnormal otic capsule morphology	1.46E-13
1495	mitochondrion morphogenesis	abnormal mitochondrion morphology	decreased cell proliferation	increased heart ventricle size	1.49E-13
1496	spermatogenesis	anovulation	small testis	abnormal spermatid morphology	1.50E-13
1497	cartilage development	abnormal bone mineralization	abnormal tracheal cartilage morphology	abnormal hyoid bone morphology	1.50E-13
1498	heart morphogenesis	abnormal ventricle papillary muscle morphology	thick ventricular wall	cardiac interstitial fibrosis	1.50E-13
1499	embryonic skeletal system morphogenesis	small malleus manubrium	absent tympanic ring	abnormal nasal cavity morphology	1.50E-13
1500	embryonic skeletal system morphogenesis	small malleus manubrium	absent tympanic ring	abnormal tongue muscle morphology	1.50E-13
1501	pattern specification process	abnormal facial nerve morphology	abnormal basioccipital bone morphology	abnormal malleus morphology	1.50E-13
1502	skin development	brittle hair	acanthosis	greasy coat	1.50E-13
1503	skin development	greasy coat	acanthosis	brittle hair	1.50E-13
1504	skeletal system development	abnormal fibula morphology	short limbs	short snout	1.51E-13
1505	glucose homeostasis	enlarged kidney	hepatic steatosis	increased glycogen level	1.54E-13
1506	angiogenesis	small heart	edema	abnormal branchial arch artery morphology	1.55E-13
1507	embryonic skeletal system morphogenesis	abnormal middle ear ossicle morphology	microcephaly	abnormal pterygoid process morphology	1.55E-13
1508	double-strand break repair	abnormal double-strand DNA break repair	partial postnatal lethality	abnormal ovary morphology	1.59E-13
1509	spleen development	absent spleen marginal zone	partial postnatal lethality	abnormal metallophilic macrophage morphology	1.59E-13
1510	double-strand break repair	abnormal double-strand DNA break repair	partial postnatal lethality	small testis	1.59E-13
1511	spleen development	absent spleen marginal zone	partial postnatal lethality	abnormal leukocyte migration	1.59E-13
1512	spleen development	absent spleen marginal zone	partial postnatal lethality	abnormal mesenteric lymph node morphology	1.59E-13
1513	spleen development	absent spleen marginal zone	partial postnatal lethality	small Peyer's patches	1.59E-13
1514	double-strand break repair	abnormal double-strand DNA break repair	partial postnatal lethality	decreased oocyte number	1.59E-13
1515	embryonic skeletal system morphogenesis	abnormal middle ear ossicle morphology	microcephaly	abnormal otic vesicle development	1.60E-13
1516	neural crest cell development	small zygomatic bone	abnormal palatine bone morphology	small zygomatic bone	1.61E-13
1517	acrosome assembly	absent acrosome	globozoospermia	absent acrosome	1.61E-13
1518	smooth muscle tissue development	impaired ureteric peristalsis	abnormal ureter morphology	impaired ureteric peristalsis	1.61E-13
1519	artery morphogenesis	aortic arch coarctation	interrupted aortic arch	aortic arch coarctation	1.61E-13
1520	artery morphogenesis	aortic arch coarctation	abnormal fourth branchial arch artery morphology	aortic arch coarctation	1.61E-13
1521	ureteric bud development	dilated ureter	abnormal ureter morphology	dilated ureter	1.61E-13
1522	social behavior	abnormal nest building behavior	decreased prepulse inhibition	abnormal nest building behavior	1.61E-13
1523	embryonic skeletal system morphogenesis	small malleus manubrium	abnormal palatine bone morphology	small malleus manubrium	1.61E-13
1524	ossification	abnormal axial skeleton morphology	abnormal appendicular skeleton morphology	bowed tibia	1.63E-13
1525	neuromuscular process controlling balance	absent organ of Corti supporting cells	decreased body weight	abnormal organ of Corti morphology	1.65E-13
1526	neuromuscular process controlling balance	absent organ of Corti supporting cells	decreased body weight	deafness	1.65E-13
1527	neuromuscular process controlling balance	absent organ of Corti supporting cells	decreased body weight	absent cochlear hair cell stereocilia	1.65E-13
1528	neuromuscular process controlling balance	absent organ of Corti supporting cells	decreased body weight	absent cochlear hair cells	1.65E-13
1529	neuromuscular process controlling balance	absent organ of Corti supporting cells	decreased body weight	vestibular ganglion degeneration	1.66E-13
1530	neuromuscular process controlling balance	absent organ of Corti supporting cells	decreased body weight	cochlear ganglion degeneration	1.67E-13
1531	branching involved in prostate gland morphogenesis	abnormal bulbourethral gland morphology	reduced male mating frequency	prostate gland epithelial hyperplasia	1.67E-13
1532	metanephros development	rudimentary Wolffian ducts	absent ureteric bud	abnormal mesonephros morphology	1.67E-13
1533	female gonad development	absent corpus luteum	abnormal male reproductive system morphology	Leydig cell hypoplasia	1.68E-13
1534	glucose homeostasis	enlarged kidney	hepatic steatosis	enlarged liver	1.70E-13
1535	ossification	decreased bone mineral density	delayed endochondral bone ossification	abnormal appendicular skeleton morphology	1.71E-13
1536	embryonic skeletal system morphogenesis	microcephaly	abnormal hyoid bone morphology	abnormal incus morphology	1.71E-13
1537	embryonic skeletal system morphogenesis	abnormal middle ear ossicle morphology	microcephaly	abnormal basisphenoid bone morphology	1.71E-13
1538	smooth muscle tissue development	impaired ureteric peristalsis	abnormal ureter morphology	abnormal ureter smooth muscle morphology	1.72E-13
1539	neural crest cell development	small zygomatic bone	absent tympanic ring	abnormal mouth morphology	1.72E-13
1540	embryonic skeletal system morphogenesis	small malleus manubrium	absent tympanic ring	abnormal nasal septum morphology	1.72E-13
1541	branching involved in ureteric bud morphogenesis	renal hypoplasia	hydronephrosis	abnormal ureteric bud morphology	1.73E-13
1542	hemopoiesis	enlarged spleen	abnormal erythrocyte physiology	increased kidney iron level	1.73E-13
1543	skeletal system development	abnormal sternum morphology	abnormal spinal cord morphology	small basisphenoid bone	1.74E-13
1544	mitochondrion morphogenesis	abnormal mitochondrion morphology	decreased cell proliferation	decreased ventricle muscle contractility	1.74E-13
1545	mesoderm formation	disorganized embryonic tissue	abnormal rostral-caudal axis patterning	abnormal embryonic epiblast morphology	1.75E-13
1546	skeletal system development	malocclusion	abnormal cranium morphology	decreased survivor rate	1.75E-13
1547	middle ear morphogenesis	short snout	abnormal external auditory canal morphology	abnormal round window morphology	1.78E-13
1548	spermatogenesis	anovulation	small testis	asthenozoospermia	1.79E-13
1549	mesoderm formation	disorganized embryonic tissue	abnormal rostral-caudal axis patterning	absent allantois	1.82E-13
1550	heart looping	abnormal angiogenesis	absent second branchial arch	absent myocardial trabeculae	1.85E-13
1551	branching involved in ureteric bud morphogenesis	hydronephrosis	renal hypoplasia	dilated kidney collecting duct	1.86E-13
1552	spermatogenesis	anovulation	small testis	oligozoospermia	1.89E-13
1553	embryonic skeletal system morphogenesis	small malleus manubrium	abnormal palatine bone morphology	abnormal nasal cavity morphology	1.89E-13
1554	embryonic skeletal system morphogenesis	small malleus manubrium	abnormal palatine bone morphology	abnormal tongue muscle morphology	1.89E-13
1555	anterior/posterior pattern specification	disorganized embryonic tissue	abnormal rostral-caudal axis patterning	abnormal embryonic-extraembryonic boundary morphology	1.91E-13
1556	glucose homeostasis	enlarged kidney	hepatic steatosis	increased circulating triglyceride level	1.95E-13
1557	glucose homeostasis	enlarged kidney	hepatic steatosis	seizures	1.95E-13
1558	cartilage development	abnormal bone mineralization	abnormal tracheal cartilage morphology	micrognathia	1.95E-13
1559	pattern specification process	abnormal facial nerve morphology	abnormal Meckel's cartilage morphology	abnormal malleus morphology	1.96E-13
1560	skeletal system morphogenesis	curly tail	abnormal vertebrae morphology	short tail	1.98E-13
1561	skeletal system morphogenesis	curly tail	abnormal vertebrae morphology	abnormal rib-vertebral column attachment	1.98E-13
1562	spermatogenesis	short sperm flagellum	decreased body size	abnormal sperm axoneme morphology	2.00E-13
1563	dorsal/ventral pattern formation	complete embryonic lethality between somite formation and embryo turning	incomplete embryo turning	abnormal neural plate morphology	2.00E-13
1564	peripheral nervous system development	absent trigeminal nerve connections to hindbrain	small petrosal ganglion	small nodose ganglion	2.00E-13
1565	skeletal system morphogenesis	curly tail	abnormal vertebrae morphology	loose skin	2.01E-13
1566	smooth muscle tissue development	impaired ureteric peristalsis	hydroureter	impaired ureteric peristalsis	2.05E-13
1567	cell death	gastric necrosis	disheveled coat	gastric necrosis	2.05E-13
1568	ureteric bud development	blind ureter	hydroureter	blind ureter	2.05E-13
1569	ureteric bud development	blind ureter	hydroureter	ectopic ureter	2.05E-13
1570	ureteric bud development	blind ureter	hydroureter	ectopic ureteric bud	2.05E-13
1571	respiratory gaseous exchange	abnormal surfactant secretion	abnormal production of surfactant	abnormal surfactant secretion	2.05E-13
1572	cartilage development	abnormal pterygoid bone morphology	abnormal basisphenoid bone morphology	abnormal pterygoid bone morphology	2.05E-13
1573	cartilage development	abnormal serous gland morphology	short maxilla	abnormal serous gland morphology	2.05E-13
1574	heart morphogenesis	abnormal ventricle papillary muscle morphology	heart left ventricle hypertrophy	abnormal ventricle papillary muscle morphology	2.05E-13
1575	kidney development	duplex kidney	hydroureter	duplex kidney	2.05E-13
1576	inner ear morphogenesis	decreased inner hair cell stereocilia number	abnormal inner hair cell stereociliary bundle morphology	decreased inner hair cell stereocilia number	2.05E-13
1577	anterior/posterior pattern specification	asymmetric rib attachment	lumbar vertebral transformation	asymmetric rib attachment	2.05E-13
1578	ossification	abnormal axial skeleton morphology	bowed radius	abnormal appendicular skeleton morphology	2.10E-13
1579	neural crest cell development	small zygomatic bone	abnormal palatine bone morphology	abnormal mouth morphology	2.11E-13
1580	embryonic skeletal system morphogenesis	small malleus manubrium	abnormal palatine bone morphology	abnormal nasal septum morphology	2.11E-13
1581	skeletal system morphogenesis	curly tail	abnormal vertebrae morphology	abnormal spine curvature	2.16E-13
1582	angiogenesis	small heart	hemorrhage	abnormal blood vessel morphology	2.16E-13
1583	heart looping	abnormal angiogenesis	absent myocardial trabeculae	abnormal vascular regression	2.16E-13
1584	smooth muscle tissue development	impaired ureteric peristalsis	hydroureter	abnormal ureter smooth muscle morphology	2.17E-13
1585	cell death	gastric necrosis	disheveled coat	pancreas inflammation	2.17E-13
1586	cell death	gastric necrosis	disheveled coat	salivary gland inflammation	2.17E-13
1587	kidney development	duplex kidney	hydroureter	ectopic testis	2.17E-13
1588	inner ear morphogenesis	decreased inner hair cell stereocilia number	abnormal inner hair cell stereociliary bundle morphology	fused inner hair cell stereocilia	2.17E-13
1589	embryonic skeletal system development	absent spleen	abnormal axial skeleton morphology	short tail	2.17E-13
1590	embryonic skeletal system morphogenesis	microcephaly	abnormal jaw morphology	abnormal incus morphology	2.23E-13
1591	embryonic skeletal system morphogenesis	microcephaly	abnormal stapes morphology	abnormal hyoid bone morphology	2.23E-13
1592	heart looping	abnormal vitelline vascular remodeling	abnormal blood circulation	absent myocardial trabeculae	2.29E-13
1593	neuromuscular process controlling balance	abnormal organ of Corti morphology	impaired balance	absent organ of Corti supporting cells	2.33E-13
1594	skeletal system morphogenesis	curly tail	abnormal rostral-caudal axis patterning	short tail	2.33E-13
1595	heart morphogenesis	abnormal ventricle papillary muscle morphology	heart left ventricle hypertrophy	cardiac interstitial fibrosis	2.33E-13
1596	inner ear morphogenesis	abnormal cochlear IHC efferent innervation pattern	abnormal cochlear hair cell morphology	abnormal cochlear OHC efferent innervation pattern	2.33E-13
1597	photoreceptor cell maintenance	decreased aggression	absent sperm flagellum	abnormal olfaction	2.33E-13
1598	pituitary gland development	absent adenohypophysis	absent Rathke's pouch	abnormal pituitary gland development	2.33E-13
1599	mitochondrion morphogenesis	abnormal mitochondrion morphology	decreased cell proliferation	abnormal cardiovascular system physiology	2.35E-13
1600	ossification	decreased bone mineral density	chondrodystrophy	delayed endochondral bone ossification	2.37E-13
1601	smooth muscle tissue development	impaired ureteric peristalsis	abnormal ureter morphology	abnormal ureter development	2.39E-13
1602	ovarian follicle development	oocyte degeneration	complete neonatal lethality	ovary cysts	2.39E-13
1603	ovarian follicle development	oocyte degeneration	complete neonatal lethality	absent oocytes	2.39E-13
1604	angiogenesis	small heart	abnormal blood vessel morphology	abnormal branchial arch artery morphology	2.40E-13
1605	negative regulation of apoptotic process	increased thymocyte apoptosis	complete neonatal lethality	increased double-negative T cell number	2.40E-13
1606	ovarian follicle development	oocyte degeneration	complete neonatal lethality	abnormal ovarian follicle morphology	2.41E-13
1607	glycogen metabolic process	increased circulating cholesterol level	seizures	decreased neutrophil cell number	2.44E-13
1608	patterning of blood vessels	abnormal fourth branchial arch artery morphology	cyanosis	overriding aortic valve	2.50E-13
1609	patterning of blood vessels	abnormal fourth branchial arch artery morphology	cyanosis	abnormal cardiovascular system morphology	2.52E-13
1610	skeletal system morphogenesis	curly tail	abnormal rostral-caudal axis patterning	abnormal paraxial mesoderm morphology	2.55E-13
1611	post-embryonic retina morphogenesis in camera-type eye	abnormal retinal rod cell morphology	retinal photoreceptor degeneration	abnormal retinal rod cell morphology	2.55E-13
1612	branching involved in prostate gland morphogenesis	abnormal palatine gland morphology	abnormal prostate gland morphology	abnormal palatine gland morphology	2.55E-13
1613	branching involved in prostate gland morphogenesis	abnormal palatine gland morphology	abnormal prostate gland morphology	decreased ductal branching in the coagulating gland	2.55E-13
1614	branching involved in prostate gland morphogenesis	abnormal palatine gland morphology	abnormal prostate gland epithelium morphology	abnormal palatine gland morphology	2.55E-13
1615	branching involved in prostate gland morphogenesis	abnormal palatine gland morphology	abnormal prostate gland epithelium morphology	decreased ductal branching in the coagulating gland	2.55E-13
1616	branching involved in prostate gland morphogenesis	abnormal bulbourethral gland morphology	abnormal prostate gland epithelium morphology	abnormal bulbourethral gland morphology	2.55E-13
1617	pituitary gland development	absent adenohypophysis	abnormal pituitary diverticulum morphology	absent adenohypophysis	2.55E-13
1618	social behavior	abnormal nest building behavior	decreased startle reflex	abnormal nest building behavior	2.55E-13
1619	metanephros development	rudimentary Wolffian ducts	abnormal metanephric mesenchyme morphology	rudimentary Wolffian ducts	2.55E-13
1620	cartilage development	bifurcated tongue	micrognathia	bifurcated tongue	2.55E-13
1621	cartilage development	bifurcated tongue	increased width of hypertrophic chondrocyte zone	bifurcated tongue	2.55E-13
1622	inner ear morphogenesis	abnormal sulcus ampullaris morphology	abnormal semicircular canal morphology	abnormal sulcus ampullaris morphology	2.55E-13
1623	inner ear morphogenesis	absent common crus	small otic vesicle	absent common crus	2.55E-13
1624	kidney development	duplex kidney	hydroureter	abnormal Wolffian duct morphology	2.56E-13
1625	angiogenesis	small heart	abnormal vitelline vasculature morphology	edema	2.61E-13
1626	embryonic skeletal system development	absent spleen	abnormal vertebrae morphology	abnormal axial skeleton morphology	2.64E-13
1627	pituitary gland development	absent adenohypophysis	abnormal pituitary diverticulum morphology	absent pituitary gland	2.67E-13
1628	metanephros development	rudimentary Wolffian ducts	abnormal metanephric mesenchyme morphology	absent metanephros	2.67E-13
1629	cartilage development	bifurcated tongue	micrognathia	small pubis	2.67E-13
1630	cartilage development	bifurcated tongue	increased width of hypertrophic chondrocyte zone	small pubis	2.67E-13
1631	establishment of skin barrier	abnormal skin development	tight skin	abnormal epidermal lamellar body morphology	2.67E-13
1632	neural crest cell development	small zygomatic bone	abnormal palatine bone morphology	absent tympanic ring	2.72E-13
1633	acrosome assembly	absent acrosome	abnormal sperm nucleus morphology	globozoospermia	2.72E-13
1634	embryonic skeletal system morphogenesis	microcephaly	abnormal jaw morphology	abnormal stapes morphology	2.75E-13
1635	spermatogenesis	increased circulating follicle stimulating hormone level	reduced male fertility	thin uterus	2.79E-13
1636	cartilage development	abnormal hyoid bone morphology	complete perinatal lethality	abnormal bone mineralization	2.79E-13
1637	inner ear morphogenesis	absent common crus	small otic vesicle	absent vestibular saccule	2.83E-13
1638	inner ear morphogenesis	absent common crus	abnormal cochlear sensory epithelium morphology	absent vestibular saccule	2.83E-13
1639	smooth muscle tissue development	impaired ureteric peristalsis	hydroureter	abnormal ureter development	2.83E-13
1640	kidney development	duplex kidney	hydroureter	abnormal mesonephros morphology	2.83E-13
1641	inner ear morphogenesis	decreased inner hair cell stereocilia number	abnormal inner hair cell stereociliary bundle morphology	abnormal vestibular hair cell stereociliary bundle morphology	2.83E-13
1642	cartilage development	abnormal hyoid bone morphology	complete perinatal lethality	short mandible	2.86E-13
1643	embryonic skeletal system morphogenesis	microcephaly	mandible hypoplasia	abnormal hyoid bone morphology	2.87E-13
1644	heart looping	abnormal angiogenesis	abnormal blood circulation	absent second branchial arch	2.91E-13
1645	prostate gland growth	abnormal prostate gland epithelium morphology	reduced male fertility	abnormal epididymis morphology	2.94E-13
1646	branching involved in prostate gland morphogenesis	abnormal palatine gland morphology	abnormal prostate gland morphology	small prostate gland anterior lobe	3.05E-13
1647	branching involved in prostate gland morphogenesis	abnormal palatine gland morphology	abnormal prostate gland epithelium morphology	small prostate gland anterior lobe	3.05E-13
1648	branching involved in prostate gland morphogenesis	abnormal bulbourethral gland morphology	increased cell proliferation	abnormal bulbourethral gland morphology	3.11E-13
1649	protein phosphorylation	exocrine pancreatic insufficiency	decreased pancreatic beta cell number	exocrine pancreatic insufficiency	3.11E-13
1650	regulation of cell proliferation	absent hippocampal fimbria	abnormal hippocampus development	absent hippocampal fimbria	3.11E-13
1651	male gonad development	abnormal gubernaculum morphology	cryptorchism	abnormal gubernaculum morphology	3.11E-13
1652	artery morphogenesis	aortic arch coarctation	interrupted aortic arch	abnormal fourth branchial arch artery morphology	3.11E-13
1653	brain development	ectopic cerebellar granule cells	male infertility	abnormal cerebellar layer morphology	3.13E-13
1654	brain development	ectopic cerebellar granule cells	male infertility	abnormal cerebellar granule layer	3.14E-13
1655	heart morphogenesis	abnormal ventricle papillary muscle morphology	heart left ventricle hypertrophy	thick ventricular wall	3.17E-13
1656	ovarian follicle development	prolonged estrous cycle	partial postnatal lethality	decreased uterus weight	3.17E-13
1657	fat pad development	decreased body length	decreased percent body fat	abnormal energy balance	3.18E-13
1658	ovarian follicle development	prolonged estrous cycle	partial postnatal lethality	decreased ovary weight	3.18E-13
1659	ovarian follicle development	prolonged estrous cycle	partial postnatal lethality	early reproductive senescence	3.18E-13
1660	ovarian follicle development	prolonged estrous cycle	partial postnatal lethality	abnormal estrous cycle	3.19E-13
1661	heart looping	abnormal angiogenesis	abnormal blood circulation	abnormal vascular regression	3.22E-13
1662	skeletal system development	increased rib number	short limbs	xiphoid process foramen	3.27E-13
1663	keratinocyte differentiation	thick epidermis	cleft secondary palate	absent epidermis stratum corneum	3.28E-13
1664	keratinocyte differentiation	thick epidermis	cleft secondary palate	shiny skin	3.28E-13
1665	keratinocyte differentiation	thick epidermis	cleft secondary palate	absent epidermis stratum granulosum	3.28E-13
1666	ovarian follicle development	prolonged estrous cycle	partial postnatal lethality	increased body weight	3.29E-13
1667	branching involved in prostate gland morphogenesis	abnormal palatine gland morphology	abnormal prostate gland morphology	prostate gland epithelial hyperplasia	3.33E-13
1668	branching involved in prostate gland morphogenesis	abnormal palatine gland morphology	abnormal prostate gland epithelium morphology	prostate gland epithelial hyperplasia	3.33E-13
1669	branching involved in prostate gland morphogenesis	abnormal bulbourethral gland morphology	abnormal prostate gland epithelium morphology	reduced male mating frequency	3.33E-13
1670	metanephros development	rudimentary Wolffian ducts	abnormal metanephric mesenchyme morphology	absent ureteric bud	3.33E-13
1671	metanephros development	rudimentary Wolffian ducts	abnormal metanephric mesenchyme morphology	abnormal mesonephros morphology	3.33E-13
1672	leukocyte migration	abnormal metallophilic macrophage morphology	abnormal spleen periarteriolar lymphoid sheath morphology	absent spleen marginal zone	3.33E-13
1673	glycogen metabolic process	increased circulating cholesterol level	abnormal lipid homeostasis	increased glycogen level	3.40E-13
1674	brain development	ectopic cerebellar granule cells	male infertility	ataxia	3.45E-13
1675	cartilage development	abnormal ilium morphology	small thoracic cage	small scapula	3.50E-13
1676	smooth muscle tissue development	impaired ureteric peristalsis	hydroureter	abnormal ureter morphology	3.55E-13
1677	embryonic skeletal system morphogenesis	microcephaly	abnormal middle ear ossicle morphology	abnormal hyoid bone morphology	3.63E-13
1678	pituitary gland development	absent adenohypophysis	abnormal pituitary diverticulum morphology	absent Rathke's pouch	3.67E-13
1679	pituitary gland development	absent adenohypophysis	abnormal pituitary diverticulum morphology	abnormal pituitary gland development	3.67E-13
1680	glycogen metabolic process	increased circulating cholesterol level	abnormal glucose homeostasis	decreased neutrophil cell number	3.67E-13
1681	T cell receptor V(D)J recombination	abnormal T cell receptor beta chain V(D)J recombination	increased double-negative T cell number	abnormal T cell receptor beta chain V(D)J recombination	3.72E-13
1682	middle ear morphogenesis	abnormal auditory tube	increased susceptibility to otitis media	abnormal auditory tube	3.72E-13
1683	determination of left/right symmetry	situs ambiguus	situs inversus	situs ambiguus	3.72E-13
1684	branching involved in prostate gland morphogenesis	abnormal bulbourethral gland morphology	increased cell proliferation	reduced male mating frequency	3.89E-13
1685	branching involved in prostate gland morphogenesis	abnormal bulbourethral gland morphology	increased cell proliferation	prostate gland epithelial hyperplasia	3.89E-13
1686	regulation of cell proliferation	absent hippocampal fimbria	abnormal hippocampus development	absent hippocampal commissure	3.89E-13
1687	skeletal system development	short humerus	complete perinatal lethality	short sternum	3.94E-13
1688	glycogen metabolic process	increased circulating cholesterol level	abnormal lipid homeostasis	hepatic necrosis	3.95E-13
1689	glycogen metabolic process	increased circulating cholesterol level	abnormal lipid homeostasis	decreased neutrophil cell number	3.95E-13
1690	adenohypophysis development	decreased somatotroph cell number	decreased body size	decreased lactotroph cell number	3.99E-13
1691	adenohypophysis development	decreased somatotroph cell number	decreased body size	abnormal pituitary secretion	3.99E-13
1692	T cell receptor V(D)J recombination	abnormal T cell receptor beta chain V(D)J recombination	increased double-negative T cell number	abnormal thymus corticomedullary boundary morphology	4.00E-13
1693	dorsal spinal cord development	absent vertebral pedicles	fused dorsal root ganglion	absent proximal rib	4.00E-13
1694	dorsal spinal cord development	absent proximal rib	fused dorsal root ganglion	absent vertebral pedicles	4.00E-13
1695	determination of left/right symmetry	abnormal developmental patterning	incomplete embryo turning	abnormal direction of heart looping	4.02E-13
1696	proximal/distal pattern formation	abnormal digit morphology	absent kidney	ectopic digits	4.04E-13
1697	social behavior	abnormal nest building behavior	decreased startle reflex	decreased prepulse inhibition	4.05E-13
1698	ossification	abnormal axial skeleton morphology	abnormal long bone hypertrophic chondrocyte zone	failure of palatal shelf elevation	4.07E-13
1699	leukocyte migration	abnormal metallophilic macrophage morphology	decreased Peyer's patch number	abnormal spleen periarteriolar lymphoid sheath morphology	4.17E-13
1700	leukocyte migration	abnormal metallophilic macrophage morphology	abnormal leukocyte migration	abnormal spleen periarteriolar lymphoid sheath morphology	4.17E-13
1701	leukocyte migration	abnormal metallophilic macrophage morphology	abnormal leukocyte migration	absent spleen marginal zone	4.17E-13
1702	leukocyte migration	abnormal metallophilic macrophage morphology	abnormal mesenteric lymph node morphology	abnormal spleen periarteriolar lymphoid sheath morphology	4.17E-13
1703	skeletal system development	short metacarpal bones	brachyphalangia	abnormal carpal bone morphology	4.17E-13
1704	hemopoiesis	enlarged spleen	decreased mean corpuscular volume	increased kidney iron level	4.19E-13
1705	skeletal system morphogenesis	curly tail	abnormal rostral-caudal axis patterning	abnormal vertebrae morphology	4.30E-13
1706	determination of left/right symmetry	complete lethality throughout fetal growth and development	right pulmonary isomerism	abnormal extraocular muscle morphology	4.33E-13
1707	cartilage development	abnormal bone mineralization	abnormal Meckel's cartilage morphology	abnormal hyoid bone morphology	4.38E-13
1708	positive regulation of T cell proliferation	increased length of allograft survival	decreased interferon-gamma secretion	increased length of allograft survival	4.38E-13
1709	response to lipopolysaccharide	decreased circulating interleukin-6 level	decreased susceptibility to endotoxin shock	decreased circulating interleukin-6 level	4.38E-13
1710	ossification	abnormal axial skeleton morphology	abnormal long bone hypertrophic chondrocyte zone	bowed tibia	4.47E-13
1711	middle ear morphogenesis	abnormal auditory tube	increased susceptibility to otitis media	abnormal distortion product otoacoustic emission	4.50E-13
1712	spermatid nucleus differentiation	abnormal sperm mitochondrial sheath morphology	abnormal sperm midpiece morphology	abnormal sperm nucleus morphology	4.50E-13
1713	forebrain development	small olfactory bulb	respiratory failure	abnormal neuronal migration	4.53E-13
1714	brain development	ectopic cerebellar granule cells	postnatal growth retardation	abnormal cerebellar granule layer	4.54E-13
1715	skeletal system morphogenesis	cleft palate	abnormal limb bone morphology	abnormal long bone epiphysis morphology	4.60E-13
1716	glucose homeostasis	abnormal lipid homeostasis	increased circulating triglyceride level	seizures	4.68E-13
1717	glucose homeostasis	abnormal lipid homeostasis	increased circulating triglyceride level	increased circulating cholesterol level	4.68E-13
1718	middle ear morphogenesis	short snout	abnormal outer ear morphology	abnormal round window morphology	4.73E-13
1719	hemopoiesis	decreased platelet cell number	decreased hematocrit	decreased splenocyte number	4.78E-13
1720	proximal/distal pattern formation	abnormal digit morphology	absent kidney	abnormal hair follicle development	4.81E-13
1721	cartilage development	abnormal bone mineralization	abnormal Meckel's cartilage morphology	micrognathia	4.84E-13
1722	ossification	abnormal axial skeleton morphology	abnormal long bone hypertrophic chondrocyte zone	delayed endochondral bone ossification	4.95E-13
1723	ossification	abnormal axial skeleton morphology	abnormal long bone hypertrophic chondrocyte zone	bowed radius	4.95E-13
1724	branching involved in prostate gland morphogenesis	abnormal palatine gland morphology	abnormal prostate gland morphology	abnormal prostate gland epithelium morphology	5.00E-13
1725	cartilage development	bifurcated tongue	micrognathia	increased width of hypertrophic chondrocyte zone	5.00E-13
1726	leukocyte migration	abnormal metallophilic macrophage morphology	decreased Peyer's patch number	abnormal leukocyte migration	5.00E-13
1727	leukocyte migration	abnormal metallophilic macrophage morphology	decreased Peyer's patch number	abnormal mesenteric lymph node morphology	5.00E-13
1728	leukocyte migration	abnormal metallophilic macrophage morphology	abnormal leukocyte migration	abnormal mesenteric lymph node morphology	5.00E-13
1729	epithelial tube branching involved in lung morphogenesis	absent limbs	absent hindlimb	absent forelimb	5.00E-13
1730	striated muscle contraction	abnormal heart ventricle pressure	irregular heartbeat	abnormal heart ventricle pressure	5.10E-13
1731	protein phosphorylation	exocrine pancreatic insufficiency	hyperglycemia	exocrine pancreatic insufficiency	5.10E-13
1732	spermatid development	Sertoli cell hypoplasia	abnormal spermiogenesis	Sertoli cell hypoplasia	5.10E-13
1733	skeletal system development	xiphoid process foramen	increased rib number	xiphoid process foramen	5.10E-13
1734	inner ear morphogenesis	fusion of middle ear ossicles	abnormal middle ear ossicle morphology	fusion of middle ear ossicles	5.10E-13
1735	inner ear morphogenesis	enlarged utricle	abnormal cochlea morphology	enlarged utricle	5.10E-13
1736	angiogenesis	abnormal anterior cardinal vein morphology	abnormal capillary morphology	abnormal anterior cardinal vein morphology	5.10E-13
1737	angiogenesis	atretic vasculature	abnormal capillary morphology	atretic vasculature	5.10E-13
1738	anterior/posterior pattern specification	asymmetric rib attachment	increased rib number	asymmetric rib attachment	5.10E-13
1739	anterior/posterior pattern specification	asymmetric rib attachment	cervical vertebral transformation	asymmetric rib attachment	5.10E-13
1740	post-embryonic development	fatigue	dilated cardiomyopathy	fatigue	5.10E-13
1741	leukocyte migration	abnormal metallophilic macrophage morphology	small Peyer's patches	abnormal spleen periarteriolar lymphoid sheath morphology	5.17E-13
1742	leukocyte migration	abnormal metallophilic macrophage morphology	small Peyer's patches	absent spleen marginal zone	5.17E-13
1743	neural tube closure	rib bifurcation	abnormal neural tube morphology/development	double outlet right ventricle	5.17E-13
1744	negative regulation of inflammatory response	premature death	dermatitis	colitis	5.30E-13
1745	sympathetic nervous system development	abnormal superior cervical ganglion morphology	small superior cervical ganglion	blepharoptosis	5.33E-13
1746	ovarian follicle development	obese	abnormal ovary morphology	absent estrous cycle	5.35E-13
1747	ovarian follicle development	obese	abnormal ovary morphology	absent corpus luteum	5.35E-13
1748	skeletal system development	short femur	cleft secondary palate	short fibula	5.47E-13
1749	spermatogenesis	anovulation	male infertility	abnormal seminiferous tubule epithelium morphology	5.51E-13
1750	ovarian follicle development	obese	abnormal ovary morphology	prolonged estrous cycle	5.53E-13
1751	branching involved in prostate gland morphogenesis	abnormal bulbourethral gland morphology	abnormal prostate gland epithelium morphology	increased cell proliferation	5.55E-13
1752	pattern specification process	rib fusion	respiratory failure	abnormal dorsal root ganglion morphology	5.58E-13
1753	neuron migration	hydroencephaly	abnormal neuronal migration	abnormal cerebellar foliation	5.59E-13
1754	ovarian follicle development	obese	abnormal ovary morphology	early reproductive senescence	5.61E-13
1755	skeletal system development	short femur	cleft secondary palate	abnormal tibia morphology	5.62E-13
1756	skeletal system development	short femur	cleft secondary palate	increased width of hypertrophic chondrocyte zone	5.66E-13
1757	muscle cell homeostasis	increased skeletal muscle glycogen level	increased glycogen level	progressive muscle weakness	5.67E-13
1758	muscle cell homeostasis	increased skeletal muscle glycogen level	cardiomyopathy	progressive muscle weakness	5.67E-13
1759	heart looping	abnormal vitelline vascular remodeling	abnormal heart looping	abnormal blood circulation	5.72E-13
1760	ovarian follicle development	obese	abnormal ovary morphology	ovary cysts	5.79E-13
1761	excretion	mesangiolysis	abnormal renal glomerulus morphology	mesangiolysis	5.88E-13
1762	neural crest cell migration	decreased neural crest cell number	abnormal neural crest cell migration	decreased neural crest cell number	5.88E-13
1763	lymph node development	multifocal hepatic necrosis	lung inflammation	multifocal hepatic necrosis	5.88E-13
1764	somitogenesis	absent sclerotome	abnormal sternebra morphology	absent sclerotome	5.88E-13
1765	heart morphogenesis	abnormal ventricle papillary muscle morphology	increased heart weight	abnormal ventricle papillary muscle morphology	5.88E-13
1766	kidney development	abnormal glomerular capillary morphology	abnormal renal glomerulus morphology	abnormal glomerular capillary morphology	5.88E-13
1767	anterior/posterior pattern specification	abnormal arcus anterior morphology	abnormal sternebra morphology	abnormal arcus anterior morphology	5.88E-13
1768	angiogenesis	abnormal heart looping	abnormal angiogenesis	abnormal dorsal aorta morphology	5.93E-13
1769	leukocyte migration	abnormal metallophilic macrophage morphology	decreased Peyer's patch number	small Peyer's patches	6.00E-13
1770	leukocyte migration	abnormal metallophilic macrophage morphology	abnormal leukocyte migration	small Peyer's patches	6.00E-13
1771	leukocyte migration	abnormal metallophilic macrophage morphology	small Peyer's patches	abnormal mesenteric lymph node morphology	6.00E-13
1772	erythrocyte differentiation	increased erythrocyte protoporphyrin level	abnormal erythrocyte osmotic lysis	polychromatophilia	6.00E-13
1773	erythrocyte differentiation	increased erythrocyte protoporphyrin level	polychromatophilia	anisocytosis	6.00E-13
1774	cartilage development	small scapula	small thoracic cage	abnormal ilium morphology	6.00E-13
1775	ovarian follicle development	obese	abnormal ovary morphology	abnormal estrous cycle	6.02E-13
1776	spermatogenesis	anovulation	male infertility	oligozoospermia	6.09E-13
1777	heart morphogenesis	abnormal ventricle papillary muscle morphology	increased heart weight	cardiac interstitial fibrosis	6.16E-13
1778	kidney development	abnormal glomerular capillary morphology	abnormal renal glomerulus morphology	abnormal podocyte morphology	6.16E-13
1779	skeletal system development	abnormal sternum morphology	abnormal forebrain development	small basisphenoid bone	6.20E-13
1780	heart looping	abnormal angiogenesis	abnormal heart looping	absent second branchial arch	6.22E-13
1781	thymus development	abnormal erythroid progenitor cell morphology	abnormal immune system organ morphology	abnormal common myeloid progenitor cell morphology	6.33E-13
1782	neuron migration	hydroencephaly	abnormal cerebellar foliation	ectopic Purkinje cell	6.49E-13
1783	collagen fibril organization	cleft palate	shortened head	abnormal long bone epiphysis morphology	6.49E-13
1784	heart looping	abnormal angiogenesis	abnormal heart looping	abnormal vascular regression	6.53E-13
1785	keratinocyte differentiation	short tail	abnormal epidermal layer morphology	absent epidermis stratum granulosum	6.61E-13
1786	keratinocyte differentiation	short tail	abnormal epidermal layer morphology	absent epidermis stratum corneum	6.61E-13
1787	keratinocyte differentiation	short tail	abnormal epidermal layer morphology	shiny skin	6.61E-13
1788	keratinocyte differentiation	short tail	abnormal epidermal layer morphology	thick epidermis	6.61E-13
1789	sperm motility	short sperm flagellum	absent sperm head	abnormal sperm principal piece morphology	6.67E-13
1790	metabolic process	carpoptosis	abnormal neuromuscular synapse morphology	carpoptosis	6.71E-13
1791	inner ear morphogenesis	absent cochlear ganglion	abnormal organ of Corti morphology	absent cochlear ganglion	6.71E-13
1792	anterior/posterior pattern specification	increased thoracic vertebrae number	thoracic vertebral transformation	increased thoracic vertebrae number	6.71E-13
1793	anterior/posterior pattern specification	abnormal arcus anterior morphology	abnormal vertebral arch morphology	abnormal arcus anterior morphology	6.71E-13
1794	anterior/posterior pattern specification	asymmetric rib attachment	thoracic vertebral transformation	asymmetric rib attachment	6.71E-13
1795	neural tube closure	rib bifurcation	abnormal neural tube morphology/development	ventricular septal defect	6.72E-13
1796	inner ear morphogenesis	absent cochlear ganglion	abnormal organ of Corti morphology	absent vestibular saccule	6.99E-13
1797	heart morphogenesis	abnormal ventricle papillary muscle morphology	increased heart weight	thick ventricular wall	6.99E-13
1798	spermatid nucleus differentiation	abnormal sperm mitochondrial sheath morphology	abnormal sperm head morphology	abnormal sperm nucleus morphology	7.00E-13
1799	dorsal spinal cord development	fused dorsal root ganglion	absent vertebral pedicles	absent proximal rib	7.00E-13
1800	erythrocyte differentiation	increased erythrocyte protoporphyrin level	abnormal erythrocyte osmotic lysis	anisocytosis	7.00E-13
1801	hemopoiesis	increased spleen iron level	abnormal erythrocyte physiology	anisopoikilocytosis	7.00E-13
1802	hemopoiesis	anisopoikilocytosis	abnormal erythrocyte physiology	increased spleen iron level	7.00E-13
1803	cartilage development	abnormal hindlimb morphology	abnormal trabecular bone morphology	abnormal long bone epiphyseal plate morphology	7.04E-13
1804	negative regulation of inflammatory response	premature death	dermatitis	increased IgA level	7.07E-13
1805	keratinocyte differentiation	short tail	abnormal epidermal layer morphology	abnormal keratinocyte differentiation	7.16E-13
1806	retina development in camera-type eye	abnormal retinal inner plexiform layer morphology	abnormal retinal ganglion layer morphology	thin retinal inner nuclear layer	7.17E-13
1807	determination of left/right symmetry	complete lethality throughout fetal growth and development	right pulmonary isomerism	abnormal digestive system development	7.20E-13
1808	metabolic process	carpoptosis	abnormal neuromuscular synapse morphology	increased motor neuron number	7.21E-13
1809	double-strand break repair	abnormal ovary morphology	abnormal female meiosis	abnormal double-strand DNA break repair	7.34E-13
1810	cartilage development	abnormal hindlimb morphology	abnormal trabecular bone morphology	abnormal Meckel's cartilage morphology	7.36E-13
1811	cartilage development	small thoracic cage	small scapula	abnormal ilium morphology	7.50E-13
1812	facial nerve structural organization	absent facial nuclei	abnormal facial nerve morphology	absent facial nuclei	7.60E-13
1813	post-embryonic retina morphogenesis in camera-type eye	abnormal retinal rod cell morphology	abnormal rod electrophysiology	abnormal retinal rod cell morphology	7.60E-13
1814	cartilage development	bifurcated tongue	abnormal Meckel's cartilage morphology	bifurcated tongue	7.60E-13
1815	embryonic skeletal system morphogenesis	small malleus manubrium	abnormal Meckel's cartilage morphology	small malleus manubrium	7.60E-13
1816	cartilage development	bifurcated tongue	abnormal Meckel's cartilage morphology	small pubis	7.71E-13
1817	heart morphogenesis	abnormal ventricle papillary muscle morphology	increased heart weight	heart left ventricle hypertrophy	7.82E-13
1818	adult locomotory behavior	decreased brain weight	hypoactivity	limb grasping	7.85E-13
1819	embryonic skeletal system morphogenesis	small malleus manubrium	abnormal Meckel's cartilage morphology	abnormal nasal cavity morphology	7.88E-13
1820	embryonic skeletal system morphogenesis	small malleus manubrium	abnormal Meckel's cartilage morphology	abnormal tongue muscle morphology	7.88E-13
1821	dorsal spinal cord development	absent vertebral pedicles	abnormal thoracic cage morphology	absent proximal rib	7.99E-13
1822	dorsal spinal cord development	absent proximal rib	abnormal sclerotome morphology	absent vertebral pedicles	7.99E-13
1823	dorsal spinal cord development	absent proximal rib	abnormal thoracic cage morphology	absent vertebral pedicles	7.99E-13
1824	skin development	brittle hair	hyperkeratosis	greasy coat	7.99E-13
1825	skin development	greasy coat	hyperkeratosis	brittle hair	7.99E-13
1826	embryonic skeletal system morphogenesis	small malleus manubrium	abnormal Meckel's cartilage morphology	abnormal nasal septum morphology	8.10E-13
1827	protein phosphorylation	exocrine pancreatic insufficiency	decreased pancreatic beta cell number	hyperglycemia	8.10E-13
1828	adenohypophysis development	decreased somatotroph cell number	decreased body weight	small adenohypophysis	8.27E-13
1829	middle ear morphogenesis	abnormal vestibulocochlear nerve morphology	decreased tympanic ring size	abnormal external auditory canal morphology	8.33E-13
1830	establishment of skin barrier	abnormal skin development	hyperkeratosis	abnormal epidermal lamellar body morphology	8.50E-13
1831	skin development	brittle hair	hyperkeratosis	acanthosis	8.50E-13
1832	proximal/distal pattern formation	ectopic digits	abnormal hair follicle development	abnormal apical ectodermal ridge morphology	8.50E-13
1833	T cell receptor V(D)J recombination	abnormal T cell receptor beta chain V(D)J recombination	abnormal T cell differentiation	abnormal T cell receptor beta chain V(D)J recombination	8.54E-13
1834	smooth muscle tissue development	impaired ureteric peristalsis	hydronephrosis	impaired ureteric peristalsis	8.54E-13
1835	ureteric bud development	dilated ureter	hydronephrosis	dilated ureter	8.54E-13
1836	cholesterol homeostasis	abnormal circulating LDL cholesterol level	increased circulating cholesterol level	abnormal circulating LDL cholesterol level	8.54E-13
1837	inner ear morphogenesis	dilated endolymphatic duct	abnormal inner ear morphology	dilated endolymphatic duct	8.54E-13
1838	inner ear morphogenesis	decreased inner hair cell stereocilia number	abnormal outer hair cell stereociliary bundle morphology	decreased inner hair cell stereocilia number	8.54E-13
1839	smooth muscle tissue development	impaired ureteric peristalsis	hydronephrosis	abnormal ureter smooth muscle morphology	8.65E-13
1840	inner ear morphogenesis	decreased inner hair cell stereocilia number	abnormal outer hair cell stereociliary bundle morphology	fused inner hair cell stereocilia	8.65E-13
1841	facial nerve structural organization	absent facial nuclei	abnormal facial nerve morphology	paralysis	8.71E-13
1842	embryonic skeletal system morphogenesis	small malleus manubrium	abnormal Meckel's cartilage morphology	absent tympanic ring	8.71E-13
1843	T cell receptor V(D)J recombination	abnormal T cell receptor beta chain V(D)J recombination	abnormal T cell differentiation	abnormal thymus corticomedullary boundary morphology	8.82E-13
1844	auditory receptor cell differentiation	abnormal cochlear outer hair cell morphology	vestibular ganglion degeneration	abnormal cochlear hair cell development	8.89E-13
1845	embryonic skeletal system morphogenesis	small malleus manubrium	abnormal Meckel's cartilage morphology	abnormal palatine bone morphology	9.10E-13
1846	establishment of skin barrier	abnormal skin development	hyperkeratosis	tight skin	9.16E-13
1847	smooth muscle tissue development	impaired ureteric peristalsis	hydronephrosis	abnormal ureter development	9.32E-13
1848	inner ear morphogenesis	decreased inner hair cell stereocilia number	abnormal outer hair cell stereociliary bundle morphology	abnormal vestibular hair cell stereociliary bundle morphology	9.32E-13
1849	muscle cell homeostasis	increased skeletal muscle glycogen level	increased glycogen level	cardiomyopathy	9.33E-13
1850	vasculogenesis	abnormal vascular branching morphogenesis	embryonic growth retardation	abnormal dorsal aorta morphology	9.50E-13
1851	photoreceptor cell maintenance	decreased aggression	retinal degeneration	decreased aggression	9.54E-13
1852	middle ear morphogenesis	abnormal auditory tube	abnormal middle ear morphology	abnormal auditory tube	9.54E-13
1853	embryonic skeletal system morphogenesis	small malleus manubrium	abnormal middle ear morphology	small malleus manubrium	9.54E-13
1854	dorsal spinal cord development	absent vertebral pedicles	decreased rib number	absent proximal rib	9.66E-13
1855	vasculogenesis	abnormal vascular branching morphogenesis	embryonic growth retardation	abnormal vascular development	9.77E-13
1856	embryonic skeletal system morphogenesis	small malleus manubrium	abnormal middle ear morphology	abnormal nasal cavity morphology	9.81E-13
1857	embryonic skeletal system morphogenesis	small malleus manubrium	abnormal middle ear morphology	abnormal tongue muscle morphology	9.81E-13
1858	digestive tract development	abnormal intestine morphology	abnormal blood vessel morphology	abnormal jejunum morphology	9.91E-13
1859	digestive tract development	abnormal intestine morphology	abnormal blood vessel morphology	absent spleen marginal zone	9.97E-13
1860	ossification	abnormal appendicular skeleton morphology	abnormal long bone hypertrophic chondrocyte zone	chondrodystrophy	9.99E-13
1861	leukocyte migration	abnormal spleen periarteriolar lymphoid sheath morphology	decreased Peyer's patch number	abnormal metallophilic macrophage morphology	1.00E-12
1862	leukocyte migration	abnormal spleen periarteriolar lymphoid sheath morphology	abnormal mesenteric lymph node morphology	abnormal metallophilic macrophage morphology	1.00E-12
1863	leukocyte migration	absent spleen marginal zone	abnormal leukocyte migration	abnormal metallophilic macrophage morphology	1.00E-12
1864	ossification	increased long bone epiphyseal plate size	small thoracic cavity	failure of palatal shelf elevation	1.00E-12
1865	hemopoiesis	abnormal erythrocyte physiology	increased spleen iron level	anisopoikilocytosis	1.00E-12
1866	embryonic skeletal system morphogenesis	small malleus manubrium	abnormal middle ear morphology	abnormal nasal septum morphology	1.00E-12
1867	smooth muscle tissue development	impaired ureteric peristalsis	hydronephrosis	abnormal ureter morphology	1.00E-12
1868	post-embryonic retina morphogenesis in camera-type eye	abnormal retinal rod cell morphology	abnormal rod electrophysiology	retinal photoreceptor degeneration	1.00E-12
1869	cartilage development	bifurcated tongue	abnormal Meckel's cartilage morphology	increased width of hypertrophic chondrocyte zone	1.00E-12
1870	spermatogenesis	dilated lateral ventricles	asthenozoospermia	short sperm flagellum	1.01E-12
1871	spermatid nucleus differentiation	abnormal sperm mitochondrial sheath morphology	abnormal sperm flagellum morphology	abnormal sperm midpiece morphology	1.02E-12
1872	establishment of skin barrier	abnormal skin development	impaired skin barrier function	abnormal epidermal lamellar body morphology	1.02E-12
1873	middle ear morphogenesis	abnormal auditory tube	abnormal middle ear morphology	abnormal distortion product otoacoustic emission	1.03E-12
1874	locomotory behavior	progressive muscle weakness	increased glycogen level	increased skeletal muscle glycogen level	1.03E-12
1875	spermatogenesis	dilated lateral ventricles	asthenozoospermia	abnormal sperm axoneme morphology	1.03E-12
1876	middle ear morphogenesis	abnormal vestibulocochlear nerve morphology	absent stapes	decreased tympanic ring size	1.03E-12
1877	digestive tract development	abnormal intestine morphology	abnormal blood vessel morphology	absent spleen	1.04E-12
1878	smooth muscle tissue development	impaired ureteric peristalsis	hydronephrosis	hydroureter	1.05E-12
1879	inner ear morphogenesis	decreased inner hair cell stereocilia number	abnormal outer hair cell stereociliary bundle morphology	abnormal inner hair cell stereociliary bundle morphology	1.05E-12
1880	uterus development	increased circulating luteinizing hormone level	abnormal testes secretion	abnormal ovarian secretion	1.05E-12
1881	metanephros development	streak gonad	small kidney	streak gonad	1.06E-12
1882	heart morphogenesis	abnormal ventricle papillary muscle morphology	disorganized myocardium	abnormal ventricle papillary muscle morphology	1.06E-12
1883	embryonic skeletal system morphogenesis	small malleus manubrium	abnormal mandible morphology	small malleus manubrium	1.06E-12
1884	kidney development	abnormal glomerular capillary morphology	small kidney	abnormal glomerular capillary morphology	1.06E-12
1885	lung development	abnormal right lung morphology	small lung	abnormal right lung morphology	1.06E-12
1886	photoreceptor cell maintenance	decreased aggression	retinal degeneration	absent sperm flagellum	1.06E-12
1887	embryonic skeletal system morphogenesis	small malleus manubrium	abnormal middle ear morphology	absent tympanic ring	1.06E-12
1888	digestive tract development	abnormal jejunum morphology	absent spleen	absent spleen marginal zone	1.08E-12
1889	skeletal system morphogenesis	abnormal rib-vertebral column attachment	decreased rib number	loose skin	1.08E-12
1890	leukocyte migration	decreased Peyer's patch number	abnormal spleen periarteriolar lymphoid sheath morphology	abnormal metallophilic macrophage morphology	1.08E-12
1891	heart morphogenesis	abnormal ventricle papillary muscle morphology	disorganized myocardium	cardiac interstitial fibrosis	1.09E-12
1892	embryonic skeletal system morphogenesis	small malleus manubrium	abnormal mandible morphology	abnormal nasal cavity morphology	1.09E-12
1893	embryonic skeletal system morphogenesis	small malleus manubrium	abnormal mandible morphology	abnormal tongue muscle morphology	1.09E-12
1894	kidney development	abnormal glomerular capillary morphology	small kidney	abnormal podocyte morphology	1.09E-12
1895	uterus development	abnormal ovarian secretion	increased circulating follicle stimulating hormone level	increased circulating luteinizing hormone level	1.10E-12
1896	uterus development	abnormal ovarian secretion	absent estrous cycle	increased circulating luteinizing hormone level	1.10E-12
1897	dorsal spinal cord development	absent vertebral pedicles	abnormal thoracic cage morphology	fused dorsal root ganglion	1.10E-12
1898	dorsal spinal cord development	absent proximal rib	abnormal sclerotome morphology	fused dorsal root ganglion	1.10E-12
1899	embryonic skeletal system morphogenesis	small malleus manubrium	abnormal middle ear morphology	abnormal palatine bone morphology	1.10E-12
1900	embryonic skeletal system morphogenesis	small malleus manubrium	abnormal mandible morphology	abnormal nasal septum morphology	1.11E-12
1901	transforming growth factor beta receptor signaling pathway	increased lung compliance	overexpanded pulmonary alveoli	abnormal pulmonary elastic fiber morphology	1.13E-12
1902	determination of left/right symmetry	complete lethality throughout fetal growth and development	abnormal digestive system development	abnormal extraocular muscle morphology	1.15E-12
1903	proximal/distal pattern formation	ectopic digits	abnormal autopod morphology	abnormal apical ectodermal ridge morphology	1.17E-12
1904	middle ear morphogenesis	decreased tympanic ring size	abnormal external auditory canal morphology	abnormal vestibulocochlear nerve morphology	1.17E-12
1905	facial nerve structural organization	absent facial nuclei	abnormal facial morphology	absent facial nuclei	1.17E-12
1906	heart morphogenesis	abnormal ventricle papillary muscle morphology	disorganized myocardium	thick ventricular wall	1.17E-12
1907	embryonic skeletal system morphogenesis	small malleus manubrium	abnormal mandible morphology	absent tympanic ring	1.17E-12
1908	anterior/posterior pattern specification	asymmetric rib attachment	thoracic vertebral transformation	cervical vertebral transformation	1.17E-12
1909	middle ear morphogenesis	abnormal vestibulocochlear nerve morphology	absent stapes	abnormal external auditory canal morphology	1.20E-12
1910	ossification	increased long bone epiphyseal plate size	bowed tibia	small thoracic cavity	1.20E-12
1911	ossification	increased long bone epiphyseal plate size	bowed tibia	failure of palatal shelf elevation	1.20E-12
1912	determination of left/right symmetry	abnormal extraocular muscle morphology	common atrium	abnormal ventral body wall morphology	1.20E-12
1913	spermatogenesis	dilated lateral ventricles	oligozoospermia	short sperm flagellum	1.20E-12
1914	spermatogenesis	dilated lateral ventricles	oligozoospermia	abnormal sperm flagellum morphology	1.20E-12
1915	embryonic skeletal system morphogenesis	small malleus manubrium	abnormal mandible morphology	abnormal palatine bone morphology	1.21E-12
1916	T cell receptor V(D)J recombination	abnormal T cell receptor beta chain V(D)J recombination	increased double-negative T cell number	abnormal T cell differentiation	1.21E-12
1917	spermatogenesis	dilated lateral ventricles	oligozoospermia	abnormal sperm axoneme morphology	1.22E-12
1918	anterior/posterior pattern specification	abnormal arcus anterior morphology	abnormal vertebral arch morphology	abnormal sternebra morphology	1.25E-12
1919	heart morphogenesis	abnormal ventricle papillary muscle morphology	disorganized myocardium	heart left ventricle hypertrophy	1.25E-12
1920	skeletal system morphogenesis	abnormal rib-vertebral column attachment	curly tail	loose skin	1.27E-12
1921	spermatid nucleus differentiation	abnormal sperm mitochondrial sheath morphology	abnormal sperm flagellum morphology	abnormal sperm head morphology	1.27E-12
1922	spermatid nucleus differentiation	abnormal sperm mitochondrial sheath morphology	abnormal sperm flagellum morphology	abnormal sperm nucleus morphology	1.27E-12
1923	dorsal spinal cord development	absent vertebral pedicles	decreased rib number	fused dorsal root ganglion	1.27E-12
1924	middle ear morphogenesis	abnormal vestibulocochlear nerve morphology	abnormal thyroid cartilage morphology	decreased tympanic ring size	1.27E-12
1925	middle ear morphogenesis	abnormal vestibulocochlear nerve morphology	abnormal hyoid bone morphology	decreased tympanic ring size	1.27E-12
1926	middle ear morphogenesis	abnormal vestibulocochlear nerve morphology	abnormal incus morphology	decreased tympanic ring size	1.27E-12
1927	facial nerve structural organization	absent facial nuclei	abnormal facial morphology	paralysis	1.28E-12
1928	regulation of cell proliferation	absent hippocampal fimbria	abnormal neuronal migration	absent hippocampal fimbria	1.29E-12
1929	axon guidance	abnormal anterior commissure pars posterior morphology	abnormal axon guidance	abnormal anterior commissure pars posterior morphology	1.29E-12
1930	axon guidance	abnormal anterior commissure pars posterior morphology	abnormal axon guidance	abnormal anterior commissure pars anterior morphology	1.29E-12
1931	axon guidance	abnormal axon outgrowth	abnormal axon guidance	abnormal axon outgrowth	1.29E-12
1932	spermatid development	Sertoli cell hypoplasia	small seminiferous tubules	Sertoli cell hypoplasia	1.29E-12
1933	leukocyte migration	absent spleen marginal zone	small Peyer's patches	abnormal metallophilic macrophage morphology	1.33E-12
1934	inner ear morphogenesis	abnormal external auditory canal morphology	decreased tympanic ring size	abnormal vestibulocochlear nerve morphology	1.33E-12
1935	forebrain development	thin cortical plate	abnormal corpus callosum morphology	abnormal cortical marginal zone morphology	1.35E-12
1936	forebrain development	thin cortical plate	abnormal thalamus morphology	abnormal cortical marginal zone morphology	1.35E-12
1937	germ cell development	oligozoospermia	decreased germ cell number	absent ovarian follicles	1.36E-12
1938	regulation of cell proliferation	absent hippocampal fimbria	abnormal neuronal migration	absent hippocampal commissure	1.36E-12
1939	axon guidance	abnormal anterior commissure pars posterior morphology	abnormal axon guidance	abnormal anterior commissure morphology	1.36E-12
1940	heart looping	abnormal vitelline vascular remodeling	abnormal heart ventricle morphology	abnormal blood circulation	1.37E-12
1941	determination of left/right symmetry	abnormal somite development	abnormal direction of heart looping	notochord degeneration	1.40E-12
1942	transforming growth factor beta receptor signaling pathway	increased lung compliance	emphysema	abnormal pulmonary elastic fiber morphology	1.40E-12
1943	muscle cell homeostasis	increased glycogen level	progressive muscle weakness	increased skeletal muscle glycogen level	1.40E-12
1944	metanephros development	rudimentary Wolffian ducts	abnormal kidney development	rudimentary Wolffian ducts	1.41E-12
1945	metanephros development	rudimentary Wolffian ducts	abnormal kidney development	absent metanephros	1.42E-12
1946	middle ear morphogenesis	abnormal vestibulocochlear nerve morphology	abnormal thyroid cartilage morphology	abnormal external auditory canal morphology	1.43E-12
1947	middle ear morphogenesis	abnormal vestibulocochlear nerve morphology	abnormal hyoid bone morphology	abnormal external auditory canal morphology	1.43E-12
1948	ossification	increased long bone epiphyseal plate size	delayed endochondral bone ossification	small thoracic cavity	1.43E-12
1949	ossification	increased long bone epiphyseal plate size	delayed endochondral bone ossification	failure of palatal shelf elevation	1.43E-12
1950	ossification	increased long bone epiphyseal plate size	bowed radius	small thoracic cavity	1.43E-12
1951	ossification	increased long bone epiphyseal plate size	bowed radius	failure of palatal shelf elevation	1.43E-12
1952	metanephros development	rudimentary Wolffian ducts	abnormal kidney development	absent ureteric bud	1.48E-12
1953	metanephros development	rudimentary Wolffian ducts	abnormal kidney development	abnormal mesonephros morphology	1.48E-12
1954	dorsal spinal cord development	absent proximal rib	abnormal sclerotome morphology	abnormal thoracic cage morphology	1.50E-12
1955	sensory perception of pain	abnormal nociception after inflammation	increased chemical nociceptive threshold	hypoalgesia	1.50E-12
1956	proximal/distal pattern formation	ectopic digits	abnormal autopod morphology	abnormal hair follicle development	1.52E-12
1957	axonogenesis	abnormal olfactory nerve morphology	small olfactory bulb	abnormal sensory neuron innervation pattern	1.52E-12
1958	embryonic skeletal system morphogenesis	abnormal bone mineralization	abnormal cranium morphology	abnormal bone marrow cavity morphology	1.52E-12
1959	lung development	decreased mesenchymal cell proliferation involved in lung development	decreased lung weight	small lung saccule	1.53E-12
1960	positive regulation of T cell proliferation	increased length of allograft survival	decreased T cell proliferation	increased length of allograft survival	1.53E-12
1961	neuromuscular process	hypertonia	impaired righting response	hypertonia	1.53E-12
1962	chorio-allantoic fusion	dilated allantois	abnormal cardiovascular system morphology	abnormal epicardium morphology	1.55E-12
1963	regulation of cell proliferation	absent hippocampal fimbria	abnormal neuronal migration	abnormal hippocampus development	1.59E-12
1964	regulation of bone mineralization	abnormal joint mobility	abnormal joint morphology	calcified joint	1.60E-12
1965	mating behavior; sex discrimination	abnormal mating preference	abnormal nervous system electrophysiology	submission towards male mice	1.61E-12
1966	peripheral nervous system development	absent trigeminal nerve connections to hindbrain	irregular heartbeat	small petrosal ganglion	1.61E-12
1967	peripheral nervous system development	absent trigeminal nerve connections to hindbrain	irregular heartbeat	small nodose ganglion	1.61E-12
1968	middle ear morphogenesis	abnormal vestibulocochlear nerve morphology	abnormal thyroid cartilage morphology	absent stapes	1.63E-12
1969	middle ear morphogenesis	abnormal vestibulocochlear nerve morphology	absent stapes	abnormal hyoid bone morphology	1.63E-12
1970	middle ear morphogenesis	abnormal vestibulocochlear nerve morphology	absent stapes	abnormal incus morphology	1.63E-12
1971	ossification	increased long bone epiphyseal plate size	delayed endochondral bone ossification	bowed tibia	1.63E-12
1972	ossification	increased long bone epiphyseal plate size	bowed radius	bowed tibia	1.63E-12
1973	heart morphogenesis	abnormal ventricle papillary muscle morphology	increased heart weight	disorganized myocardium	1.64E-12
1974	kidney development	abnormal glomerular capillary morphology	abnormal renal glomerulus morphology	small kidney	1.64E-12
1975	heart looping	abnormal angiogenesis	abnormal heart ventricle morphology	absent second branchial arch	1.64E-12
1976	liver development	edema	liver hypoplasia	increased atrioventricular cushion size	1.65E-12
1977	metanephros development	rudimentary Wolffian ducts	abnormal kidney development	abnormal metanephric mesenchyme morphology	1.65E-12
1978	establishment of skin barrier	abnormal skin development	hyperkeratosis	impaired skin barrier function	1.67E-12
1979	dorsal spinal cord development	absent vertebral pedicles	decreased rib number	abnormal thoracic cage morphology	1.67E-12
1980	acrosome assembly	absent acrosome	teratozoospermia	absent acrosome	1.67E-12
1981	angiogenesis	abnormal anterior cardinal vein morphology	abnormal vitelline vascular remodeling	abnormal anterior cardinal vein morphology	1.67E-12
1982	heart looping	abnormal angiogenesis	abnormal heart ventricle morphology	abnormal vascular regression	1.67E-12
1983	digestive tract development	abnormal jejunum morphology	abnormal small intestine morphology	absent spleen marginal zone	1.68E-12
1984	spermatogenesis	impaired ovarian folliculogenesis	abnormal spermatogenesis	thin uterus	1.69E-12
1985	branching involved in prostate gland morphogenesis	small prostate gland ventral lobe	small seminal vesicle	abnormal prostate gland anterior lobe morphology	1.70E-12
1986	middle ear morphogenesis	absent malleus processus brevis	cervical vertebral fusion	abnormal external auditory canal morphology	1.70E-12
1987	negative regulation of inflammatory response	premature death	increased IgG1 level	dermatitis	1.71E-12
1988	thymus development	abnormal common myeloid progenitor cell morphology	abnormal immune system organ morphology	abnormal erythroid progenitor cell morphology	1.72E-12
1989	mammary gland epithelial cell proliferation	abnormal mammary gland physiology	abnormal mammary gland development	abnormal mammary gland epithelium morphology	1.72E-12
1990	ossification	failure of palatal shelf elevation	small thoracic cavity	increased long bone epiphyseal plate size	1.75E-12
1991	acrosome assembly	absent acrosome	teratozoospermia	abnormal acrosome morphology	1.78E-12
1992	spermatid development	Sertoli cell hypoplasia	small seminiferous tubules	abnormal spermiogenesis	1.78E-12
1993	dorsal spinal cord development	absent vertebral pedicles	abnormal dorsal root ganglion morphology	absent proximal rib	1.80E-12
1994	dorsal spinal cord development	absent proximal rib	abnormal dorsal root ganglion morphology	absent vertebral pedicles	1.80E-12
1995	cell death	gastric necrosis	cachexia	gastric necrosis	1.80E-12
1996	lung development	absent lung saccules	abnormal lung morphology	absent lung saccules	1.80E-12
1997	cell death	gastric necrosis	cachexia	pancreas inflammation	1.82E-12
1998	cell death	gastric necrosis	cachexia	salivary gland inflammation	1.82E-12
[truncated: 1,144 more rows]
