# Supplementary material for: Methodology for the inference of gene function from phenotype data
Source: BMC Bioinformatics. 2014 Dec 12;15(1):405. doi: 10.1186/s12859-014-0405-z (PMC4302099; doi:10.1186/s12859-014-0405-z)
Supplement: Additional file 3: — Contains a simple companion software with documentation that uses data updated in real time to infer GO annotations given an MGI ID. Inputs: MGI ID, PMID (optional); Outputs: Rule #, Inferred GO, PMID, p-val. [file 12859_2014_405_MOESM3_ESM.zip › 12859_2014_405_add9.csv]

Rule #	GO	MP1+	MP2-	MP3-	p-Value
0	ovarian follicle development	absent mature ovarian follicles	postnatal growth retardation	abnormal female reproductive system morphology	1.10E-31
1	ovarian follicle development	absent mature ovarian follicles	postnatal growth retardation	decreased compact bone thickness	1.15E-31
2	ovarian follicle development	absent mature ovarian follicles	postnatal growth retardation	abnormal bone structure	1.24E-31
3	ovarian follicle development	absent mature ovarian follicles	postnatal growth retardation	abnormal fertility/fecundity	1.24E-31
4	ovarian follicle development	absent mature ovarian follicles	postnatal growth retardation	abnormal bone ossification	2.13E-31
5	ovarian follicle development	absent mature ovarian follicles	premature death	abnormal female reproductive system morphology	6.41E-30
6	ovarian follicle development	absent mature ovarian follicles	premature death	abnormal fertility/fecundity	6.43E-30
7	ovarian follicle development	absent mature ovarian follicles	postnatal growth retardation	premature death	6.48E-30
8	lysosome organization	abnormal lysosome morphology	decreased embryo size	abnormal neuron morphology	1.91E-29
9	lysosome organization	abnormal lysosome morphology	decreased embryo size	abnormal axon morphology	1.93E-29
10	lysosome organization	abnormal lysosome morphology	complete embryonic lethality during organogenesis	abnormal neuron morphology	3.41E-29
11	lysosome organization	abnormal lysosome morphology	complete embryonic lethality during organogenesis	abnormal axon morphology	3.42E-29
12	hippocampus development	abnormal hippocampus development	complete neonatal lethality	abnormal forebrain development	5.56E-26
13	hippocampus development	abnormal hippocampus development	complete neonatal lethality	abnormal lateral ganglionic eminence morphology	1.30E-25
14	placenta development	absent placental labyrinth	decreased embryo size	abnormal placenta morphology	4.35E-23
15	spongiotrophoblast layer development	abnormal embryonic hematopoiesis	complete embryonic lethality during organogenesis	anemia	2.53E-22
16	cartilage development	short maxilla	abnormal neurocranium morphology	abnormal basioccipital bone morphology	7.05E-21
17	skeletal system development	abnormal thyroid cartilage morphology	cleft secondary palate	decreased tympanic ring size	1.17E-18
18	skeletal system development	abnormal thyroid cartilage morphology	cleft secondary palate	small otic vesicle	3.72E-18
19	thyroid hormone metabolic process	decreased circulating thyroxine level	postnatal growth retardation	decreased circulating thyroid-stimulating hormone level	6.86E-18
20	axial mesoderm formation	abnormal axial mesoderm	abnormal embryonic tissue morphology	abnormal somite size	1.07E-17
21	skeletal system development	abnormal thyroid cartilage morphology	cleft secondary palate	abnormal middle ear morphology	2.33E-17
22	skeletal system development	short sternum	short tail	abnormal sternebra morphology	5.52E-17
23	skeletal system development	abnormal thyroid cartilage morphology	abnormal cranium morphology	decreased tympanic ring size	1.38E-16
24	skeletal system development	abnormal thyroid cartilage morphology	abnormal cranium morphology	small otic vesicle	1.41E-16
25	axial mesoderm formation	abnormal axial mesoderm	complete embryonic lethality during organogenesis	abnormal embryonic tissue morphology	3.35E-16
26	pituitary gland development	absent Rathke's pouch	abnormal forebrain morphology	fused first branchial arch	3.90E-16
27	skeletal system development	abnormal thyroid cartilage morphology	cleft secondary palate	abnormal vestibulocochlear nerve morphology	5.10E-16
28	female gonad development	absent estrous cycle	reduced female fertility	abnormal ovary morphology	5.68E-16
29	male gonad development	absent estrous cycle	reduced female fertility	abnormal ovary morphology	5.68E-16
30	skeletal system development	abnormal thyroid cartilage morphology	short mandible	abnormal vestibulocochlear nerve morphology	5.70E-16
31	lung development	emphysema	postnatal growth retardation	overexpanded pulmonary alveoli	7.79E-16
32	skeletal system development	abnormal thyroid cartilage morphology	cleft secondary palate	abnormal third branchial arch morphology	8.50E-16
33	aging	osteoporosis	partial postnatal lethality	abnormal trabecular bone morphology	9.09E-16
34	embryonic skeletal system morphogenesis	absent tympanic ring	complete perinatal lethality	small zygomatic bone	1.18E-15
35	skeletal system development	abnormal thyroid cartilage morphology	cleft secondary palate	abnormal external auditory canal morphology	1.27E-15
36	skeletal system development	abnormal thyroid cartilage morphology	short mandible	abnormal external auditory canal morphology	1.33E-15
37	ovulation from ovarian follicle	absent estrous cycle	female infertility	prolonged estrous cycle	1.36E-15
38	embryonic skeletal system morphogenesis	absent tympanic ring	complete perinatal lethality	abnormal mouth morphology	1.66E-15
39	skeletal system development	abnormal thyroid cartilage morphology	cleft secondary palate	absent stapes	1.78E-15
40	skeletal system development	abnormal thyroid cartilage morphology	cleft secondary palate	absent second branchial arch	1.78E-15
41	skeletal system development	abnormal thyroid cartilage morphology	cleft secondary palate	abnormal incus morphology	2.38E-15
42	uterus development	absent estrous cycle	reduced female fertility	decreased circulating estradiol level	2.45E-15
43	keratinocyte differentiation	shiny skin	complete neonatal lethality	impaired skin barrier function	7.77E-15
44	skin development	shiny skin	complete neonatal lethality	impaired skin barrier function	7.77E-15
45	keratinocyte differentiation	shiny skin	complete neonatal lethality	abnormal epidermal lamellar body morphology	7.95E-15
46	skin development	shiny skin	complete neonatal lethality	abnormal epidermal lamellar body morphology	7.95E-15
47	neuron projection development	Purkinje cell degeneration	premature death	ataxia	8.82E-15
48	skeletal system development	abnormal thyroid cartilage morphology	cleft secondary palate	abnormal neural crest cell migration	8.90E-15
49	skeletal system development	abnormal thyroid cartilage morphology	abnormal cranium morphology	abnormal neural crest cell migration	9.04E-15
50	keratinocyte differentiation	shiny skin	complete neonatal lethality	decreased birth weight	9.77E-15
51	keratinocyte differentiation	shiny skin	complete neonatal lethality	abnormal skin condition	9.77E-15
52	skin development	shiny skin	complete neonatal lethality	decreased birth weight	9.77E-15
53	skin development	shiny skin	complete neonatal lethality	abnormal skin condition	9.77E-15
54	keratinocyte differentiation	shiny skin	complete neonatal lethality	dehydration	1.09E-14
55	skin development	shiny skin	complete neonatal lethality	dehydration	1.09E-14
56	keratinocyte differentiation	shiny skin	complete neonatal lethality	decreased fetal weight	1.19E-14
57	skin development	shiny skin	complete neonatal lethality	decreased fetal weight	1.19E-14
58	neural crest cell development	absent tympanic ring	complete neonatal lethality	absent palatine shelf	1.39E-14
59	neural crest cell development	absent tympanic ring	complete neonatal lethality	absent maxillary shelf	1.39E-14
60	neural crest cell development	absent tympanic ring	complete neonatal lethality	short fibula	1.41E-14
61	skeletal system development	abnormal thyroid cartilage morphology	cleft secondary palate	abnormal branchial arch morphology	1.45E-14
62	neural crest cell development	absent tympanic ring	complete neonatal lethality	abnormal palatal shelf fusion at midline	1.51E-14
63	neural crest cell development	absent tympanic ring	complete neonatal lethality	bowed radius	1.51E-14
64	neural crest cell development	absent tympanic ring	complete neonatal lethality	abnormal frontal bone morphology	1.55E-14
65	neural crest cell development	absent tympanic ring	complete neonatal lethality	short radius	1.55E-14
66	neural crest cell development	absent tympanic ring	complete neonatal lethality	short ulna	1.65E-14
67	neural crest cell development	absent tympanic ring	complete neonatal lethality	short tibia	1.92E-14
68	neural crest cell development	absent tympanic ring	complete neonatal lethality	abnormal long bone morphology	2.17E-14
69	embryonic skeletal system morphogenesis	spina bifida	exencephaly	abnormal paraxial mesoderm morphology	2.20E-14
70	thyroid gland development	palatal shelves fail to meet at midline	complete perinatal lethality	cleft secondary palate	2.20E-14
71	neural crest cell development	absent tympanic ring	complete neonatal lethality	delayed bone ossification	2.36E-14
72	neural crest cell development	absent tympanic ring	complete neonatal lethality	microcephaly	2.82E-14
73	in utero embryonic development	abnormal anterior visceral endoderm morphology	complete embryonic lethality during organogenesis	abnormal anterior-posterior polarity of the somites	3.66E-14
74	neural crest cell development	absent tympanic ring	cleft secondary palate	small malleus manubrium	5.22E-14
75	neural crest cell development	absent tympanic ring	cleft secondary palate	abnormal nasal cavity morphology	5.25E-14
76	neural crest cell development	absent tympanic ring	cleft secondary palate	abnormal tongue muscle morphology	5.25E-14
77	neural crest cell development	absent tympanic ring	cleft secondary palate	abnormal nasal septum morphology	5.27E-14
78	neural crest cell development	absent tympanic ring	complete neonatal lethality	cleft secondary palate	6.58E-14
79	adult behavior	absent sperm flagellum	decreased body weight	asthenozoospermia	8.32E-14
80	pituitary gland development	absent Rathke's pouch	microphthalmia	abnormal nasal placode morphology	8.44E-14
81	thyroid gland development	absent Rathke's pouch	abnormal forebrain morphology	abnormal pituitary infundibular stalk morphology	1.57E-13
82	synapsis	abnormal double-strand DNA break repair	partial postnatal lethality	absent ovarian follicles	1.59E-13
83	axial mesoderm formation	abnormal axial mesoderm	complete embryonic lethality during organogenesis	abnormal developmental patterning	1.59E-13
84	synapsis	abnormal double-strand DNA break repair	partial postnatal lethality	kinked tail	1.66E-13
85	thyroid gland development	palatal shelves fail to meet at midline	cleft secondary palate	presphenoid bone hypoplasia	2.00E-13
86	lung alveolus development	abnormal production of surfactant	respiratory distress	abnormal surfactant secretion	2.00E-13
87	in utero embryonic development	abnormal anterior visceral endoderm morphology	complete embryonic lethality during organogenesis	complete embryonic lethality between implantation and somite formation	2.01E-13
88	skin development	abnormal epidermis stratum spinosum morphology	partial postnatal lethality	abnormal epidermis stratum basale morphology	3.19E-13
89	embryonic skeletal system morphogenesis	spina bifida	exencephaly	short tail	3.64E-13
90	anatomical structure formation involved in morphogenesis	absent amnion	decreased embryo size	abnormal gastrulation	4.04E-13
91	spongiotrophoblast layer development	abnormal embryonic hematopoiesis	complete embryonic lethality during organogenesis	pancytopenia	4.33E-13
92	metanephros development	abnormal nephrogenic zone morphology	premature death	fused kidneys	5.10E-13
93	metanephros development	abnormal nephrogenic zone morphology	premature death	abnormal ureter morphology	5.11E-13
94	skin development	abnormal epidermis stratum spinosum morphology	premature death	abnormal epidermis stratum basale morphology	5.12E-13
95	palate development	abnormal hyoid bone morphology	complete neonatal lethality	abnormal middle ear morphology	5.24E-13
96	in utero embryonic development	abnormal vascular endothelial cell development	abnormal blood vessel morphology	abnormal endocardium morphology	5.81E-13
97	calcium ion transmembrane transport	abnormal channel response	partial postnatal lethality	hyperactivity	6.03E-13
98	blood vessel morphogenesis	abnormal fourth branchial arch artery morphology	complete neonatal lethality	abnormal third branchial arch artery morphology	6.38E-13
99	embryonic skeletal system morphogenesis	spina bifida	exencephaly	abnormal vertebrae morphology	6.50E-13
100	determination of left/right symmetry	common atrioventricular valve	ventricular septal defect	abnormal conotruncal ridge morphology	7.00E-13
101	neural crest cell development	abnormal palatine bone morphology	complete neonatal lethality	abnormal cranium morphology	7.35E-13
102	kidney development	decreased kidney weight	postnatal growth retardation	decreased liver weight	7.92E-13
103	skeletal system development	short maxilla	partial postnatal lethality	short mandible	1.33E-12
104	lung development	abnormal tracheal cartilage morphology	complete neonatal lethality	abnormal trachea morphology	1.34E-12
105	anterior/posterior pattern specification	abnormal neural tube closure	exencephaly	absent tail	1.50E-12
106	in utero embryonic development	decreased placenta weight	decreased litter size	abnormal placenta development	1.53E-12
107	ventricular septum development	muscular ventricular septal defect	abnormal heart development	perimembraneous ventricular septal defect	1.72E-12
108	fertilization	abnormal double-strand DNA break repair	small testis	absent ovarian follicles	1.99E-12
109	skeletal system development	short maxilla	premature death	short mandible	2.14E-12
110	DNA repair	spontaneous chromosome breakage	reduced female fertility	chromosome breakage	2.37E-12
111	angiogenesis	absent myocardial trabeculae	abnormal visceral yolk sac morphology	absent trabeculae carneae	2.71E-12
112	negative regulation of cardiac muscle cell proliferation	abnormal fetal cardiomyocyte proliferation	embryonic growth arrest	dilated heart atrium	3.87E-12
113	DNA repair	spontaneous chromosome breakage	reduced female fertility	abnormal ovarian folliculogenesis	4.48E-12
114	thyroid gland development	palatal shelves fail to meet at midline	cleft secondary palate	abnormal thyroid cartilage morphology	5.59E-12
115	thyroid gland development	palatal shelves fail to meet at midline	cleft secondary palate	abnormal tympanic ring morphology	8.98E-12
116	negative regulation of multicellular organism growth	polyphagia	decreased body weight	enlarged liver	1.02E-11
117	lung alveolus development	abnormal production of surfactant	cyanosis	abnormal lung saccule morphology	1.10E-11
118	anatomical structure formation involved in morphogenesis	absent amniotic folds	decreased embryo size	abnormal egg cylinder morphology	1.10E-11
119	erythrocyte differentiation	polychromatophilia	partial postnatal lethality	increased lactate dehydrogenase level	1.15E-11
120	neural tube closure	abnormal mesenchyme morphology	embryonic growth retardation	internal hemorrhage	1.82E-11
121	neural crest cell migration	absent second branchial arch	complete embryonic lethality during organogenesis	abnormal branchial arch artery morphology	1.91E-11
122	lung alveolus development	abnormal production of surfactant	cyanosis	abnormal lung vasculature morphology	2.09E-11
123	metanephros development	increased metanephric mesenchyme apoptosis	complete neonatal lethality	absent ureter	2.13E-11
124	metanephros development	increased metanephric mesenchyme apoptosis	complete neonatal lethality	absent kidney	2.13E-11
125	metanephros development	increased metanephric mesenchyme apoptosis	complete neonatal lethality	abnormal ureteric bud invasion	2.13E-11
126	metanephros development	increased metanephric mesenchyme apoptosis	complete neonatal lethality	single kidney	2.13E-11
127	metanephros development	increased metanephric mesenchyme apoptosis	complete neonatal lethality	impaired branching involved in ureteric bud morphogenesis	2.13E-11
128	axial mesoderm formation	abnormal axial mesoderm	abnormal embryonic tissue morphology	incomplete somite formation	2.39E-11
129	anterior/posterior pattern specification	abnormal limb bud morphology	complete perinatal lethality	abnormal digit morphology	2.93E-11
130	anterior/posterior pattern specification	abnormal neural tube closure	exencephaly	incomplete somite formation	2.99E-11
131	mesoderm development	absent somites	abnormal heart development	absent mesoderm	3.04E-11
132	somitogenesis	absent somites	abnormal heart development	absent mesoderm	3.04E-11
133	neural tube closure	abnormal mesenchyme morphology	embryonic growth retardation	abnormal vitelline vascular remodeling	3.18E-11
134	in utero embryonic development	abnormal vascular endothelial cell development	decreased embryo size	abnormal endocardium morphology	3.24E-11
135	embryonic skeletal system morphogenesis	small scapula	cleft secondary palate	absent deltoid tuberosity	3.28E-11
136	negative regulation of blood pressure	decreased urine sodium level	decreased body weight	renal tubule atrophy	3.28E-11
137	negative regulation of blood pressure	decreased urine sodium level	decreased body weight	decreased creatinine clearance	3.28E-11
138	negative regulation of blood pressure	decreased urine sodium level	decreased body weight	kidney papillary atrophy	3.30E-11
139	negative regulation of blood pressure	decreased urine sodium level	decreased body weight	decreased urine osmolality	3.37E-11
140	lymph node development	decreased spleen white pulp amount	postnatal growth retardation	arrested B cell differentiation	3.39E-11
141	axial mesoderm formation	abnormal axial mesoderm	abnormal embryonic tissue morphology	kinked neural tube	3.41E-11
142	axial mesoderm formation	abnormal axial mesoderm	complete embryonic lethality during organogenesis	incomplete embryo turning	3.41E-11
143	erythrocyte differentiation	polychromatophilia	premature death	partial postnatal lethality	3.50E-11
144	neural tube closure	abnormal mesenchyme morphology	embryonic growth retardation	abnormal angiogenesis	3.60E-11
145	lymph node development	decreased spleen white pulp amount	postnatal growth retardation	spleen hypoplasia	3.65E-11
146	negative regulation of blood pressure	decreased urine sodium level	decreased body weight	polyuria	3.68E-11
147	chondrocyte development	increased diameter of long bones	abnormal axial skeleton morphology	osteopetrosis	3.86E-11
148	chondrocyte development	increased diameter of long bones	abnormal axial skeleton morphology	increased bone mineral density	3.86E-11
149	cartilage development	increased diameter of long bones	abnormal axial skeleton morphology	osteopetrosis	3.86E-11
150	cartilage development	increased diameter of long bones	abnormal axial skeleton morphology	increased bone mineral density	3.86E-11
151	embryonic skeletal system morphogenesis	increased diameter of long bones	abnormal axial skeleton morphology	osteopetrosis	3.86E-11
152	embryonic skeletal system morphogenesis	increased diameter of long bones	abnormal axial skeleton morphology	increased bone mineral density	3.86E-11
153	chondrocyte development	increased diameter of long bones	abnormal axial skeleton morphology	decreased osteoclast cell number	3.94E-11
154	ossification	increased diameter of long bones	abnormal axial skeleton morphology	abnormal epiphyseal plate morphology	3.94E-11
155	cartilage development	increased diameter of long bones	abnormal axial skeleton morphology	decreased osteoclast cell number	3.94E-11
156	embryonic skeletal system morphogenesis	increased diameter of long bones	abnormal axial skeleton morphology	decreased osteoclast cell number	3.94E-11
157	chondrocyte development	increased diameter of long bones	abnormal axial skeleton morphology	failure of tooth eruption	3.98E-11
158	cartilage development	increased diameter of long bones	abnormal axial skeleton morphology	failure of tooth eruption	3.98E-11
159	embryonic skeletal system morphogenesis	increased diameter of long bones	abnormal axial skeleton morphology	failure of tooth eruption	3.98E-11
160	negative regulation of blood pressure	decreased urine sodium level	decreased body weight	hydronephrosis	4.10E-11
161	anterior/posterior pattern specification	abnormal neural tube closure	exencephaly	kinked neural tube	4.26E-11
162	skeletal system morphogenesis	polychromatophilia	enlarged spleen	anisocytosis	4.38E-11
163	cellular iron ion homeostasis	abnormal embryonic erythropoiesis	decreased embryo size	trabecula carnea hypoplasia	4.65E-11
164	anatomical structure formation involved in morphogenesis	absent amnion	decreased embryo size	abnormal embryogenesis/ development	4.75E-11
165	forebrain development	abnormal cerebrum morphology	decreased body weight	small cerebellum	4.88E-11
166	ossification	increased diameter of long bones	abnormal vertebrae morphology	protruding tongue	5.01E-11
167	somitogenesis	abnormal intercostal muscle morphology	respiratory failure	thin diaphragm muscle	5.36E-11
168	somitogenesis	abnormal intercostal muscle morphology	respiratory failure	unresponsive to tactile stimuli	5.39E-11
169	cellular iron ion homeostasis	abnormal embryonic erythropoiesis	decreased embryo size	abnormal dorsal aorta morphology	5.43E-11
170	forebrain development	abnormal cerebrum morphology	decreased body weight	decreased brain weight	5.52E-11
171	regulation of smoothened signaling pathway	absent floor plate	complete embryonic lethality during organogenesis	cyclopia	5.65E-11
172	regulation of smoothened signaling pathway	absent floor plate	complete embryonic lethality during organogenesis	abnormal spinal cord morphology	6.32E-11
173	neural tube closure	abnormal head mesenchyme morphology	abnormal blood vessel morphology	abnormal heart tube morphology	6.48E-11
174	neural tube closure	abnormal head mesenchyme morphology	abnormal blood vessel morphology	enlarged allantois	6.54E-11
175	neural tube closure	abnormal head mesenchyme morphology	abnormal blood vessel morphology	abnormal axial mesoderm	6.68E-11
176	left ventricular cardiac muscle tissue morphogenesis	thin interventricular septum	abnormal liver morphology	dilated heart right ventricle	7.12E-11
177	left ventricular cardiac muscle tissue morphogenesis	thin interventricular septum	abnormal liver morphology	dilated cardiomyopathy	7.13E-11
178	left ventricular cardiac muscle tissue morphogenesis	thin interventricular septum	abnormal liver morphology	dilated heart left ventricle	7.13E-11
179	neural tube closure	abnormal head mesenchyme morphology	abnormal blood vessel morphology	abnormal notochord morphology	7.15E-11
180	male gonad development	thin uterus	decreased litter size	absent mature ovarian follicles	7.25E-11
181	neural plate morphogenesis	absent somites	complete embryonic lethality during organogenesis	absent mesoderm	8.48E-11
182	neural crest cell development	abnormal palatine bone morphology	complete neonatal lethality	cleft palate	8.72E-11
183	anterior commissure morphogenesis	abnormal anterior commissure morphology	partial perinatal lethality	abnormal CNS glial cell morphology	8.99E-11
184	liver development	myocardial fiber degeneration	abnormal blood vessel morphology	increased cardiomyocyte apoptosis	1.00E-10
185	cellular iron ion homeostasis	abnormal embryonic erythropoiesis	decreased embryo size	abnormal vitelline vasculature morphology	1.14E-10
186	primitive streak formation	abnormal anterior visceral endoderm morphology	complete embryonic lethality during organogenesis	absent mesoderm	1.19E-10
187	blood vessel development	absent second branchial arch	open neural tube	abnormal third branchial arch morphology	1.36E-10
188	gastrulation	enlarged allantois	no abnormal phenotype detected	small otic vesicle	1.67E-10
189	middle ear morphogenesis	decreased tympanic ring size	complete perinatal lethality	abnormal squamosal bone morphology	1.69E-10
190	inner ear morphogenesis	decreased tympanic ring size	complete perinatal lethality	abnormal squamosal bone morphology	1.69E-10
191	central nervous system neuron differentiation	small trigeminal ganglion	complete perinatal lethality	abnormal vagus ganglion morphology	1.69E-10
192	peripheral nervous system neuron differentiation	small trigeminal ganglion	complete perinatal lethality	abnormal vagus ganglion morphology	1.69E-10
193	proprioception involved in equilibrioception	small trigeminal ganglion	complete perinatal lethality	abnormal vagus ganglion morphology	1.69E-10
194	suckling behavior	small trigeminal ganglion	complete perinatal lethality	abnormal vagus ganglion morphology	1.69E-10
195	cartilage development	absent intervertebral disk	complete perinatal lethality	abnormal vertebral arch development	1.69E-10
196	middle ear morphogenesis	decreased tympanic ring size	complete perinatal lethality	abnormal cartilage morphology	1.76E-10
197	cartilage development	absent intervertebral disk	complete perinatal lethality	abnormal notochord morphology	1.76E-10
198	inner ear morphogenesis	decreased tympanic ring size	complete perinatal lethality	abnormal cartilage morphology	1.76E-10
199	middle ear morphogenesis	decreased tympanic ring size	complete perinatal lethality	abnormal Meckel's cartilage morphology	1.76E-10
200	inner ear morphogenesis	decreased tympanic ring size	complete perinatal lethality	abnormal Meckel's cartilage morphology	1.76E-10
201	central nervous system neuron differentiation	small trigeminal ganglion	exencephaly	abnormal vagus ganglion morphology	1.82E-10
202	peripheral nervous system neuron differentiation	small trigeminal ganglion	exencephaly	abnormal vagus ganglion morphology	1.82E-10
203	proprioception involved in equilibrioception	small trigeminal ganglion	exencephaly	abnormal vagus ganglion morphology	1.82E-10
204	suckling behavior	small trigeminal ganglion	exencephaly	abnormal vagus ganglion morphology	1.82E-10
205	gastrulation	enlarged allantois	no abnormal phenotype detected	absent mesoderm	1.84E-10
206	thyroid gland development	absent Rathke's pouch	microphthalmia	abnormal pituitary infundibular stalk morphology	1.84E-10
207	neural tube closure	abnormal head mesenchyme morphology	embryonic growth arrest	abnormal heart tube morphology	1.86E-10
208	neural tube closure	abnormal head mesenchyme morphology	embryonic growth arrest	enlarged allantois	1.87E-10
209	neural plate morphogenesis	absent somites	complete embryonic lethality during organogenesis	abnormal embryonic tissue morphology	1.87E-10
210	neural tube closure	abnormal head mesenchyme morphology	embryonic growth arrest	abnormal axial mesoderm	1.88E-10
211	neural tube closure	abnormal head mesenchyme morphology	embryonic growth arrest	abnormal notochord morphology	1.93E-10
212	proximal/distal pattern formation	abnormal proximal-distal axis patterning	embryonic growth arrest	failure to gastrulate	1.94E-10
213	embryonic digit morphogenesis	abnormal carpal bone morphology	abnormal heart development	short metacarpal bones	1.99E-10
214	proximal/distal pattern formation	abnormal proximal-distal axis patterning	embryonic growth arrest	absent mesoderm	2.06E-10
215	neural tube closure	abnormal head mesenchyme morphology	embryonic growth arrest	abnormal embryogenesis/ development	2.09E-10
216	neural tube closure	spina bifida occulta	complete perinatal lethality	cleft secondary palate	2.23E-10
217	in utero embryonic development	abnormal epicardium morphology	partial embryonic lethality during organogenesis	failure of chorioallantoic fusion	2.34E-10
218	inner ear morphogenesis	abnormal otic vesicle development	partial embryonic lethality during organogenesis	abnormal posterior semicircular canal morphology	2.34E-10
219	regulation of angiogenesis	failure of vascular branching	embryonic growth retardation	enlarged pericardium	2.53E-10
220	blood vessel development	absent second branchial arch	abnormal heart development	abnormal branchial arch morphology	2.78E-10
221	blood vessel development	absent second branchial arch	abnormal heart development	abnormal third branchial arch morphology	2.78E-10
222	embryonic skeletal system morphogenesis	abnormal supraoccipital bone morphology	cyanosis	abnormal exoccipital bone morphology	3.37E-10
223	embryonic skeletal system morphogenesis	abnormal supraoccipital bone morphology	cyanosis	rib fusion	3.37E-10
224	determination of left/right symmetry	common atrioventricular valve	hemorrhage	complete atrioventricular septal defect	3.46E-10
225	in utero embryonic development	abnormal vascular endothelial cell development	hemorrhage	abnormal endocardium morphology	3.46E-10
226	anatomical structure formation involved in morphogenesis	absent amniotic folds	decreased embryo size	complete embryonic lethality between implantation and somite formation	3.64E-10
227	embryonic skeletal system morphogenesis	abnormal nasal cavity morphology	partial postnatal lethality	short snout	3.68E-10
228	spongiotrophoblast layer development	abnormal embryonic hematopoiesis	complete embryonic lethality during organogenesis	abnormal liver morphology	3.70E-10
229	proximal/distal pattern formation	abnormal proximal-distal axis patterning	embryonic growth retardation	failure to gastrulate	4.22E-10
230	proximal/distal pattern formation	abnormal proximal-distal axis patterning	embryonic growth retardation	absent mesoderm	4.34E-10
231	proximal/distal pattern formation	abnormal proximal-distal axis patterning	embryonic growth retardation	abnormal ectoderm development	4.35E-10
232	calcium ion transport	decreased circulating calcium level	postnatal growth retardation	decreased compact bone thickness	5.00E-10
233	calcium ion transport	decreased circulating calcium level	postnatal growth retardation	abnormal trabecular bone morphology	5.05E-10
234	calcium ion transport	decreased circulating calcium level	postnatal growth retardation	abnormal skeleton morphology	5.07E-10
235	adult walking behavior	abnormal corticospinal tract morphology	complete neonatal lethality	abnormal axon guidance	5.34E-10
236	embryonic skeletal system development	abnormal sacral vertebrae morphology	complete neonatal lethality	short tail	5.39E-10
237	anterior/posterior pattern specification	sacral vertebral fusion	complete neonatal lethality	short tail	5.39E-10
238	organ morphogenesis	abnormal third ventricle morphology	complete postnatal lethality	abnormal cerebral cortex morphology	5.61E-10
239	collagen fibril organization	abnormal ciliary body morphology	male infertility	abnormal vitreous body morphology	5.73E-10
240	camera-type eye development	abnormal ciliary body morphology	male infertility	abnormal vitreous body morphology	5.73E-10
241	collagen fibril organization	abnormal ciliary body morphology	male infertility	abnormal cornea morphology	5.79E-10
242	camera-type eye development	abnormal ciliary body morphology	male infertility	abnormal cornea morphology	5.79E-10
243	fertilization	abnormal double-strand DNA break repair	partial postnatal lethality	abnormal ovary morphology	5.81E-10
244	fertilization	abnormal double-strand DNA break repair	partial postnatal lethality	small testis	5.82E-10
245	fertilization	abnormal double-strand DNA break repair	partial postnatal lethality	decreased oocyte number	5.84E-10
246	thyroid gland development	palatal shelves fail to meet at midline	hemorrhage	cleft secondary palate	5.92E-10
247	organ morphogenesis	decreased thyroid-stimulating hormone level	decreased body size	decreased adrenocorticotropin level	7.30E-10
248	organ morphogenesis	decreased thyroid-stimulating hormone level	decreased body size	decreased luteinizing hormone level	7.30E-10
249	fertilization	short sperm flagellum	decreased body size	abnormal respiratory motile cilium morphology	7.31E-10
250	ovarian follicle development	small uterus	decreased body size	abnormal female reproductive system morphology	7.33E-10
251	inner ear development	absent startle reflex	decreased body size	ataxia	7.90E-10
252	central nervous system myelin maintenance	abnormal myelin sheath morphology	decreased body size	tremors	8.03E-10
253	inner ear development	absent startle reflex	decreased body size	abnormal gait	8.41E-10
254	negative regulation of osteoblast differentiation	abnormal osteoblast differentiation	postnatal growth retardation	abnormal skeleton development	8.49E-10
255	skeletal system development	abnormal epiphyseal plate morphology	complete neonatal lethality	abnormal long bone epiphyseal plate proliferative zone	8.81E-10
256	skeletal system development	protruding tongue	complete neonatal lethality	abnormal hindlimb morphology	8.88E-10
257	thyroid hormone metabolic process	decreased circulating triiodothyronine level	postnatal growth retardation	partial perinatal lethality	8.89E-10
258	auditory receptor cell stereocilium organization	absent startle reflex	postnatal growth retardation	ataxia	8.89E-10
259	skeletal system development	protruding tongue	complete neonatal lethality	cleft palate	9.07E-10
260	branching involved in prostate gland morphogenesis	reduced male mating frequency	decreased body weight	partial postnatal lethality	9.20E-10
261	neural crest cell migration	abnormal third branchial arch morphology	decreased embryo size	absent parathyroid glands	9.25E-10
262	proximal/distal pattern formation	abnormal proximal-distal axis patterning	decreased embryo size	abnormal visceral endoderm morphology	9.32E-10
263	proximal/distal pattern formation	abnormal proximal-distal axis patterning	decreased embryo size	failure to gastrulate	9.32E-10
264	midbrain-hindbrain boundary development	abnormal midbrain-hindbrain boundary development	decreased embryo size	abnormal brain development	9.36E-10
265	midbrain development	abnormal midbrain-hindbrain boundary development	decreased embryo size	abnormal brain development	9.36E-10
266	regulation of systemic arterial blood pressure by circulatory renin-angiotensin	kidney papillary atrophy	premature death	abnormal renal glomerulus morphology	9.40E-10
267	inner ear development	absent startle reflex	premature death	cochlear inner hair cell degeneration	9.43E-10
268	proximal/distal pattern formation	abnormal proximal-distal axis patterning	decreased embryo size	absent mesoderm	9.44E-10
269	inflammatory response	conjunctivitis	premature death	alopecia	9.46E-10
270	cerebellum morphogenesis	abnormal midbrain-hindbrain boundary development	decreased embryo size	abnormal forebrain morphology	9.52E-10
271	auditory receptor cell stereocilium organization	absent startle reflex	premature death	circling	9.62E-10
272	inner ear development	absent startle reflex	premature death	deafness	9.73E-10
273	inner ear development	absent startle reflex	premature death	abnormal gait	1.05E-09
274	forebrain development	abnormal cerebrum morphology	decreased body size	small cerebellum	1.09E-09
275	forebrain development	abnormal cerebrum morphology	decreased body size	decreased brain weight	1.10E-09
276	cilium morphogenesis	sinus inflammation	decreased body size	abnormal cerebellum morphology	1.12E-09
277	telencephalon development	decreased corpus callosum size	decreased body size	circling	1.14E-09
278	cerebellum development	decreased corpus callosum size	decreased body size	circling	1.14E-09
279	branching involved in prostate gland morphogenesis	reduced male mating frequency	decreased body weight	decreased body size	1.14E-09
280	outer ear morphogenesis	small cranium	decreased body size	partial perinatal lethality	1.18E-09
281	middle ear morphogenesis	small cranium	decreased body size	partial perinatal lethality	1.18E-09
282	branching involved in prostate gland morphogenesis	reduced male mating frequency	decreased body size	reduced male fertility	1.22E-09
283	palate development	abnormal nasal bone morphology	postnatal growth retardation	short frontal bone	1.24E-09
284	palate development	abnormal nasal bone morphology	postnatal growth retardation	increased cranium width	1.24E-09
285	telencephalon development	decreased corpus callosum size	postnatal growth retardation	dilated lateral ventricles	1.25E-09
286	cerebellum development	decreased corpus callosum size	postnatal growth retardation	dilated lateral ventricles	1.25E-09
287	liver development	myocardial fiber degeneration	postnatal growth retardation	enlarged heart	1.28E-09
288	palate development	abnormal nasal bone morphology	decreased body weight	postnatal growth retardation	1.29E-09
289	ossification	increased diameter of long bones	complete neonatal lethality	abnormal long bone metaphysis morphology	1.31E-09
290	ossification	increased diameter of long bones	complete neonatal lethality	abnormal long bone epiphyseal plate proliferative zone	1.31E-09
291	ossification	increased diameter of long bones	complete neonatal lethality	abnormal bone mineralization	1.31E-09
292	cartilage development	chondrodystrophy	complete neonatal lethality	domed cranium	1.31E-09
293	cartilage development	chondrodystrophy	complete neonatal lethality	short mandible	1.31E-09
294	cartilage development	chondrodystrophy	complete neonatal lethality	decreased length of long bones	1.31E-09
295	cartilage development	chondrodystrophy	complete neonatal lethality	short limbs	1.31E-09
296	palate development	decreased tongue size	complete neonatal lethality	abnormal tongue morphology	1.32E-09
297	embryonic skeletal system morphogenesis	decreased tongue size	complete neonatal lethality	abnormal tongue morphology	1.32E-09
298	skeletal muscle tissue development	decreased tongue size	complete neonatal lethality	abnormal hyoid bone morphology	1.32E-09
299	cartilage development	chondrodystrophy	complete neonatal lethality	abnormal long bone epiphyseal plate morphology	1.32E-09
300	ossification	increased diameter of long bones	complete neonatal lethality	abnormal long bone morphology	1.33E-09
301	cartilage development	chondrodystrophy	complete neonatal lethality	abnormal bone mineralization	1.34E-09
302	anterior commissure morphogenesis	abnormal anterior commissure morphology	complete neonatal lethality	abnormal forebrain development	1.34E-09
303	ossification	increased diameter of long bones	complete neonatal lethality	abnormal skeleton development	1.34E-09
304	ossification	increased diameter of long bones	complete neonatal lethality	abnormal axial skeleton morphology	1.35E-09
305	skin development	decreased hair follicle number	premature death	abnormal hair follicle morphology	1.40E-09
306	skin development	decreased hair follicle number	premature death	thin skin	1.40E-09
307	hair follicle morphogenesis	decreased hair follicle number	premature death	thick epidermis	1.41E-09
308	ovarian follicle development	small uterus	decreased body weight	abnormal female reproductive system morphology	1.52E-09
309	proximal/distal pattern formation	abnormal proximal-distal axis patterning	complete embryonic lethality during organogenesis	abnormal visceral endoderm morphology	1.66E-09
310	proximal/distal pattern formation	abnormal proximal-distal axis patterning	complete embryonic lethality during organogenesis	failure to gastrulate	1.66E-09
311	inner ear development	absent startle reflex	premature death	decreased body size	1.66E-09
312	proximal/distal pattern formation	abnormal proximal-distal axis patterning	complete embryonic lethality during organogenesis	absent mesoderm	1.67E-09
313	auditory receptor cell stereocilium organization	absent startle reflex	postnatal growth retardation	premature death	1.76E-09
314	proximal/distal pattern formation	abnormal proximal-distal axis patterning	complete embryonic lethality during organogenesis	embryonic growth arrest	1.84E-09
315	blood vessel development	absent second branchial arch	decreased embryo size	abnormal branchial arch morphology	1.94E-09
316	blood vessel development	absent second branchial arch	decreased embryo size	abnormal neural crest cell migration	1.94E-09
317	telencephalon development	decreased corpus callosum size	decreased body weight	dilated lateral ventricles	2.28E-09
318	cerebellum development	decreased corpus callosum size	decreased body weight	dilated lateral ventricles	2.28E-09
319	epidermis development	abnormal epidermis stratum granulosum morphology	postnatal growth retardation	impaired skin barrier function	2.32E-09
320	outer ear morphogenesis	small cranium	complete embryonic lethality during organogenesis	decreased length of long bones	2.51E-09
321	middle ear morphogenesis	small cranium	complete embryonic lethality during organogenesis	decreased length of long bones	2.51E-09
322	ovulation from ovarian follicle	absent estrous cycle	partial postnatal lethality	female infertility	2.61E-09
323	epidermis development	abnormal epidermis stratum granulosum morphology	premature death	impaired skin barrier function	2.62E-09
324	in utero embryonic development	abnormal epicardium morphology	complete embryonic lethality during organogenesis	partial embryonic lethality during organogenesis	2.71E-09
325	female gonad development	decreased circulating estradiol level	decreased body weight	increased circulating testosterone level	3.18E-09
326	lung alveolus development	abnormal production of surfactant	premature death	cyanosis	3.36E-09
327	determination of left/right symmetry	common atrioventricular valve	complete embryonic lethality during organogenesis	ventricular septal defect	3.47E-09
